# Supplementary material for: Metabolic pathway assembly using docking domains from type I cis-AT polyketide synthases
Source: Nat Commun. 2022 Sep 21;13:5541. doi: 10.1038/s41467-022-33272-2 (PMC9492657; doi:10.1038/s41467-022-33272-2)
Supplement: Supplementary file 3 — Supplementary Data 1 [file 41467_2022_33272_MOESM3_ESM.xlsx]

## Sheet: 工作表1
Supplementary Data 1. Plasmids used in this study.
Plasmid	Backbone	Description	Reference
pMH1	pBBR1MCS-1	Cam+	[1]
pFZ81	pBBR1MCS-2	Kan+	[1]
pFZ153	pETDuet-1	PT7: CrtE, CrtI, CrtB; PT7: Idi, CrtY, CrtZ, CrtW; Amp+	[2]
pYJ407	pETDuet-1	PT7: D3 NDD-CrtE-D4 CDD, CrtI, D5 NDD-CrtB; PT7: Idi-D2 CDD, CrtY, CrtZ, CrtW; Amp+	This study
pYJ408	pETDuet-1	PT7: CrtE, CrtI, CrtB; PT7: Idi, CrtY-D2 CDD, D3 NDD-CrtZ-D4 CDD, D5 NDD-CrtW; Amp+	This study
pLS04	pETDuet-1	PT7: CrtE, CrtI, CrtB; PT7: Idi-D2 CDD, CrtY, CrtZ, CrtW; Amp+	This study
pLS05	pETDuet-1	PT7: D3 NDD-CrtE-D4 CDD, CrtI, CrtB; PT7: Idi, CrtY, CrtZ, CrtW; Amp+	This study
pLS07	pETDuet-1	PT7: CrtE, CrtI, D5 NDD-CrtB; PT7: Idi, CrtY, CrtZ, CrtW; Amp+	This study
pLS08	pETDuet-1	PT7: CrtE, CrtI, CrtB; PT7: Idi, CrtY-D2 CDD, CrtZ, CrtW; Amp+	This study
pLS09	pETDuet-1	PT7: CrtE, CrtI, crt; PT7: Idi, CrtY, D3 NDD-CrtZ-D4 CDD, CrtW; Amp+	This study
pLS11	pETDuet-1	PT7: CrtE, CrtI, CrtB; PT7: Idi, CrtY, CrtZ, D5 NDD-CrtW; Amp+	This study
pLS16	pBBR1-MCS-1	PLac: AtoB-D2 CDD, D3 NDD-ERG13-D4 CDD, D5 NDD-tHMG1; Cam+	This study
pLS17	pBBR1-MCS-1	PLac: AtoB-D2 CDD, ERG13, tHMG1; Cam+	This study
pLS18	pBBR1-MCS-1	PLac: AtoB, D3 NDD-ERG13-D4 CDD, tHMG1; Cam+	This study
pLS19	pBBR1-MCS-1	PLac: AtoB, ERG13, D5 NDD-tHMG1; Cam+	This study
pLS22	pETDuet-1	PT7: D3 NDD-CrtE, CrtI, CrtB; PT7: Idi-D2 CDD, CrtY, CrtZ, CrtW; Amp+	This study
pLS23	pETDuet-1	PT7: D3 NDD-CrtE, CrtI, CrtB; PT7: Idi, CrtY, CrtZ, CrtW; Amp+	This study
pXS36	pETDuet-1	PT7: R5 NDD-CrtE-R10 CDD, CrtI, R11 NDD-CrtB; PT7: Idi-R4 CDD, CrtY, CrtZ, CrtW; Amp+	This study
pXS37	pETDuet-1	PT7: A2 NDD-CrtE-A2 CDD, CrtI, A3 NDD-CrtB; PT7: Idi-A1 CDD, CrtY, CrtZ, CrtW; Amp+	This study
pXS38	pETDuet-1	PT7: F5 CDD-CrtE-F6 CDD, CrtI, F7 CDD-CrtB; PT7: Idi-F4 CDD, CrtY, CrtZ, CrtW; Amp+	This study
pXS39	pETDuet-1	PT7: CrtE, CrtI, CrtB; PT7: Idi-R4 CDD, CrtY, CrtZ, CrtW; Amp+	This study
pXS41	pETDuet-1	PT7: R5 NDD-CrtE-R10 CDD, CrtI, CrtB; PT7: Idi, CrtY, CrtZ, CrtW; Amp+	This study
pXS42	pETDuet-1	PT7: CrtE, CrtI, R11 NDD-CrtB; PT7: Idi, CrtY, CrtZ, CrtW; Amp+	This study
pXS43	pETDuet-1	PT7: CrtE, CrtI, CrtB; PT7: Idi-A1 CDD, CrtY, CrtZ, CrtW; Amp+	This study
pXS45	pETDuet-1	PT7: A2 NDD-CrtE-A2 CDD, CrtI, CrtB; PT7: Idi, CrtY, CrtZ, CrtW; Amp+	This study
pXS46	pETDuet-1	PT7: CrtE, CrtI, A3 NDD-CrtB; PT7: Idi, CrtY, CrtZ, CrtW; Amp+	This study
pXS47	pETDuet-1	PT7: CrtE, CrtI, CrtB; PT7: Idi-F4 CDD, CrtY, CrtZ, CrtW; Amp+	This study
pXS49	pETDuet-1	PT7: F5 NDD-CrtE-F6 CDD, CrtI, CrtB; PT7: Idi, CrtY, CrtZ, CrtW; Amp+	This study
pXS50	pETDuet-1	PT7: CrtE, CrtI, F7 CDD-CrtB; PT7: Idi, CrtY, CrtZ, CrtW; Amp+	This study
pQC005	pETDuet-1	PT7: D3 NDD-CrtE-eGFP, CrtI, CrtB; PT7: Idi, CrtY, CrtZ, CrtW; Amp+	This study
pQC006	pBBR1MCS-2	PLac: ERG12, ERG8, MVD1, Idi-mCherry-D2 CDD; Kan+	This study
pQC007	pETDuet-1	PT7: D5 NDD-CrtE-eGFP, CrtI, CrtB; PT7: Idi, CrtY, CrtZ, CrtW; Amp+	This study
pQC008	pBBR1MCS-2	PLac: ERG12, ERG8, MVD1, Idi-mCherry-D4 CDD; Kan+	This study
pQC009	pETDuet-1	PT7: CrtE-eGFP, CrtI, CrtB; PT7: Idi, CrtY, CrtZ, CrtW; Amp+	This study
pQC010	pBBR1MCS-2	PLac: ERG12, ERG8, MVD1, Idi-mCherry; Kan+	This study
pYJ462	pBBR1MCS-2	PLac: ERG12, ERG8, MVD1, Idi-mCherry-R4 CDD; Kan+	This study
pYJ463	pETDuet-1	PT7: CrtE-eGFP-R5 NDD, CrtI, CrtB; PT7: Idi, CrtY, CrtZ, CrtW; Amp+	This study
pYJ464	pBBR1MCS-2	PLac: ERG12, ERG8, MVD1, Idi-mCherry-R10 CDD; Kan+	This study
pYJ465	pETDuet-1	PT7: CrtE-eGFP-R11 NDD, CrtI, CrtB; PT7: Idi, CrtY, CrtZ, CrtW; Amp+	This study
pXS70	pBBR1MCS-2	PLac: ERG12, ERG8, MVD1, Idi-mCherry-S7 CDD; Kan+	This study
pXS71	pETDuet-1	PT7: CrtE-eGFP-S8 NDD, CrtI, CrtB; PT7: Idi, CrtY, CrtZ, CrtW; Amp+	This study
pXS74	pETDuet-1	PT7: CrtE-eGFP-C10 NDD, CrtI, CrtB; PT7: Idi, CrtY, CrtZ, CrtW; Amp+	This study
pXS78	pETDuet-1	PT7: CrtE-eGFP-F5 CDD, CrtI, CrtB; PT7: Idi, CrtY, CrtZ, CrtW; Amp+	This study
pXS95	pBBR1MCS-2	PLac: ERG12, ERG8, MVD1, Idi-mCherry-A1 CDD; Kan+	This study
pXS96	pETDuet-1	PT7: CrtE-eGFP-A2 NDD, CrtI, CrtB; PT7: Idi, CrtY, CrtZ, CrtW; Amp+	This study
pXS72	pETDuet-1	PT7: S8 NDD-CrtE, CrtI, CrtB; PT7: Idi-S7 CDD, CrtY, CrtZ, CrtW; Amp+	This study
pXS111	pETDuet-1	PT7: CrtE, CrtI, CrtB; PT7: Idi-S7 CDD, CrtY, CrtZ, CrtW; Amp+	This study
pXS112	pETDuet-1	PT7: S8 NDD-CrtE, CrtI, CrtB; PT7: Idi, CrtY, CrtZ, CrtW; Amp+	This study
pXS76	pETDuet-1	PT7: D5 NDD-CrtE, CrtI, CrtB; PT7: Idi-R10 CDD, CrtY, CrtZ, CrtW; Amp+	This study
pXS113	pETDuet-1	PT7: CrtE, CrtI, CrtB; PT7: Idi-R10 CDD, CrtY, CrtZ, CrtW; Amp+	This study
pXS114	pETDuet-1	PT7: D5 NDD-CrtE, CrtI, CrtB; PT7: Idi, CrtY, CrtZ, CrtW; Amp+	This study
pXS79	pETDuet-1	PT7: F5 CDD-CrtE, CrtI, CrtB; PT7: Idi-R4 CDD, CrtY, CrtZ, CrtW; Amp+	This study
pXS82	pETDuet-1	PT7: C10 NDD-CrtE, CrtI, CrtB; PT7: Idi-S7 CDD, CrtY, CrtZ, CrtW; Amp+	This study
pXS115	pETDuet-1	PT7: C10 NDD-CrtE, CrtI, CrtB; PT7: Idi, CrtY, CrtZ, CrtW; Amp+	This study
pXS98	pETDuet-1	PT7: A2 NDD-CrtE-R4 CDD, CrtI, R5 NDD-CrtB; PT7: Idi-A1 CDD, CrtY, CrtZ, CrtW; Amp+	This study
pXS118	pETDuet-1	PT7: A2 NDD-CrtE-R4 CDD, CrtI, CrtB; PT7: Idi, CrtY, CrtZ, CrtW; Amp+	This study
pXS119	pETDuet-1	PT7: CrtE, CrtI, R5 NDD-CrtB; PT7: Idi, CrtY, CrtZ, CrtW; Amp+	This study
pXS104	pETDuet-1	PT7: A2 NDD-CrtE-S7 CDD, CrtI, S8 NDD-CrtB; PT7: Idi-A1 CDD, CrtY, CrtZ, CrtW; Amp+	This study
pXS120	pETDuet-1	PT7: A2 NDD-CrtE-S7 CDD, CrtI, CrtB; PT7: Idi, CrtY, CrtZ, CrtW; Amp+	This study
pXS121	pETDuet-1	PT7: CrtE, CrtI, S8 NDD-CrtB; PT7: Idi, CrtY, CrtZ, CrtW; Amp+	This study
pQC021	pET28a(+)	PT7: MBP-TEV-D3 NDD-His-tag; Kan+	This study
pQC023	pET28a(+)	PT7: MBP-TEV-R5 NDD-His-tag; Kan+	This study
pQC037	pET28a(+)	PT7: MBP-TEV-D5 NDD-His-tag; Kan+	This study
pQC059	pET28a(+)	PT7: Flag-tag-D2 CDD-TEV-His-tag-MBP-His-tag; Kan+	This study
pQC060	pET28a(+)	PT7: Flag-tag-R4 CDD-TEV-His-tag-MBP-His-tag; Kan+	This study
pQC061	pET28a(+)	PT7: Flag-tag-D4 CDD-TEV-His-tag-MBP-His-tag; Kan+	This study
References:
1. Zhu, F. et al. In vitro reconstitution of mevalonate pathway and targeted engineering of farnesene overproduction in Escherichia coli. Biotechnology & Bioengineering 111, 1396-1405 (2014).
2. Ma, T. et al. Genome mining of astaxanthin biosynthetic genes from Sphingomonas sp. ATCC 55669 for heterologous overproduction in Escherichia coli. Biotechnology Journal 11, 228-237 (2016).
