# Supplementary material for: Metabolic pathway assembly using docking domains from type I cis-AT polyketide synthases
Source: Nat Commun. 2022 Sep 21;13:5541. doi: 10.1038/s41467-022-33272-2 (PMC9492657; doi:10.1038/s41467-022-33272-2)
Supplement: Supplementary file 4 — Supplementary Data 2 [file 41467_2022_33272_MOESM4_ESM.xlsx]

## Sheet: 工作表1
Supplementary Data 2. Strains used in this study.
Strain	Description	Reference
A0	E. coli BL21(DE3): pMH1, pFZ81, pFZ153	This study
A1	E. coli BL21(DE3): pMH1, pFZ81, pLS22	This study
A2	E. coli BL21(DE3): pMH1, pFZ81, pLS04	This study
A3	E. coli BL21(DE3): pMH1, pFZ81, pLS23	This study
A4	E. coli BL21(DE3): pLS16, pFZ81, pFZ153	This study
A5	E. coli BL21(DE3): pLS17, pFZ81, pFZ153	This study
A6	E. coli BL21(DE3): pLS18, pFZ81, pFZ153	This study
A7	E. coli BL21(DE3): pLS19, pFZ81, pFZ153	This study
A8	E. coli BL21(DE3): pMH1, pFZ81, pYJ408	This study
A9	E. coli BL21(DE3): pMH1, pFZ81, pLS08	This study
A10	E. coli BL21(DE3): pMH1, pFZ81, pLS09	This study
A11	E. coli BL21(DE3): pMH1, pFZ81, pLS11	This study
A12	E. coli BL21(DE3): pMH1, pFZ81, pYJ407	This study
A13	E. coli BL21(DE3): pMH1, pFZ81, pLS05	This study
A14	E. coli BL21(DE3): pMH1, pFZ81, pLS07	This study
A15	E. coli BL21(DE3): pMH1, pFZ81, pXS37	This study
A16	E. coli BL21(DE3): pMH1, pFZ81, pXS43	This study
A17	E. coli BL21(DE3): pMH1, pFZ81, pXS45	This study
A18	E. coli BL21(DE3): pMH1, pFZ81, pXS46	This study
A19	E. coli BL21(DE3): pMH1, pFZ81, pXS38	This study
A20	E. coli BL21(DE3): pMH1, pFZ81, pXS47	This study
A21	E. coli BL21(DE3): pMH1, pFZ81, pXS49	This study
A22	E. coli BL21(DE3): pMH1, pFZ81, pXS50	This study
A23	E. coli BL21(DE3): pMH1, pFZ81, pXS36	This study
A24	E. coli BL21(DE3): pMH1, pFZ81, pXS39	This study
A25	E. coli BL21(DE3): pMH1, pFZ81, pXS41	This study
A26	E. coli BL21(DE3): pMH1, pFZ81, pXS42	This study
A27	E. coli BL21(DE3): pMH1, pFZ81, pXS76	This study
A28	E. coli BL21(DE3): pMH1, pFZ81, pXS113	This study
A29	E. coli BL21(DE3): pMH1, pFZ81, pXS114	This study
A30	E. coli BL21(DE3): pMH1, pFZ81, pXS79	This study
A31	E. coli BL21(DE3): pMH1, pFZ81, pXS48	This study
A32	E. coli BL21(DE3): pMH1, pFZ81, pXS82	This study
A33	E. coli BL21(DE3): pMH1, pFZ81, pXS111	This study
A34	E. coli BL21(DE3): pMH1, pFZ81, pXS115	This study
A35	E. coli BL21(DE3): pMH1, pFZ81, pXS98	This study
A36	E. coli BL21(DE3): pMH1, pFZ81, pXS118	This study
A37	E. coli BL21(DE3): pMH1, pFZ81, pXS119	This study
A38	E. coli BL21(DE3): pMH1, pFZ81, pXS104	This study
A39	E. coli BL21(DE3): pMH1, pFZ81, pXS120	This study
A40	E. coli BL21(DE3): pMH1, pFZ81, pXS121	This study
QT008	E. coli BL21(DE3): pQC005, pQC006	This study
QT009	E. coli BL21(DE3): pQC007, pQC008	This study
QT0010	E. coli BL21(DE3): pQC009, pQC010	This study
XS004	E. coli BL21(DE3): pQC006, pQC007	This study
XS005	E. coli BL21(DE3): pQC008, pQC005	This study
XS006	E. coli BL21(DE3): pYJ462, pYJ463	This study
XS007	E. coli BL21(DE3): pYJ464, pYJ465	This study
XS008	E. coli BL21(DE3): pYJ462, pYJ465	This study
XS009	E. coli BL21(DE3): pYJ464, pYJ463	This study
XS010	E. coli BL21(DE3): pXS70, pXS71	This study
XS011	E. coli BL21(DE3): pYJ464, pQC007	This study
XS012	E. coli BL21(DE3): pYJ462, pXS78	This study
XS013	E. coli BL21(DE3): pXS70, pXS74	This study
XS014	E. coli BL21(DE3): pXS95, pXS96	This study
XS015	E. coli BL21(DE3): pXS95, pYJ463	This study
XS016	E. coli BL21(DE3): pYJ462, pXS96	This study
XS017	E. coli BL21(DE3): pXS95, pXS71	This study
XS018	E. coli BL21(DE3): pXS70, pXS96	This study
QT011	E. coli Rosseta(DE3): pQC021	This study
QT012	E. coli Rosseta(DE3): pQC023	This study
QT013	E. coli Rosseta(DE3): pQC037	This study
QT014	E. coli Rosseta(DE3): pQC059	This study
QT015	E. coli Rosseta(DE3): pQC060	This study
QT016	E. coli Rosseta(DE3): pQC061	This study
