# Supplementary material for: Metabolic pathway assembly using docking domains from type I cis-AT polyketide synthases
Source: Nat Commun. 2022 Sep 21;13:5541. doi: 10.1038/s41467-022-33272-2 (PMC9492657; doi:10.1038/s41467-022-33272-2)
Supplement: Supplementary file 5 — Supplementary Data 3 [file 41467_2022_33272_MOESM5_ESM.xlsx]

## Sheet: 工作表1
Supplementary Data 3. Primers used in this study.
Primers	Sequence (5’-3’)
pYJ405-1-F	CTTTAAGAAGGAGATATACCATGACTGATTCTGAAAAGGTTGCAGA
pYJ405-1-R	TGTTTTTTCGCACACACGGTATCTGATTCCAATTCTCTAATTCTT
pYJ405-2-F	TTAGAGAATTGGAATCAGATACCGTGTGTGCGAAAAAACATGTGC
pYJ405-5-R	TCACCTCTAACTTCAGTACCTTTAAGCTGGGTAAATGCAGATAATC
pYJ405-6-F	CTGCATTTACCCAGCTTAAAGGTACTGAAGTTAGAGGTGAAGCAC
pYJ405-7-R	ACCTTTTCAGAATCAGTCATGGTATATCTCCTTCTTAAAGTTAAAC
1536-1-F	GAGATATACCATGACCGTGTGTGCG
1536-1-R	GAATTCACTAGTTACAGCGGACGTTGCCACAGATGGGC
1536-2-F	AACGTCCGCTGTAACTAGTGAATTCGA
1536-2-R	CGCTCCACGCTCCGCTGATCTCTGGCAGCG
1536-3-F	CAGAGATCAGCGGAGCGTGGAGCGTGACGC
1536-3-R	CGCACACACGGTCATGGTATATCTC
407-1-R	CCTTTACAAATCTTCACCACCACCAAATCTTTGATCCAACATAG
407-2-F	TCAAAGATTTGGTGGTGGTGAAGATTTGTAAAGGAGGAATTAACCATGAAACCG
407-2-R	CAGTCATACCATTGTCACCTGACATGAGTATTACCTCCTTTAAATC
407-3-F	GATTTAAAGGAGGTAATACTCATGTCAGGTGACAATGGTATGACTG
407-3-R	GATTCAGCAGGGACGGATTATTTTCACCAGCTCTATGTTCAAC
407-4-F	TTGAACATAGAGCTGGTGAAAATAATCCGTCCCTGCTGAATC
pYJ408-1-F	GATATACCATGACCGTGTGTGCGAAAAAACATGTGCATCTG
pYJ408-2-R	CACCTCTAACTTCAGTACCTTGCATCGCCTGTTGACGGTG
pYJ408-3-F	CACCGTCAACAGGCGATGCAAGGTACTGAAGTTAGAGGTG
pYJ408-3-R	CAGAATCAGTCATATAGTAATCCTCCTTCAGTCACCATCC
pYJ408-4-F	GGATGGTGACTGAAGGAGGATTACTATATGACTGATTCTG
pYJ408-4-R	CAGGGCATTCCAAATCCACAAATCTGATTCCAATTCTC
pYJ408-5-F	GAGAATTGGAATCAGATTTGTGGATTTGGAATGCCCTG
pYJ408-5-R	CTGCTGGAGATGCAGCAAACTTCCCGGGTGGCGCGTCACG
pYJ408-6-F	CGTGACGCGCCACCCGGGAAGTTTGCTGCATCTCCAGCAG
pYJ408-6-R	CCATTGTCACCTGACATTACTCATTCCTCCTTTACAAATCTTCACCACC
pYJ408-7-F	GGTGGTGAAGATTTGTAAAGGAGGAATGAGTAATGTCAGGTGACAATGG
pYJ408-7-R	GCTCTGCCACTGCGGCGGTTTCACCAGCTCTATGTTCAAC
pYJ408-8-F	GTTGAACATAGAGCTGGTGAAACCGCCGCAGTGGCAGAGC
pYJ408-8-R	CAGATGCACATGTTTTTTCGCACACACGGTCATGGTATATC
pLS08-1-F	GTAGAGAATTGGATGGTGACTGAAGGAGGATTACTATATGTTG
pLS08-1-R	CAACATATAGTAATCCTCCTTCAGTCACCATCCAATTCTCTAC
pLS09-1-F	GCAATGAAGGAGGATTACTATATGACTGATTCTGAAAAGGTTGCAG
pLS09-1-R	CTGCAACCTTTTCAGAATCAGTCATATAGTAATCCTCCTTCATTGC
pLS09-2-F	GGTGGTGGTGAAGATTTGTAAAGGAGGAATGAGTAATGACC
pLS09-2-R	GGTCATTACTCATTCCTCCTTTACAAATCTTCACCACCACC
pLS11-1-F	GTAAAGGAGGAATGAGTAATGTCAGGTGACAATGGTATGAC
pLS11-1-R	GTCATACCATTGTCACCTGACATTACTCATTCCTCCTTTAC
pXS33-1-F	CTTTAAGAAGGAGATATACCATGCGTGAAGATCAGCTGCTGGATGC
pXS33-1-F	CTTTAAGAAGGAGATATACCATGCGTGAAGATCAGCTGCTGGATGC
pXS33-2-F	ACCGTGTGTGCGAAAAAACATG
pXS33-3-F	GATTATCTGCATTTACCCAGCTTAAATTCGCACCGGCAGAACCGGAAC
pXS33-2-R	TTTAAGCTGGGTAAATGCAGATAATC
pXS33-4-F	TAAAGGAGGATTACACTATGCCG
pXS33-3-R	CGGCATAGTGTAATCCTCCTTTAGCGTTCTTCTTCCAGAACATGC
pXS34-1-F	CTTTAAGAAGGAGATATACCATGACCAATGATGCAAAAACCCTGG
pXS34-1-R	CATGTTTTTTCGCACACACGGTCTGATCGGCTGCTTCGGCGGTAC
pXS34-3-F	GATTATCTGCATTTACCCAGCTTAAAGTTCCGGATGCACCGAGTGCC
pXS34-3-R	CGGCATAGTGTAATCCTCCTTTATTTGCCCAGCTGATCATCCAGC
pXS35-1-F	CTTTAAGAAGGAGATATACCATGGCAGAAAATGATCTGATTGAAG
pXS35-1-R	CATGTTTTTTCGCACACACGGTATTGGCGGCTGCACGCAGGGC
pXS35-3-F	GATTATCTGCATTTACCCAGCTTAAACTGACCCTGCTGGCACCGGATG
pXS35-3-R	CGGCATAGTGTAATCCTCCTTTAGCCTTTCAGCACATGTGCAATC
pXS36-3-F	CGATAAAAAACTGGCAGCGGTGTCGATGAATCCGCGCGTTCAGAGCAC
pXS36-2-R	CGACACCGCTGCCAGTTTTTTATCG
pXS36-4-F	TAAAGGAGGAATTAACCATGAAACC
pXS36-3-R	GGTTTCATGGTTAATTCCTCCTTTAGGCGGTCGGGTCACCAAATTCACG
pXS36-5-F	GATTTAAAGGAGGTAATACTCATGCCGGAACAGGATAAAGTTGTGG
pXS36-4-R	CATGAGTATTACCTCCTTTAAATC
pXS36-6-F	AATAATCCGTCCCTGCTGAATC
pXS36-5-R	GATTCAGCAGGGACGGATTATTGGTATTTGCGGCTGCCAGTGC
pXS37-3-F	CGATAAAAAACTGGCAGCGGTGTCGCTGGCAGGCCTGGGCAGCCCTG
pXS37-3-R	GGTTTCATGGTTAATTCCTCCTTTAGCTAATGCCCAGTTCATTGCTA
pXS37-5-F	GATTTAAAGGAGGTAATACTCATGGCAACCGATGATAAAATTCG
pXS37-5-R	GATTCAGCAGGGACGGATTATTTGCGGCTGCATCTTCCAGTTC
pXS38-3-F	CGATAAAAAACTGGCAGCGGTGTCGGATCGCATTGGCGAACTGCTGAG
pXS38-3-R	GGTTTCATGGTTAATTCCTCCTTTAACGCAGTTCGCGATCAATCAGA
pXS38-5-F	GATTTAAAGGAGGTAATACTCATGCCGGAACAGGATAAAACCGTTG
pXS38-5-R	GATTCAGCAGGGACGGATTATTACTATGTGCGGCCAGTTCGGCAC
pLS12-11-R	GCCAATCCGGATATAGTTCCTC
pLS12-12-F	GAGGAACTATATCCGGATTGGC
pLS16-1-F	GGTGATTGAACGGTTGAATGGTACTGAAGTTAGAGGTG
pLS16-1-R	GCAACCTTTTCAGAATCAGTCATTTAGCTGTCCTCCTTAGTCACCATCCAATTCTCTACC
pLS16-2-F	GGTAGAGAATTGGATGGTGACTAAGGAGGACAGCTAAATGACTGATTCTGAAAAGGTTGC
pLS16-2-R	CAAAGTTTAGTTGAGAGTTTATCTGATTCCAATTCTCTAATTC
pLS16-3-F	GAATTAGAGAATTGGAATCAGATAAACTCTCAACTAAACTTTG
pLS16-3-R	CTGCTGGAGATGCAGCAAATTTTTTAACATCGTAAGATC
pLS16-4-F	GATCTTACGATGTTAAAAAATTTGCTGCATCTCCAGCAG
pLS16-4-R	GTCATACCATTGTCACCTGACATAGTGTAATCCTCCTTACAAATCTTCACCACCACC
pLS16-5-F	GGTGGTGGTGAAGATTTGTAAGGAGGATTACACTATGTCAGGTGACAATGGTATGAC
pLS16-5-R	GATGATGATGATGGCTGCTGCCTTCACCAGCTCTATGTTCAAC
pLS16-6-F	GTTGAACATAGAGCTGGTGAAGGCAGCAGCCATCATCATCATC
pLS16-6-R	CACCTCTAACTTCAGTACCATTCAACCGTTCAATCACC
pLS17-1-F	GTGACTAAGGAGGACAGCTAAATGAAAC
pLS17-1-R	CTCTGGGAGGCAGAATAAATG
pLS17-2-F	CATTTATTCTGCCTCCCAGAG
pLS17-2-R	GTTTCATTTAGCTGTCCTCCTTAGTCAC
pLS18-1-F	GAATTAAGGAGGACAGCTAAATGACTG
pLS18-1-R	CTGCCCATAGTGTAATCCTCCTTACAAATC
pLS18-2-F	GATTTGTAAGGAGGATTACACTATGGGCAG
pLS18-2-R	CAGTCATTTAGCTGTCCTCCTTAATTC
pLS19-1-F	GTTAAAAAATAAGGAGGATTACACTATGTCAG
pLS19-2-R	CTGACATAGTGTAATCCTCCTTATTTTTTAAC
F005-1F	GATATACCATGACTGATTCTGAAAAGGTTGCAG
F005-1R	CATGTTTTTTCGCACACACGGTGCTACCCCCACCGCCATCTGATTCCAATTCTCTAATTC
F005-2F	ACCGTGTGTGCGAAAAAACATG
F005-2R	CCTCCCGACACCGCTGCCAGTTTTTTATCG
F005-3F	CGATAAAAAACTGGCAGCGGTGTCGGGAGGTGGAGGTTCAGGTGGAGGTGGATCTATGGTGTCTAAAGGTGAAGAG
F005-3R	GGTTAATTCCTCCTTTACTTGTACAACTCATCCATACC
F005-4F	CAAGTAAAGGAGGAATTAACCATGAAACCG
F005-4R	CAGAATCAGTCATGGTATATCTCCTTCTTAAAG
F006-1F	CTGCATTTACCCAGCTTAAAGGAGGTGGAGGTTCAGGTGGAGGTGGATCTATGGTGTCTAAAGGTGAAGAGG
F006-1R	GCTTCACCTCTAACTTCAGTACCGCTACCCCCACCGCCCTTGTACAACTCATCCATACC
F006-2F	GGTACTGAAGTTAGAGGTGAAGC
F006-2R	CTATAGGGCGAATTGGAGCTCTTAGTCACCATCCAATTCTCTACC
F006-3F	TAAGAGCTCCAATTCGCCCTATAG
F006-3R	TTTAAGCTGGGTAAATGCAGATAATC
F007-1F	CTTTAAGAAGGAGATATACCATGTCAGGTGACAATGGTATGACTG
F007-1R	CATGTTTTTTCGCACACACGGTGCTACCCCCACCGCCTTCACCAGCTCTATGTTCAAC
F007-4R	CATGGTATATCTCCTTCTTAAAG
F008-1R	CAACTGCTGGAGATGCAGCAAAGCTACCCCCACCGCCCTTGTACAACTCATCCATACC
F008-2F	GCTTTGCTGCATCTCCAGCAGTTG
F008-2R	CTATAGGGCGAATTGGAGCTCTTACAAATCTTCACCACCACCAAATC
pYJ462-1-R	GGTTCCGGTTCTGCCGGTGCGAAGCTACCcCCACCgCCCTTGTACAACTCATCCATACC
pYJ462-2-F	TTCGCACCGGCAGAACCGGAACC
pYJ462-2-R	CTATAGGGCGAATTGGAGCTCTTAGCGTTCTTCTTCCAGAACATGCT
pYJ463-1-R	CATGTTTTTTCGCACACACGGTGCTACCcCCACCgCCATCCATTGCTGCACGCAGGCTG
pYJ464-1-R	GTGCTCTGAACGCGCGGATTCATGCTACCCCCACCGCCCTTGTACAACTCATCCATACC
pYJ464-2-F	ATGAATCCGCGCGTTCAGAGCACCA
pYJ464-2-R	CTATAGGGCGAATTGGAGCTCTTAGGCGGTCGGGTCACCAAATTCACG
pYJ465-1-F	CTTTAAGAAGGAGATATACCATGCCGGAACAGGATAAAGTTGTG
pYJ465-1-R	CATGTTTTTTCGCACACACGGTGCTACCCCCACCGCCGGTATTTGCGGCTGCCAGTGCT
F010-1R	CTATAGGGCGAATTGGAGCTCTTACTTGTACAACTCATCCATACC
F010-2F	TAAGAGCTCCAATTCGCCCTATAG
pXS70-1-F	CTGCAGTAGGAGGAATTAACC
pXS70-1-R	CTTGTACAACTCATCCATACCAC
pXS70-2-F	GTGGTATGGATGAGTTGTACAAGGGCGGTGGGGGTAGCCTGGCAATTCATAGTGCCGCA
pXS70-2-R	CTATAGGGCGAATTGGAGCTCTTAACTTTTTTCACCGCTGGTGCGT
pXS70-3-R	GGTTAATTCCTCCTACTGCAG
pXS95-2-F	GTGGTATGGATGAGTTGTACAAGGGCGGTGGGGGTAGCGTTCCGGATGCACCGAGTGC
pXS95-2-R	CTATAGGGCGAATTGGAGCTCTTATTTGCCCAGCTGATCATCCAG
pXS71-1-F	CTTTAAGAAGGAGATATACCATGAGCGAAAGCGCCCAGCCGATTG
pXS71-1-R	CATGTTTTTTCGCACACACGGTGCTACCCCCACCGCCTTCGGCGCGGGCGCGACGGCC
pXS78-1-F	CTTTAAGAAGGAGATATACCATGGCAGAAAATGATCTGATTGAAG
pXS78-1-R	CATGTTTTTTCGCACACACGGTGCTACCCCCACCGCCATTGGCGGCTGCACGCAGGGC
pXS74-1-F	CTTTAAGAAGGAGATATACCATGGAACCGACCACCAATAAGGAAC
pXS74-1-R	CATGTTTTTTCGCACACACGGTGCTACCCCCACCGCCGCTTTTTGCCAGTTCCATCA
pXS96-1-F	CTTTAAGAAGGAGATATACCATGACCAATGATGCAAAAACCCTG
pXS96-1-R	CATGTTTTTTCGCACACACGGTGCTACCCCCACCGCCCTGATCGGCTGCTTCGGCGG
pXS72-1-R	CATGTTTTTTCGCACACACGGTTTCGGCGCGGGCGCGACGGC
pXS72-3-F	GATTATCTGCATTTACCCAGCTTAAACTGGCAATTCATAGTGCCGCAC
pXS72-3-R	CGGCATAGTGTAATCCTCCTTTAACTTTTTTCACCGCTGGTGC
pXS76-1-R	CATGTTTTTTCGCACACACGGTTTCACCAGCTCTATGTTCAAC
pXS76-3-F	GATTATCTGCATTTACCCAGCTTAAAATGAATCCGCGCGTTCAGAGC
pXS76-3-R	CGGCATAGTGTAATCCTCCTTTAGGCGGTCGGGTCACCAAATTC
pXS82-1-R	CATGTTTTTTCGCACACACGGTGCTTTTTGCCAGTTCCATCAT
pXS94-3-F	GATTATCTGCATTTACCCAGCTTAAATTTGCTGCATCTCCAGCAGTTG
pXS94-3-R	CGGCATAGTGTAATCCTCCTTTACAAATCTTCACCACCACCAAATC
pXS98-2-F	CGATAAAAAACTGGCAGCGGTGTCGTTCGCACCGGCAGAACCGGAAC
pXS98-2-R	GGTTTCATGGTTAATTCCTCCTTTAGCGTTCTTCTTCCAGAACATG
pXS98-4-F	GATTTAAAGGAGGTAATACTCATGCGTGAAGATCAGCTGCTGGATG
pXS98-4-R	GATTCAGCAGGGACGGATTATTATCCATTGCTGCACGCAGGCTG
pXS104-2-F	CGATAAAAAACTGGCAGCGGTGTCGCTGGCAATTCATAGTGCCGCAC
pXS104-2-R	GGTTTCATGGTTAATTCCTCCTTTAACTTTTTTCACCGCTGGTGCG
pXS104-4-F	GATTTAAAGGAGGTAATACTCATGAGCGAAAGCGCCCAGCCGATTG
pXS104-4-R	GATTCAGCAGGGACGGATTATTTTCGGCGCGGGCGCGACGGCCACTTTTC
pXS117-3-F	GATTTAAAGGAGGTAATACTCATG
F021-1F	CTTTAAGAAGGAGATATACCATGAAAATCGAAGAAGGTAAACTGG
F020-1R	GGATCCCTGAAAATAAAGATTCTCGATCCCGAGGTTGTTG
F021-2F	GAATCTTTATTTTCAGGGATCCATGGGTACTGAAGTTAGAGG
F021-2R	TGGTGCTCGAGTGCGGCCGCATCTGATTCCAATTCTCTAATTC
F021-3F	GAATTAGAGAATTGGAATCAGATGCGGCCGCACTCGAGCACCA
F021-3R	CCAGTTTACCTTCTTCGATTTTCATGGTATATCTCCTTCTTAAAG
F023-2F	GAATCTTTATTTTCAGGGATCCATGCGTGAAGATCAGCTGCTGG
F023-2R	TGGTGCTCGAGTGCGGCCGCATCCATTGCTGCACGCAGGCTGG
F023-3F	CCAGCCTGCGTGCAGCAATGGATGCGGCCGCACTCGAGCACCA
F037-2F	GAATCTTTATTTTCAGGGATCCATGTCAGGTGACAATGGTATGAC
F037-2R	TGGTGCTCGAGTGCGGCCGCTTCACCAGCTCTATGTTCAACTTC
F037-3F	GAAGTTGAACATAGAGCTGGTGAAGCGGCCGCACTCGAGCACCA
F059-1F	ATGGACTACAAGGACGACGATGACAAGATGGGTACTGAAGTTAGAGGTGAAGC
F059-1R	GATGATGATGTCCCTGAAAATAAAGATTCTCGTCACCATCCAATTCTCTACC
F059-2F	ATTTTCAGGGACATCATCATCATCATCACAAAATCGAAGAAGGTAAACTGG
F059-2R	CAGTGGTGGTGGTGGTGGTGAGTCTGCGCGTCTTTCAGGGC
F059-3F	CACCACCACCACCACCACTGAGATCCGGCTGCTAACAAAG
F059-3R	CATCGTCGTCCTTGTAGTCCATGGTATATCTCCTTCTTAAAG
F060-1F	GGACTACAAGGACGACGATGACAAGATGTTCGCACCGGCAGAACCGG
F060-1R	GATGATGATGTCCCTGAAAATAAAGATTCTCGCGTTCTTCTTCCAGAACATGC
F061-1F	GGACTACAAGGACGACGATGACAAGATGTTTGCTGCATCTCCAGCAG
F061-1R	GATGATGATGTCCCTGAAAATAAAGATTCTCCAAATCTTCACCACCACCAAATC
