# Supplementary material for: Metabolic pathway assembly using docking domains from type I cis-AT polyketide synthases
Source: Nat Commun. 2022 Sep 21;13:5541. doi: 10.1038/s41467-022-33272-2 (PMC9492657; doi:10.1038/s41467-022-33272-2)
Supplement: Supplementary file 6 — Supplementary Data 4 [file 41467_2022_33272_MOESM6_ESM.xlsx]

## Sheet: 工作表1
Supplementary Data 4. Details of the plasmid construction in this study.
Plasmid	Fragment	Description	Length（bp）	Template	Primer
pLS22	F1	CrtE-CrtI-CrtB-Idi	4122	pFZ153	pYJ405-2-F/pYJ405-5-R
	F2	D3 NDD-CrtY-CrtZ-CrtW	2926	pYJ407	pYJ405-6-F/pLS12-11-R
	F3	Vector-D2 CDD	5087	pYJ407	pLS12-12-F/pYJ405-1-R
pLS23	F1	CrtE-CrtI-CrtB	3374	pFZ153	pYJ405-2-F/1536-1-R
	F2	Idi-CrtY-CrtZ-CrtW	3407	pFZ153	1536-2-F/pLS12-11-R
	F3	Vector-D2 CDD	5087	pYJ407	pLS12-12-F/pYJ405-1-R
pLS04	F1	CrtE-CrtI-CrtB-Idi	4113	pFZ153	pYJ408-1-F/pYJ405-5-R
	F2	D3 NDD-CrtY-CrtZ	1970	pYJ407	pYJ405-6-F/1536-2-R
	F3	CrtW-Vector	5965	pFZ153	1536-3-F/pYJ408-8-R
pLS16	F1	D2 CDD	310	pYJ408	pLS16-1-F/R
	F2	D3 NDD	150	pYJ408	pLS16-2-F/R
	F3	ERG13	1512	pMH1	pLS16-3-F/R
	F4	D4 CDD	296	pYJ408	pLS16-4-F/R
	F5	D5 NDD	173	pYJ408	pLS16-5-F/R
	F6	tHMG1-Vector-AtoB	7834	pMH1	pLS16-6-F/R
pLS17	F1	ERG13-tHMG1-Vector	3748	pMH1	pLS17-1-F/R
	F2	Vector-AtoB-D2 CDD	5855	pLS16	pLS17-2-F/R
pLS18	F1	D3 NDD-ERG13-D4 CDD	1844	pLS16	pLS18-1-F/R
	F2	tHMG1-Vector -AtoB	7842	pMH1	pLS18-2-F/R
pLS19	F1	D5 NDD- tHMG1-Vector	2377	pLS16	pLS19-1-F/ pLS17-1-R
	F2	tHMG1-Vector-AtoB	7092	pMH1	pLS17-2-F/ pLS19-2-R
pYJ408	F1	CrtE-CrtI-CrtB	3365	pFZ153	pYJ408-1-F/1536-1-R
	F2	Idi-CrtY	1947	pFZ153	1536-2-F/pYJ408-2-R
	F3	D2 CDD	303	ERY1	pYJ408-3-F/R
	F4	D3 NDD	141	ERY1	pYJ408-4-F/R
	F5	CrtZ	558	pYJ407	pYJ408-5-F/R
	F6	D4 CDD	292	pYJ407	pYJ408-6-F/R
	F7	D5 NDD	168	pYJ407	pYJ408-7-F/R
	F8	CrtW-Vector	5923	pFZ153	pYJ408-8-F/R
pLS08	F1	CrtE-CrtI-CrtB	3365	pFZ153	pYJ408-1-F/1536-1-R
	F2	Idi-CrtY-D2 CDD	2185	pYJ408	1536-2-F/ pLS08-1-R
	F3	CrtZ-CrtW-Vector	6484	pFZ153	pLS08-1-F/pYJ408-8-R
pLS09	F1	CrtE-CrtI-CrtB-Idi-CrtY	5350	pFZ153	pYJ408-1-F/ pLS09-1-R
	F2	D3 NDD-CrtZ-D4 CDD	893	pYJ408	pLS09-1-F/ pLS10-1 -R
	F3	CrtW-Vector	5931	pFZ153	pLS10-1 -F/pYJ408-8-R
pLS11	F1	CrtE-CrtI-CrtB	3365	pFZ153	pYJ408-1-F/1536-1-R
	F2	Idi-CrtY-CrtZ	2510	pFZ153	1536-2-F/pLS11-1-R
	F3	D5 NDD-CrtW-Vector	5923	pYJ408	pLS11-1-F/pYJ408-8-R
pYJ407	F1	D3 NDD-CrtE- D4 CDD	1167	pYJ407	pYJ405-2-F/407-1-R
	F2	CrtI	1557	pFZ153	407-2-F/407-2-R
	F3	D5 NDD	160	ERY2	407-3-F/407-3-R
	F4	CrtB	959	pYJ407	407-4-F/1536-1-R
	F5	D2 CDD-Idi-CrtY-CrtZ	2704	pYJ407	1536-2-F/1536-2-R
	F6	CrtW-Vector	6045	pYJ407	1536-3-F/pYJ405-1-R
pLS04	F1	CrtE-CrtI-CrtB-Idi	4113	pFZ153	pYJ408-1-F/pYJ405-5-R
	F2	D2 CDD-CrtY-CrtZ	1970	pYJ407	pYJ405-6-F/1536-2-R
	F3	CrtW-Vector	5965	pFZ153	1536-3-F/pYJ408-8-R
pLS05	F1	D3 NDD-CrtE-D4 CDD	1260	pYJ407	pYJ405-1-F/407-1-R
	F2	CrtI-CrtB-Idi-CrtY-CrtZ	4906	pFZ153	407-2-F/1536-2-R
	F3	CrtW-Vector-D3 NDD	6045	pFZ153	1536-3-F/pYJ405-7-R
pLS07	F1	CrtE-CrtI	2449	pFZ153	pYJ408-1-F/407-2-R
	F2	D5 NDD-CrtB	1076	pYJ407	407-3-F/1536-1-R
	F3	Idi-CrtY-CrtZ	2451	pFZ153	1536-2-F/1536-2-R
	F4	CrtW-Vector	5965	pFZ153	1536-3-F/pYJ408-8-R
pXS36	F1	R5 NDD	138	RAPS	pXS33-1-F/R
	F2	CrtE	903	pFZ153	pXS33-2-F/pXS36-2-R
	F3	R10 CDD	290	RAPS	pXS36-3-F/R
	F4	CrtI	1513	pFZ153	pXS36-4-F/R
	F5	R11 NDD	142	RAPS	pXS36-5-F/R
	F6	CrtB-Idi	1666	pFZ153	pXS36-6-F/pXS33-2- R
	F7	R4 CDD	280	RAPS	pXS33-3-F/R
	F8	CrtY-CrtZ-CrtW	2654	pFZ153	pXS33-4-F/pLS12-11-R
	F9	Vector	4977	pFZ153	pLS12-12-F/pXS33-5-R
pXS37	F1	A2 NDD	141	AUR	pXS34-1-F/R
	F2	CrtE	903	pFZ153	pXS33-2-F/pXS36-2-R
	F3	A2 CDD	287	AUR	pXS37-3-F/R
	F4	CrtI	1513	pFZ153	pXS36-4-F/R
	F5	A3 NDD	142	AUR	pXS37-5-F/R
	F6	CrtB-Idi	1666	pFZ153	pXS36-6-F/pXS33-2- R
	F7	A1 CDD	199	AUR	pXS34-3-F/R
	F8	CrtY-CrtZ-CrtW	2654	pFZ153	pXS33-4-F/pLS12-11-R
	F9	Vector	4977	pFZ153	pLS12-12-F/pXS33-5-R
pXS38	F1	F5 CDD	138	FK506	pXS35-1-F/R
	F2	CrtE	903	pFZ153	pXS33-2-F/pXS36-2-R
	F3	F6 CDD	296	FK506	pXS38-3-F/R
	F4	CrtI	1513	pFZ153	pXS36-4-F/R
	F5	F7 CDD	130	FK506	pXS38-5-F/R
	F6	CrtB-Idi	1666	pFZ153	pXS36-6-F/pXS33-2- R
	F7	F4 CDD	214	FK506	pXS35-3-F/R
	F8	CrtY-CrtZ-CrtW	2654	pFZ153	pXS33-4-F/pLS12-11-R
	F9	Vector	4977	pFZ153	pLS12-12-F/pXS33-5-R
pXS39	F1	CrtE-CrtI-CrtB	3365	pFZ153	pYJ408-1-F/ 1536-1 R
	F2	Idi-R4 CDD-CrtY-CrtZ-CrtW	3638	pXS36	1536-2 F/ pLS12-11-R
	F3	Vector	5007	pFZ153	pLS12-12-F/pYJ408-8-R
pXS41	F1	CrtI-CrtB	2451	pFZ153	pXS36-4-F / 1536-1-R
	F2	Idi-CrtY-CrtZ-CrtW	3407	pFZ153	1536-2 F/ pLS12-11-R
	F3	Vector-R5 NDD-CrtE-R10 CDD	6238	pXS36	pLS12-12-F/pXS36-3-R
pXS42	F1	CrtE-CrtI	2427	pFZ153	pYJ408-1-F / pXS36-4-R
	F2	R11 NDD-CrtB	1058	pXS36	pXS36-5-F/ 1536-1-R
	F3	Idi-CrtY-CrtZ-CrtW	3407	pFZ153	1536-2-F/pLS12-11-R
	F4	Vector	5007	pFZ153	pLS12-12-F/pYJ408-8-R
pXS43	F1	CrtE-CrtI-CrtB	3365	pFZ153	pYJ408-1-F/ 1536-1 R
	F2	Idi-A1 CDD-CrtY-CrtZ-CrtW	3557	pXS37	1536-2 F/ pLS12-11-R
	F3	Vector	5007	pFZ153	pLS12-12-F/pYJ408-8-R
pXS45	F1	CrtI-CrtB	2451	pFZ153	pXS36-4-F / 1536-1-R
	F2	Idi-CrtY-CrtZ-CrtW	3407	pFZ153	1536-2 F/ pLS12-11-R
	F3	Vector-A2 NDD-CrtE-A2 CDD	6238	pXS37	pLS12-12-F/pXS37-3-R
pXS46	F1	CrtE-CrtI	2427	pFZ153	pYJ408-1-F / pXS36-4-R
	F2	A3 NDD-CrtB	1058	pXS37	pXS37-5-F/ 1536-1-R
	F3	Idi-CrtY-CrtZ-CrtW	3407	pFZ153	1536-2-F/pLS12-11-R
pXS47	F1	Vector	5007	pFZ153	pLS12-12-F/pYJ408-8-R
	F2	Idi-R4 CDD-CrtY-CrtZ-CrtW	3572	pXS38	1536-2 F/ pLS12-11-R
	F3	Vector	5007	pFZ153	pLS12-12-F/pYJ408-8-R
pXS49	F1	CrtI-CrtB	2451	pFZ153	pXS36-4-F/1536-1-R
	F2	Idi-CrtY-CrtZ-CrtW	3407	pFZ153	1536-2-F/pLS12-11-R
	F3	Vector-R5 NDD-CrtE-R10 CDD	6244	pXS38	pLS12-12-F/pXS38-3-R
pXS50	F1	CrtE-CrtI	2427	pFZ153	pYJ408-1-F/pXS36-4-R
	F2	R11 NDD-CrtB	1046	pXS38	pXS38-5-F/1536-1-R
	F3	Idi-CrtY-CrtZ-CrtW	3407	pFZ153	1536-2-F/pLS12-11-R
	F4	Vector	5007	pFZ153	pLS12-12-F/pYJ408-8-R
pQC005	F1	D3 NDD	138	pYJ407	F005-1F/R
	F2	CrtE	908	pFZ153	F005-2F/R
	F3	eGFP	789	eGFP	F005-3F/R
	F4	CrtE-CrtI-CrtB- Idi-CrtY-CrtZ-CrtW-Vector	10802	pFZ153	F005-4F/R
pQC006	F1	mCherry	796	mCherry	F006-1F/R
	F2	D2 CDD	276	pYJ407	F006-2F/R
	F3	ERG12-ERG8-MVD1-Idi-Vector	9655	pFZ81	F006-3F/R
pQC007	F1	D5 NDD	174	pYJ407	F007-1F/R
	F2	CrtE	908	pFZ153	F005-2F/R
	F3	eGFP	789	eGFP	F005-3F/R
	F4	CrtI-CrtB-Idi-CrtY-CrtZ-CrtW-Vector	10802	pFZ153	F005-4F/F007-4R
pQC008	F1	mCherry	795	mCherry	F006-1F/F008-1R
	F2	D4 CDD	263	pYJ407	F008-2F/R
	F3	ERG12-ERG8-MVD1-Idi-Vector	9655	pFZ81	F006-3F/R
pQC009	F1	eGFP	789	eGFP	F005-3F/R
	F2	CrtI-CrtB-Idi-CrtY-CrtZ-CrtW-Vector	11700	pFZ153	F005-4F/F005-2R
pQC010	F1	mCherry	782	mCherry	F006-1F/F010-1R
	F2	ERG12-ERG8-MVD1-Idi-Vector	9655	pFZ81	F010-2F/F006-3R
pYJ462	F1	R4 CDD	255	pET28a(+)-RAPS	pYJ462-2-F/R
	F2	ERG12-ERG8-MVD1-Idi-mCherry-Vector	10431	pQC006	F006-3F/ pYJ462-1-R
pYJ463	F1	R5 NDD	153	pET28a(+)-RAPS	pXS33-1-F/ pYJ463-1-R
	F2	CrtE-eGFP	1667	pQC005	F005-2F/ F005-3R
	F3	CrtI-CrtB-Idi-CrtY-CrtZ-CrtW-Vector	10792	pQC005	F005-4F/ F007-4R
pYJ464	F1	R10 CDD	264	pET28a(+)-RAPS	pYJ464-2-F/ pYJ464-2-R
	F2	ERG12-ERG8-MVD1-Idi-mCherry-Vector	10431	pQC008	F006-3F/ pYJ464-1-R
pYJ465	F1	R11 NDD	156	pET28a(+)-RAPS	pYJ465-1-F/ pYJ465-1-R
	F2	CrtE-eGFP	1667	pQC005	F005-2F/ F005-3R
	F3	CrtI-CrtB-Idi-CrtY-CrtZ-CrtW-Vector	10792	pQC005	F005-4F/ F007-4R
pXS70	F1	ERG12-ERG8-MVD1-Idi-mCherry	5294	pQC006	pXS70-1-F/R
	F2	S7 CDD	215	PUC57-Stigm	pXS70-2-F/R
	F3	Vector	5120	pQC006	F006-3F/pXS70-3-R
pXS71	F1	S8 NDD	168	PUC57-Stigm	pXS71-1-F/R
	F2	CrtE-eGFP-CrtI-CrtB-Idi-CrtY-CrtZ	6527	pQC005	F005-2F/1536-2-R
	F3	CrtW-Vector	5935	pQC005	1536-3-F/F007-4R
pXS74	F1	C10 NDD	162	pUC57-Curac	pXS74-1-F/R
	F2	CrtE-eGFP-CrtI-CrtB-Idi-CrtY-CrtZ	6527	pQC005	F005-2F/1536-2-R
	F3	CrtW-Vector	5935	pQC005	1536-3-F/F007-4R
pXS78	F1	F5 CDD	153	pXS38	pXS78-1-F/R
	F2	CrtE-eGFP-CrtI-CrtB-Idi-CrtY-CrtZ	6527	pQC005	F005-2F/1536-2-R
	F3	CrtW-Vector	5935	pQC005	1536-3-F/F007-4R
pXS95	F1	ERG12-ERG8-MVD1-Idi-mCherry	5294	pQC006	pXS70-1-F/R
	F2	A1 CDD	212	pXS37	pXS95-2-F/R
	F3	Vector	5120	pQC006	F006-3F/pXS70-3-R
pXS96	F1	A2 NDD	156	pXS37	pXS96-1-F/R
	F2	CrtE-eGFP-CrtI-CrtB-Idi-CrtY-CrtZ	6527	pQC005	F005-2F/1536-2-R
	F3	CrtW-Vector	5935	pQC005	1536-3-F/F007-4R
pXS72	F1	S8 NDD	153	pUC57-Stigm	pXS71-1-F/pXS72-1-R
	F2	CrtE-CrtI-CrtB-Idi	4082	pFZ536	pXS33-2-F/R
	F3	S7 CDD	202	pUC57-Stigm	pXS72-3-F/R
	F4	CrtY-CrtZ-CrtW-Vector	7609	pFZ153	pXS33-4-F/F007-4-R
pXS76	F1	D5 NDD	159	pYJ407	F007-1-F/pXS76-1-R
	F2	CrtE-CrtI-CrtB-Idi	4082	pFZ536	pXS33-2-F/R
	F3	R10 CDD	289	pXS36	pXS76-3-F/R
	F4	CrtY-CrtZ-CrtW-Vector	7609	pFZ153	pXS33-4-F/F007-4-R
pXS79	F1	F5 CDD-CrtE-CrtI-CrtB	3470	pXS35	pXS35-1-F/1536-1-R
	F2	Idi-R4 CDD	1007	pXS36	1536-2-F/pXS33-3-R
	F3	CrtY-CrtZ-CrtW-Vector	7609	pFZ153	pXS33-4-F/F007-4-R
pXS82	F1	C10 NDD	147	pUC57-Curac	pXS74-1-F/pXS82-1-R
	F2	CrtE-CrtI-CrtB-Idi	4082	pFZ536	pXS33-2-F/R
	F3	S7 CDD	202	pUC57-Stigm	pXS72-3-F/R
	F4	CrtY-CrtZ-CrtW-Vector	7609	pFZ153	pXS33-4-F/F007-4-R
pXS98	F1	A2 NDD-CrtE	1022	pXS37	pXS34-1-F/pXS36-2-R
	F2	R4 CDD	281	pXS36	pXS98-2-F/R
	F3	CrtI	1513	pFZ153	pXS36-4-F/R
	F4	R5 NDD	139	pXS36	pXS98-4-F/R
	F5	CrtB-Idi-A1 CDD	1839	pXS34	pXS36-6-F/pXS34-3-R
	F6	CrtY-CrtZ-CrtW-Vector	7609	pFZ153	pXS33-4-F/F007-4-R
pXS104	F1	A2 NDD-CrtE	1022	pXS37	pXS34-1-F/pXS36-2-R
	F2	S7 CDD	203	pUC57-Stigm	pXS104-2-F/R
	F3	CrtI	1513	pFZ153	pXS36-4-F/R
	F4	S8 NDD	154	pUC57-Stigm	pXS104-4-F/R
	F5	CrtB-Idi-A1 CDD	1839	pXS37	pXS36-6-F/pXS34-3-R
	F6	CrtY-CrtZ-CrtW-Vector	7609	pFZ153	pXS33-4-F/F007-4-R
pXS111	F1	CrtE-CrtI-CrtB-Idi	4095	pFZ536	1536-1-F/pXS33-2-R
	F2	S7 CDD	202	pUC57-Stigm	pXS72-3-F/R
	F3	CrtY-CrtZ-CrtW	2654	pFZ153	pXS33-4-F/pLS12-11-R
	F4	Vector	4989	pFZ153	pLS12-12-F/1536-3-R
pXS112	F1	S8 NDD	153	pUC57-Stigm	pXS71-1-F/pXS72-1-R
	F2	CrtE-CrtI-CrtB	3354	pFZ153	pXS33-2-F/1536-1-R
	F3	Idi-CrtY-CrtZ-CrtW	3407	pFZ153	1536-2-F/pLS12-11-R
	F4	Vector	4977	pFZ153	pLS12-12-F/F007-4R
pXS113	F1	CrtE-CrtI-CrtB-Idi	4095	pFZ536	1536-1-F/pXS33-2-R
	F2	R10 CDD	289	pXS36	pXS76-3-F/R
	F3	CrtY-CrtZ-CrtW	2654	pFZ153	pXS33-4-F/pLS12-11-R
	F4	Vector	4989	pFZ153	pLS12-12-F/1536-3-R
pXS114	F1	D5 NDD	159	pYJ407	F007-1-F/pXS76-1-R
	F2	CrtE-CrtI-CrtB	3354	pFZ153	pXS33-2-F/1536-1-R
	F3	Idi-CrtY-CrtZ-CrtW	3407	pFZ153	1536-2-F/pLS12-11-R
	F4	Vector	4977	pFZ153	pLS12-12-F/F007-4R
pXS115	F1	C10 NDD	147	pUC57-Curac	pXS74-1-F/pXS82-1-R
	F2	CrtE-CrtI-CrtB	3354	pFZ153	pXS33-2-F/1536-1-R
	F3	Idi-CrtY-CrtZ-CrtW	3407	pFZ153	1536-2-F/pLS12-11-R
	F4	Vector	4977	pFZ153	pLS12-12-F/F007-4R
pXS118	F1	A2 NDD-CrtE	1022	pXS37	pXS34-1-F/pXS36-2-R
	F2	R10 CDD	281	pXS36	pXS98-2-F/R
	F3	CrtI-CrtB-Idi-CrtY-CrtZ-CrtW	5833	pFZ153	pXS35-4-F/pLS12-11-R
	F4	Vector	4977	pFZ153	pLS12-12-F/F007-4R
pXS119	F1	CrtE-CrtI	2429	pFZ153	pYJ408-1-F/pXS36-4-R
	F2	R5 NDD	139	pXS36	pXS98-4-F/R
	F3	CrtB-Idi-CrtY-CrtZ-CrtW	4320	pFZ153	pXS36-6-F/pLS12-11-R
	F4	Vector	4989	pFZ153	pLS12-12-F/1536-3-R
pXS120	F1	A2 NDD-CrtE	1022	pXS37	pXS34-1-F/pXS36-2-R
	F2	S7 CDD	203	pUC57-Stigm	pXS104-2-F/R
	F3	CrtI-CrtB-Idi-CrtY-CrtZ-CrtW	5833	pFZ153	pXS36-4-F/pLS12-11R
	F4	Vector	4977	pFZ153	pLS12-12-F/F007-4R
pXS121	F1	CrtE-CrtI	2429	pFZ153	pYJ408-1-F /pXS36-4-R
	F2	S8 NDD	154	pUC57-Stigm	pXS104-4-F/R
	F3	CrtB-Idi-CrtY-CrtZ-CrtW	4320	pFZ153	pXS36-6-F/pLS12-11-R
	F4	Vector	4989	pFZ153	pLS12-12-F/1536-3-R
pQC021	F1	MBP	1196	pMAL-C5X-MBP	F021-1F/F020-1R
	F2	D3 NDD	135	pYJ407	F021-2F/R
	F3	Vector	5275	pET28a(+)	F021-3F/R
pQC023	F1	MBP	1196	pMAL-C5X-MBP	F021-1F/F020-1R
	F2	R5 NDD	138	pXS36	F023-2F/R
	F3	Vector	5275	pET28a(+)	F023-3F/F021-3R
pQC037	F1	MBP	1196	pMAL-C5X-MBP	F021-1F/F020-1R
	F2	D5 NDD	159	pYJ407	F037-2F/R
	F3	Vector	5291	pET28a(+)	F037-3F/ F021-3R
pQC059	F1	Flag-D2 CDD-TEV	313	pQC020	F059-1F/R
	F2	6×His-MBP-6×His	1147	pQC020	F059-2F/R
	F3	Vector	5249	pET28a(+)	F059-3F/R
pQC060	F1	Flag-D2 CDD-TEV	292	pQC022	F060-1F/R
	F2	6×His-MBP-6×His	1147	pQC020	F059-2F/R
	F3	Vector	5249	pET28a(+)	F059-3F/R
pQC061	F1	Flag-D4 CDD-TEV	299	pQC036	F061-1F/R
	F2	6×His-MBP-6×His	1147	pQC020	F059-2F/R
	F3	Vector	5249	pET28a(+)	F059-3F/R
