# Supplementary material for: Metabolic pathway assembly using docking domains from type I cis-AT polyketide synthases
Source: Nat Commun. 2022 Sep 21;13:5541. doi: 10.1038/s41467-022-33272-2 (PMC9492657; doi:10.1038/s41467-022-33272-2)
Supplement: Supplementary file 7 — Supplementary Data 5 [file 41467_2022_33272_MOESM7_ESM.xlsx]

## Sheet: 工作表1
Supplementary Data 5. Amino acid sequences of DDs used in this study.
>D2 CDD
GTEVRGEAPSALAGLDALEGALPEVPATEREELVQRLERMLAALRPVAQAADASGTGANPSGDDLGEAGVDELLEALGRELDGD
>D3 NDD
TDSEKVAEYLRRATLDLRAARQRIRELESD
>D4 CDD
FAASPAVDIGDRLDELEKALEALSAEDGHDDVGQRLESLLRRWNSRRADAPSTSAISEDASDDELFSMLDQRFGGGEDL
>D5 NDD
SGDNGMTEEKLRRYLKRTVTELDSVTARLREVEHRAGE
>R4 CDD
FAPAEPEPRLHEQELRRALAGISIDKFREAGVLDTLLRLAAMEGLAVPKPDSESDDEAFVDEMDADALIKHVLEEER
>R5 NDD
REDQLLDALRKSVKENARLRKANTSLRAAMD
>R10 CDD
MNPRVQSTTLLAEIDRIEKMFTSVTFDDRQASAIKDRLSSVLNKWQRISSPEEVSTTALSSASASEILDFIDREFGDPTA
>R11 NDD
PEQDKVVEYLRWATAELHTTRAKLEALAAANT
>F4 CDD
LTLLAPDGNGTPVGGEPPAQVSVGAPATDSEVASPDDELIDDMDADALIAHVLKG
>F5 CDD
AENDLIEALRTSVKDNAQLRRENTALRAAAN
>F6 CDD
DRIGELLSPDDPVTVVLAQLDRLEALVAGVDPGARQADAIGTRLDALLNRWRRETRPTTPAGVLSADATADEIFDLIDRELR
>F7 CDD
PEQDKTVEYLRWATTELQRTRAELAAHS
>A1 CDD
VPDAPSAPDTAEAVTPPPAAPGEGNEAMEQLRSAASLEEVFDLLDDQLGK
>A2 NDD
TNDAKTLEYLKRLTAELLETRERLRTAEAADQ
>A2 CDD
LAGLGSPADPLLARLDDWAAGLAATALDDDERERVAARLRALAGQWGAPDDGATSIADELDGATDDEVLDFISNELGIS
>A3 NDD
ATDDKIRYFLKKVTADLHETRGRLKELEDAAA
>S7 CDD
LAIHSAAPENTPVGNPSRGIPDELEGLPEEELIALFDREMAALERTSGEKS
>S8 NDD
MSESAQPIDYPARLRRALRVVRELQAELKSGRRARAE
>C10 NDD
MEPTTNKEQLSLSKQMFLALKQAEAKLEMMELAKS
