# Supplementary material for: Metabolic pathway assembly using docking domains from type I cis-AT polyketide synthases
Source: Nat Commun. 2022 Sep 21;13:5541. doi: 10.1038/s41467-022-33272-2 (PMC9492657; doi:10.1038/s41467-022-33272-2)
Supplement: Supplementary file 9 — Source Data [file 41467_2022_33272_MOESM9_ESM.xlsx]

## Sheet: Fig_2_b
D2 CDD-D3 NDD
	Wavelength shift (nm)
Time (sec)	18.86 µM	9.43 µM	4.72 µM	2.36 µM
0	0.11689	0.08762	0.05016	0.02008
0.2	0.12765	0.09296	0.05459	0.02464
0.4	0.13752	0.09782	0.05874	0.02882
0.6	0.14648	0.1022	0.06261	0.03261
0.8	0.15453	0.10608	0.0662	0.03603
1	0.16168	0.10949	0.06952	0.03907
1.2	0.16792	0.1124	0.07256	0.04174
1.4	0.17326	0.11484	0.07531	0.04402
1.6	0.17769	0.11678	0.0778	0.04592
1.8	0.18122	0.11824	0.08	0.04745
2	0.18265	0.11837	0.08135	0.04815
2.2	0.18354	0.11823	0.08296	0.04854
2.4	0.18383	0.11776	0.08462	0.04862
2.6	0.18356	0.11689	0.08597	0.04838
2.8	0.18269	0.11599	0.08692	0.04797
3	0.18187	0.11544	0.08761	0.04757
3.2	0.181	0.11514	0.08775	0.04724
3.4	0.18011	0.11496	0.0872	0.04703
3.6	0.17944	0.11536	0.0865	0.0474
3.8	0.17914	0.11601	0.08561	0.04812
4	0.1792	0.11686	0.08467	0.04879
4.2	0.17956	0.1176	0.08368	0.04943
4.4	0.18011	0.11831	0.08287	0.05019
4.6	0.18103	0.11904	0.08213	0.05087
4.8	0.18228	0.11988	0.08177	0.0514
5	0.18368	0.12071	0.08186	0.05196
5.2	0.18509	0.12146	0.08236	0.05242
5.4	0.18655	0.12193	0.08328	0.0528
5.6	0.1879	0.12181	0.08459	0.05312
5.8	0.18893	0.12117	0.08572	0.05334
6	0.18964	0.1203	0.08627	0.05363
6.2	0.18989	0.1192	0.08605	0.05359
6.4	0.18945	0.11809	0.08532	0.05306
6.6	0.18808	0.11699	0.084	0.05189
6.8	0.18619	0.11607	0.08233	0.0504
7	0.18415	0.11537	0.08076	0.04882
7.2	0.18225	0.1153	0.07984	0.04774
7.4	0.18067	0.11569	0.07927	0.04705
7.6	0.17973	0.11649	0.07902	0.04672
7.8	0.1795	0.11749	0.07939	0.04699
8	0.17984	0.1187	0.08051	0.04774
8.2	0.18074	0.1201	0.08214	0.04863
8.4	0.18216	0.12153	0.08425	0.04965
8.6	0.18361	0.12269	0.08655	0.05081
8.8	0.18497	0.12361	0.08877	0.05182
9	0.18616	0.12412	0.09071	0.05266
9.2	0.18708	0.12406	0.09213	0.05339
9.4	0.18752	0.12346	0.09271	0.05374
9.6	0.18758	0.1226	0.09272	0.05376
9.8	0.18726	0.12138	0.09235	0.05321
10	0.18662	0.12022	0.09177	0.05224
10.2	0.1857	0.11911	0.09095	0.05101
10.4	0.18477	0.11814	0.09004	0.04997
10.6	0.18412	0.11747	0.08935	0.04932
10.8	0.18377	0.11739	0.08882	0.04929
11	0.18385	0.11769	0.08844	0.04965
11.2	0.18468	0.11839	0.08826	0.05039
11.4	0.1862	0.11945	0.08851	0.05143
11.6	0.18822	0.12073	0.08895	0.05258
11.8	0.1903	0.1219	0.0895	0.05364
12	0.19218	0.12274	0.08982	0.05459
12.2	0.19338	0.12316	0.08992	0.05525
12.4	0.19403	0.12335	0.08993	0.05551
12.6	0.19401	0.12328	0.08982	0.05549
12.8	0.19364	0.12306	0.08966	0.05504
13	0.19294	0.12278	0.08962	0.05412
13.2	0.19212	0.12256	0.08974	0.05312
13.4	0.19107	0.12233	0.08991	0.05212
13.6	0.18999	0.12228	0.09	0.05118
13.8	0.18897	0.12228	0.08993	0.05065
14	0.18802	0.12235	0.08958	0.05045
14.2	0.18732	0.12236	0.08898	0.0503
14.4	0.18687	0.12243	0.08805	0.05014
14.6	0.18671	0.12264	0.08712	0.05004
14.8	0.18689	0.12312	0.08617	0.05003
15	0.18745	0.12375	0.08544	0.05023
15.2	0.18818	0.12451	0.08489	0.05067
15.4	0.18882	0.12521	0.08452	0.0512
15.6	0.18925	0.12561	0.084	0.05165
15.8	0.18932	0.12565	0.0834	0.0518
16	0.18902	0.12552	0.08283	0.05177
16.2	0.18841	0.12511	0.08228	0.0516
16.4	0.18778	0.12433	0.0819	0.05124
16.6	0.18701	0.12326	0.08164	0.05062
16.8	0.18623	0.12194	0.08152	0.04989
17	0.18532	0.12023	0.08128	0.04886
17.2	0.18444	0.11836	0.08095	0.04759
17.4	0.18375	0.11678	0.08061	0.04634
17.6	0.18308	0.11536	0.08005	0.04478
17.8	0.18231	0.11418	0.07931	0.04297
18	0.18161	0.11367	0.07862	0.04138
18.2	0.18104	0.11403	0.07836	0.04048
18.4	0.18058	0.11471	0.07851	0.04028
18.6	0.18056	0.11587	0.07925	0.04095
18.8	0.18099	0.11751	0.08047	0.04239
19	0.18177	0.11929	0.08208	0.04418
19.2	0.18258	0.12067	0.08369	0.04574
19.4	0.18315	0.1218	0.08502	0.04682
19.6	0.1834	0.1226	0.08597	0.04765
19.8	0.18345	0.123	0.08663	0.04827
20	0.18331	0.12273	0.08684	0.04837
20.2	0.18328	0.12201	0.08656	0.04804
20.4	0.18353	0.12081	0.0859	0.04748
20.6	0.18407	0.11916	0.08493	0.04653
20.8	0.18469	0.11733	0.08364	0.04509
21	0.18549	0.11593	0.08234	0.04365
21.2	0.18601	0.11504	0.081	0.04231
21.4	0.1865	0.11482	0.07995	0.04125
21.6	0.1868	0.11522	0.07928	0.04075
21.8	0.1871	0.11589	0.0792	0.04113
22	0.18737	0.11639	0.07953	0.04193
22.2	0.18772	0.1168	0.08033	0.04295
22.4	0.18774	0.11694	0.0812	0.04403
22.6	0.18752	0.11677	0.08215	0.04498
22.8	0.18694	0.11637	0.08293	0.04536
23	0.18595	0.11599	0.08354	0.04542
23.2	0.18469	0.11548	0.08396	0.04519
23.4	0.18341	0.11497	0.08445	0.04484
23.6	0.18243	0.11433	0.08481	0.04433
23.8	0.18195	0.11361	0.0852	0.04407
24	0.18196	0.11293	0.08566	0.04391
24.2	0.18242	0.11251	0.08614	0.0439
24.4	0.18319	0.11241	0.08645	0.04392
24.6	0.18408	0.11299	0.08675	0.04413
24.8	0.18485	0.11426	0.08697	0.04444
25	0.18568	0.11596	0.08709	0.0449
25.2	0.18635	0.11763	0.08699	0.04551
25.4	0.18698	0.11912	0.08691	0.04627
25.6	0.18752	0.12027	0.08687	0.04693
25.8	0.18803	0.12103	0.08665	0.04741
26	0.18842	0.12147	0.08617	0.04789
26.2	0.18878	0.12182	0.08578	0.0484
26.4	0.18905	0.12215	0.08535	0.0486
26.6	0.18905	0.12226	0.08488	0.04847
26.8	0.18873	0.12204	0.08456	0.04816
27	0.18811	0.12159	0.08436	0.04789
27.2	0.18742	0.12088	0.08407	0.04769
27.4	0.18673	0.11999	0.0839	0.04779
27.6	0.18621	0.11924	0.08381	0.0483
27.8	0.18594	0.11872	0.08368	0.04913
28	0.18576	0.11831	0.08351	0.04983
28.2	0.18546	0.1182	0.08336	0.05029
28.4	0.18503	0.11841	0.08324	0.05068
28.6	0.18432	0.11859	0.08296	0.05088
28.8	0.1832	0.11847	0.0825	0.05068
29	0.1818	0.11824	0.08196	0.05014
29.2	0.18032	0.11776	0.08126	0.04912
29.4	0.17885	0.11709	0.08025	0.04749
29.6	0.17764	0.11668	0.07948	0.04566
29.8	0.17695	0.11676	0.07924	0.04389
30	0.17674	0.11705	0.07936	0.04212
30.2	0.17682	0.11732	0.07973	0.04059
30.4	0.17713	0.11744	0.08033	0.03958
30.6	0.17768	0.11719	0.08082	0.0391
30.8	0.1785	0.11668	0.0811	0.03917
31	0.17978	0.11619	0.08148	0.03988
31.2	0.18147	0.11612	0.08212	0.04137
31.4	0.18333	0.11651	0.08294	0.04316
31.6	0.18505	0.11733	0.08386	0.045
31.8	0.18646	0.11843	0.0849	0.04688
32	0.18726	0.11959	0.08589	0.04882
32.2	0.18733	0.12053	0.08644	0.05038
32.4	0.18686	0.12121	0.08651	0.05142
32.6	0.1861	0.12173	0.08615	0.05193
32.8	0.1853	0.1222	0.08568	0.05193
33	0.18449	0.12285	0.08522	0.0517
33.2	0.18412	0.12383	0.08522	0.05153
33.4	0.18408	0.12474	0.08558	0.05153
33.6	0.18404	0.12518	0.08606	0.05143
33.8	0.18384	0.12501	0.08638	0.05115
34	0.18355	0.12418	0.08636	0.05042
34.2	0.18306	0.12273	0.08589	0.04929
34.4	0.18231	0.12106	0.08506	0.0478
34.6	0.18148	0.11955	0.08418	0.04625
34.8	0.18059	0.11835	0.08321	0.04494
35	0.1796	0.11734	0.08215	0.04374
35.2	0.17857	0.11638	0.08111	0.0428
35.4	0.17767	0.11553	0.08021	0.04221
35.6	0.17711	0.11487	0.07942	0.04201
35.8	0.1768	0.11431	0.0786	0.04186
36	0.17701	0.114	0.07781	0.04192
36.2	0.17782	0.11409	0.07721	0.04218
36.4	0.17913	0.11458	0.07704	0.04268
36.6	0.18037	0.11513	0.07704	0.04309
36.8	0.18181	0.11577	0.07735	0.04339
37	0.18295	0.11628	0.07785	0.04351
37.2	0.18361	0.11653	0.07853	0.04338
37.4	0.18377	0.11656	0.07915	0.04301
37.6	0.18377	0.1167	0.07958	0.04258
37.8	0.18325	0.11683	0.07966	0.04204
38	0.18239	0.11697	0.07965	0.04144
38.2	0.18123	0.11706	0.07945	0.04084
38.4	0.18025	0.11704	0.07924	0.04037
38.6	0.17923	0.11674	0.07917	0.03986
38.8	0.17847	0.11631	0.07936	0.03968
39	0.17813	0.11583	0.07954	0.0398
39.2	0.17834	0.11541	0.07981	0.04021
39.4	0.17862	0.11508	0.07994	0.04079
39.6	0.17933	0.11507	0.08019	0.04179
39.8	0.18017	0.11524	0.08055	0.04276
40	0.18094	0.11533	0.08107	0.04354
40.2	0.18153	0.11542	0.08157	0.04404
40.4	0.18208	0.11551	0.08209	0.04434
40.6	0.18226	0.11549	0.08244	0.04456
40.8	0.18246	0.11544	0.08279	0.04498
41	0.18276	0.11571	0.08309	0.04577
41.2	0.1831	0.11628	0.08314	0.04662
41.4	0.1832	0.11675	0.08286	0.04728
41.6	0.18323	0.11704	0.0826	0.04764
41.8	0.18305	0.1171	0.08227	0.04756
42	0.18291	0.11699	0.08208	0.04711
42.2	0.18276	0.11661	0.08197	0.04643
42.4	0.18299	0.11622	0.08194	0.04581
42.6	0.18358	0.1158	0.08172	0.04499
42.8	0.18439	0.11549	0.08132	0.04405
43	0.18478	0.11509	0.08054	0.04311
43.2	0.18487	0.11453	0.07951	0.04241
43.4	0.18458	0.11371	0.07849	0.04169
43.6	0.18394	0.1128	0.07756	0.04115
43.8	0.18305	0.1122	0.07687	0.04096
44	0.18231	0.11208	0.07661	0.04115
44.2	0.18188	0.11268	0.07695	0.04178
44.4	0.18161	0.11397	0.07775	0.04298
44.6	0.18133	0.11575	0.07878	0.04461
44.8	0.18107	0.11734	0.0797	0.04632
45	0.18085	0.1185	0.08037	0.04788
45.2	0.18054	0.1191	0.08077	0.04898
45.4	0.18024	0.11918	0.08088	0.04944
45.6	0.18033	0.11892	0.0809	0.04957
45.8	0.18078	0.11842	0.08078	0.04934
46	0.18155	0.11769	0.0805	0.0487
46.2	0.18226	0.11668	0.07991	0.04756
46.4	0.18277	0.11551	0.0791	0.04635
46.6	0.18286	0.11397	0.07795	0.04521
46.8	0.18265	0.11219	0.07681	0.04431
47	0.18202	0.11035	0.07593	0.04351
47.2	0.18104	0.10881	0.07527	0.04309
47.4	0.18003	0.10787	0.07493	0.0431
47.6	0.1791	0.10765	0.07499	0.04331
47.8	0.17814	0.10808	0.07534	0.04365
48	0.17717	0.10902	0.07587	0.04428
48.2	0.17667	0.11016	0.07662	0.04506
48.4	0.1765	0.11106	0.07738	0.04558
48.6	0.17647	0.11177	0.07801	0.04581
48.8	0.17649	0.11223	0.07844	0.04563
49	0.17666	0.11254	0.07854	0.04508
49.2	0.17696	0.11286	0.07846	0.04441
49.4	0.17739	0.11328	0.07822	0.04364
49.6	0.17816	0.11363	0.07794	0.04284
49.8	0.17926	0.11409	0.07775	0.04216
50	0.18058	0.11449	0.07781	0.04174
50.2	0.18192	0.11467	0.07774	0.04132
50.4	0.18312	0.11457	0.07755	0.0408
50.6	0.18392	0.11445	0.07711	0.04022
50.8	0.1844	0.11437	0.07648	0.03974
51	0.18482	0.11452	0.07577	0.03951
51.2	0.18518	0.11499	0.07536	0.03959
51.4	0.18548	0.11585	0.07537	0.04013
51.6	0.18581	0.11687	0.07593	0.04099
51.8	0.18602	0.11774	0.07677	0.04192
52	0.18562	0.11829	0.07772	0.04261
52.2	0.18473	0.11853	0.07858	0.04319
52.4	0.18357	0.11838	0.07939	0.04367
52.6	0.18211	0.11783	0.07987	0.04401
52.8	0.18048	0.11688	0.08028	0.04436
53	0.17911	0.1156	0.08055	0.04473
53.2	0.17815	0.11395	0.08082	0.04497
53.4	0.17754	0.11231	0.08108	0.04505
53.6	0.17713	0.11068	0.08118	0.04486
53.8	0.17729	0.10954	0.08103	0.04437
54	0.17772	0.10882	0.08063	0.04362
54.2	0.17814	0.10846	0.0799	0.04253
54.4	0.17845	0.10822	0.07871	0.04125
54.6	0.17886	0.1083	0.07749	0.04011
54.8	0.17888	0.10854	0.07619	0.03902
55	0.17859	0.10895	0.075	0.0379
55.2	0.17836	0.10966	0.07424	0.03713
55.4	0.1781	0.11054	0.07393	0.03665
55.6	0.17781	0.11158	0.07392	0.03645
55.8	0.17763	0.11252	0.07418	0.03655
56	0.17764	0.11335	0.0748	0.03722
56.2	0.17736	0.11377	0.07534	0.03784
56.4	0.17698	0.11387	0.07605	0.03864
56.6	0.17657	0.11363	0.07695	0.03948
56.8	0.17639	0.11329	0.07828	0.0405
57	0.1763	0.11286	0.07955	0.04131
57.2	0.17633	0.11236	0.08067	0.042
57.4	0.17648	0.11187	0.08164	0.04238
57.6	0.17655	0.11127	0.08218	0.04231
57.8	0.17615	0.11036	0.08202	0.04152
58	0.17554	0.10929	0.08133	0.04051
58.2	0.17493	0.10828	0.0805	0.03935
58.4	0.17429	0.10728	0.0794	0.038
58.6	0.17372	0.10648	0.07823	0.03663
58.8	0.17368	0.1062	0.07709	0.0357
59	0.17377	0.10614	0.07569	0.03482
59.2	0.17398	0.10627	0.07392	0.03421
59.4	0.17403	0.10647	0.07194	0.03376
59.6	0.17412	0.10664	0.07009	0.03358
59.8	0.17406	0.1065	0.06835	0.03331
60	0.17414	0.10634	0.06717	0.03329
60.2	0.17446	0.10618	0.06675	0.03346
60.4	0.17514	0.10619	0.06691	0.03399
60.6	0.176	0.10636	0.06728	0.03459
60.8	0.17696	0.10675	0.06795	0.03541
61	0.17787	0.10729	0.06902	0.03632
61.2	0.17863	0.10797	0.07021	0.03737
61.4	0.17916	0.1087	0.07146	0.03834
61.6	0.17969	0.1093	0.07285	0.03951
61.8	0.18015	0.10992	0.07444	0.04071
62	0.18057	0.11061	0.07588	0.04182
62.2	0.18062	0.11147	0.07689	0.04252
62.4	0.18051	0.11239	0.07754	0.04299
62.6	0.17997	0.11332	0.07774	0.04311
62.8	0.17915	0.11422	0.07766	0.04311
63	0.17797	0.11485	0.07741	0.04293
63.2	0.17688	0.11515	0.07745	0.04306
63.4	0.17593	0.11519	0.07767	0.04334
63.6	0.17513	0.11512	0.07813	0.04367
63.8	0.17456	0.11506	0.07868	0.04393
64	0.17427	0.11516	0.07919	0.04426
64.2	0.17437	0.11545	0.07957	0.04445
64.4	0.17447	0.11569	0.07988	0.04476
64.6	0.17451	0.11584	0.08023	0.04512
64.8	0.1745	0.11571	0.08026	0.04546
65	0.17447	0.11538	0.08008	0.04555
65.2	0.17417	0.11482	0.0797	0.04546
65.4	0.17393	0.11442	0.07929	0.04498
65.6	0.17378	0.11402	0.07858	0.04394
65.8	0.17355	0.11372	0.07779	0.04237
66	0.17344	0.11348	0.07719	0.04071
66.2	0.17342	0.11342	0.07674	0.03898
66.4	0.17336	0.11317	0.07632	0.03731
66.6	0.17319	0.11276	0.076	0.03603
66.8	0.17303	0.11217	0.07584	0.03523
67	0.17269	0.11135	0.07544	0.03448
67.2	0.17235	0.11028	0.07478	0.03378
67.4	0.17237	0.10945	0.07398	0.03319
67.6	0.17291	0.10888	0.07321	0.03277
67.8	0.17385	0.10838	0.07235	0.03247
68	0.17497	0.10785	0.07152	0.03267
68.2	0.17592	0.10729	0.0707	0.03301
68.4	0.17636	0.10645	0.06956	0.03335
68.6	0.17623	0.10557	0.06817	0.03362
68.8	0.17575	0.10493	0.06685	0.03398
69	0.1752	0.10459	0.06577	0.03417
69.2	0.17483	0.10452	0.06507	0.0343
69.4	0.17478	0.10496	0.06514	0.03458
69.6	0.17486	0.10577	0.06591	0.03502
69.8	0.17484	0.10686	0.06701	0.03559
70	0.17475	0.108	0.06838	0.03636
70.2	0.17464	0.10923	0.06995	0.03734
70.4	0.1743	0.11004	0.07138	0.03825
70.6	0.17388	0.11048	0.0726	0.03909
70.8	0.17373	0.11068	0.0738	0.03985
71	0.174	0.11102	0.07498	0.04053
71.2	0.17448	0.11113	0.07593	0.04105
71.4	0.17509	0.11121	0.07661	0.04158
71.6	0.17579	0.11123	0.0772	0.04223
71.8	0.17611	0.11108	0.07766	0.04279
72	0.17584	0.11055	0.07781	0.04315
72.2	0.17535	0.11011	0.0779	0.04347
72.4	0.17494	0.10994	0.07816	0.04372
72.6	0.17462	0.10991	0.07828	0.04342
72.8	0.17449	0.10989	0.07806	0.04264
73	0.17446	0.10999	0.07776	0.04164
73.2	0.17421	0.11013	0.07722	0.04043
73.4	0.17382	0.11018	0.07651	0.03922
73.6	0.17348	0.11006	0.07593	0.03831
73.8	0.17324	0.1098	0.0755	0.0376
74	0.17287	0.10908	0.075	0.03681
74.2	0.17257	0.10806	0.07458	0.03607
74.4	0.17235	0.10692	0.07425	0.03524
74.6	0.17226	0.10598	0.07385	0.03457
74.8	0.17211	0.10512	0.0733	0.0341
75	0.17219	0.10461	0.07293	0.03421
75.2	0.1724	0.10428	0.07284	0.03482
75.4	0.17256	0.10422	0.07302	0.03589
75.6	0.17258	0.10437	0.07328	0.03704
75.8	0.17272	0.1049	0.07371	0.03819
76	0.17288	0.10568	0.07402	0.03903
76.2	0.17305	0.10659	0.07397	0.03943
76.4	0.17316	0.10735	0.07338	0.03928
76.6	0.17322	0.10808	0.07261	0.03877
76.8	0.17305	0.10857	0.07157	0.03777
77	0.17281	0.10884	0.07053	0.03646
77.2	0.17264	0.10904	0.06972	0.03504
77.4	0.17262	0.10923	0.06919	0.03365
77.6	0.17264	0.10917	0.06894	0.0323
77.8	0.17285	0.10917	0.0694	0.03145
78	0.17319	0.10943	0.07034	0.03126
78.2	0.17374	0.10989	0.07144	0.03178
78.4	0.1744	0.11035	0.0727	0.03285
78.6	0.17514	0.11086	0.07417	0.0345
78.8	0.17596	0.1114	0.07547	0.03662
79	0.17683	0.11195	0.07647	0.03881
79.2	0.17763	0.11249	0.07699	0.04088
79.4	0.17814	0.11303	0.07713	0.0427
79.6	0.1784	0.11355	0.07683	0.0442
79.8	0.17838	0.11375	0.07611	0.04518
80	0.17805	0.11346	0.07492	0.04553
80.2	0.1774	0.11273	0.0736	0.04524
80.4	0.17646	0.11155	0.07202	0.04419
80.6	0.17522	0.11003	0.07012	0.04243
80.8	0.17367	0.10848	0.06818	0.04039
81	0.17201	0.10719	0.06651	0.03849
81.2	0.17027	0.10603	0.06531	0.03669
81.4	0.16877	0.10523	0.06483	0.0353
81.6	0.1676	0.10481	0.06493	0.03442
81.8	0.16693	0.10454	0.06547	0.03373
82	0.16661	0.10442	0.06656	0.03315
82.2	0.16661	0.10442	0.06799	0.0328
82.4	0.167	0.10457	0.06942	0.03275
82.6	0.16764	0.10478	0.07073	0.03257
82.8	0.16838	0.10526	0.07204	0.03236
83	0.16898	0.10556	0.07322	0.03195
83.2	0.16947	0.10567	0.07408	0.03132
83.4	0.16986	0.1056	0.07456	0.03049
83.6	0.17008	0.10538	0.07465	0.02973
83.8	0.17018	0.10504	0.07432	0.02909
84	0.17016	0.1048	0.0735	0.02874
84.2	0.17016	0.10496	0.07249	0.02882
84.4	0.17005	0.10549	0.07169	0.02939
84.6	0.17017	0.10635	0.07138	0.03043
84.8	0.17034	0.10726	0.07135	0.03157
85	0.17075	0.10818	0.0716	0.03267
85.2	0.171	0.10896	0.07184	0.0336
85.4	0.1712	0.10949	0.07204	0.03417
85.6	0.17128	0.10961	0.07216	0.03448
85.8	0.17146	0.10938	0.07222	0.03465
86	0.17169	0.10892	0.07221	0.03464
86.2	0.172	0.10824	0.07213	0.03426
86.4	0.17226	0.10734	0.07191	0.03364
86.6	0.17247	0.1064	0.07157	0.03298
86.8	0.17248	0.10557	0.07109	0.03234
87	0.17234	0.10494	0.07056	0.03186
87.2	0.17186	0.1043	0.07006	0.03169
87.4	0.17131	0.10386	0.06977	0.032
87.6	0.17066	0.10388	0.06972	0.03267
87.8	0.17009	0.10427	0.07017	0.03363
88	0.16942	0.10471	0.0709	0.03462
88.2	0.16903	0.10524	0.07192	0.03552
88.4	0.16864	0.1056	0.07283	0.03594
88.6	0.16835	0.10561	0.07366	0.03584
88.8	0.16805	0.10534	0.07411	0.03526
89	0.16804	0.10488	0.07439	0.0345
89.2	0.16831	0.1044	0.07444	0.03376
89.4	0.16897	0.10424	0.07444	0.03327
89.6	0.16974	0.10416	0.07415	0.03287
89.8	0.17073	0.10407	0.07378	0.03268
90	0.1719	0.10404	0.0735	0.03273
90.2	0.17323	0.1042	0.07364	0.03313
90.4	0.17442	0.10418	0.07403	0.0336
90.6	0.17541	0.10407	0.07439	0.03425
90.8	0.17586	0.10386	0.07463	0.03493
91	0.17582	0.10385	0.07458	0.03554
91.2	0.17516	0.10387	0.07403	0.0359
91.4	0.174	0.10373	0.07325	0.03614
91.6	0.17252	0.10354	0.07244	0.03616
91.8	0.17107	0.10352	0.07182	0.03615
92	0.16955	0.10337	0.0713	0.03596
92.2	0.16836	0.10317	0.07105	0.03568
92.4	0.16737	0.10307	0.07072	0.03515
92.6	0.16652	0.10307	0.07039	0.03451
92.8	0.16581	0.10318	0.06998	0.03374
93	0.1653	0.10339	0.06955	0.03308
93.2	0.16473	0.10346	0.06894	0.03231
93.4	0.16447	0.10362	0.06858	0.03163
93.6	0.16459	0.10399	0.0687	0.03107
93.8	0.16517	0.10442	0.06926	0.03067
94	0.1661	0.10498	0.0701	0.03035
94.2	0.1672	0.10578	0.07098	0.03034
94.4	0.16813	0.10677	0.07173	0.03045
94.6	0.16886	0.10776	0.07227	0.03081
94.8	0.1693	0.10858	0.07251	0.03122
95	0.16937	0.10902	0.07252	0.03164
95.2	0.16924	0.10921	0.07236	0.03197
95.4	0.16894	0.10907	0.07207	0.03252
95.6	0.16837	0.10835	0.07134	0.03289
95.8	0.16749	0.10711	0.07035	0.03301
96	0.16635	0.10564	0.0691	0.0328
96.2	0.16519	0.10412	0.06793	0.03246
96.4	0.16417	0.10265	0.06696	0.03194
96.6	0.16334	0.10157	0.06627	0.03134
96.8	0.16263	0.10092	0.0658	0.03069
97	0.16234	0.1007	0.06551	0.03008
97.2	0.16248	0.1008	0.06559	0.02963
97.4	0.16315	0.10107	0.06601	0.02931
97.6	0.16429	0.10169	0.06683	0.02927
97.8	0.16574	0.10247	0.0679	0.02955
98	0.16714	0.10314	0.06909	0.02996
98.2	0.16832	0.10364	0.07017	0.03024
98.4	0.1691	0.10393	0.07083	0.03011
98.6	0.16949	0.10374	0.07111	0.02989
98.8	0.16961	0.1033	0.07116	0.02975
99	0.16944	0.10283	0.07113	0.0301
99.2	0.1689	0.10223	0.07082	0.03062
99.4	0.16816	0.10165	0.07054	0.03147
99.6	0.16768	0.10143	0.07035	0.03245
99.8	0.16739	0.10149	0.07012	0.0333
100	0.16716	0.10158	0.06975	0.03359
100.2	0.1669	0.10181	0.06918	0.03362
100.4	0.16661	0.10212	0.06837	0.03358
100.6	0.16616	0.10233	0.06737	0.03348
100.8	0.16566	0.10231	0.06648	0.03346
101	0.16528	0.1022	0.06572	0.03364
101.2	0.16501	0.10191	0.0652	0.03389
101.4	0.16475	0.10126	0.06474	0.0339
101.6	0.16424	0.10023	0.06427	0.0336
101.8	0.16362	0.09922	0.06375	0.03312
102	0.16283	0.09819	0.06325	0.03243
102.2	0.16216	0.09747	0.06296	0.03207
102.4	0.16184	0.09734	0.06309	0.03223
102.6	0.16207	0.09771	0.0636	0.03297
102.8	0.16268	0.09833	0.06428	0.03385
103	0.16356	0.09905	0.06494	0.03485
103.2	0.16447	0.09949	0.06545	0.03543
103.4	0.1653	0.09962	0.06568	0.03558
103.6	0.1659	0.09961	0.06581	0.03538
103.8	0.16636	0.09963	0.06581	0.0351
104	0.16683	0.09987	0.06603	0.03486
104.2	0.16745	0.1005	0.06647	0.03483
104.4	0.16798	0.10119	0.06704	0.0348
104.6	0.1683	0.10175	0.06741	0.03453
104.8	0.16836	0.10183	0.06777	0.03402
105	0.16831	0.10165	0.06783	0.03347
105.2	0.16816	0.10123	0.0677	0.0329
105.4	0.16799	0.1009	0.06748	0.03229
105.6	0.1676	0.10058	0.06724	0.03149
105.8	0.16701	0.10048	0.06692	0.03071
106	0.1663	0.10023	0.06668	0.02978
106.2	0.16534	0.09974	0.06645	0.02867
106.4	0.16413	0.0989	0.0662	0.02757
106.6	0.1629	0.09785	0.06592	0.02668
106.8	0.16186	0.0967	0.06574	0.02604
107	0.16114	0.09597	0.06572	0.02599
107.2	0.16061	0.09556	0.06581	0.02637
107.4	0.16035	0.09542	0.06599	0.02695
107.6	0.16044	0.09554	0.06641	0.02783
107.8	0.1607	0.09591	0.0667	0.02867
108	0.16081	0.09614	0.06676	0.02901
108.2	0.16114	0.09634	0.06647	0.02908
108.4	0.16185	0.09675	0.06615	0.02928
108.6	0.16294	0.09729	0.06559	0.02947
108.8	0.16415	0.09763	0.06495	0.02946
109	0.16527	0.09773	0.06425	0.02929
109.2	0.16601	0.09755	0.0638	0.02895
109.4	0.16603	0.09695	0.06347	0.02827
109.6	0.16547	0.09627	0.0635	0.02752
109.8	0.16453	0.09576	0.06384	0.02699
110	0.16365	0.09572	0.06448	0.02689
110.2	0.16282	0.09612	0.06524	0.02719
110.4	0.16212	0.09685	0.06587	0.02793
110.6	0.1614	0.09762	0.0661	0.02896
110.8	0.16102	0.09835	0.06604	0.0302
111	0.16081	0.09884	0.06573	0.03146
111.2	0.16062	0.09895	0.06506	0.03248
111.4	0.1605	0.09893	0.06428	0.03307
111.6	0.16058	0.09884	0.06355	0.03331
111.8	0.16086	0.09868	0.06305	0.03352
112	0.16098	0.09827	0.06259	0.03369
112.2	0.16103	0.09752	0.0622	0.0337
112.4	0.1609	0.09638	0.06176	0.03343
112.6	0.16072	0.09507	0.06151	0.03304
112.8	0.16013	0.09382	0.06149	0.03238
113	0.1593	0.09292	0.06181	0.0315
113.2	0.15836	0.09263	0.06237	0.03067
113.4	0.1575	0.09282	0.06303	0.03019
113.6	0.15667	0.09343	0.06359	0.02993
113.8	0.15609	0.09417	0.06399	0.02985
114	0.15586	0.09508	0.06403	0.02983
114.2	0.15614	0.09621	0.06396	0.02994
114.4	0.15698	0.09742	0.06399	0.03015
114.6	0.15786	0.09821	0.06393	0.02995
114.8	0.1584	0.09852	0.06365	0.02918
115	0.15877	0.09829	0.0635	0.02824
115.2	0.15898	0.09753	0.06336	0.02741
115.4	0.15921	0.09659	0.06334	0.02681
115.6	0.15948	0.09563	0.06333	0.02651
115.8	0.16001	0.09492	0.06353	0.02652
116	0.16069	0.09444	0.06381	0.0265
116.2	0.16133	0.0941	0.06405	0.02619
116.4	0.16162	0.09389	0.06419	0.02569
116.6	0.16165	0.09391	0.0643	0.02529
116.8	0.16139	0.0941	0.06416	0.02519
117	0.16096	0.09447	0.06368	0.02547
117.2	0.16054	0.09507	0.06322	0.02618
117.4	0.16015	0.09571	0.06269	0.02696
117.6	0.15973	0.09651	0.06219	0.02762
117.8	0.15929	0.09735	0.06188	0.02821
118	0.15865	0.09797	0.06161	0.02854
118.2	0.159	0.09779	0.06184	0.02866
118.4	0.15867	0.09818	0.06184	0.02907
118.6	0.15831	0.09851	0.06187	0.02944
118.8	0.15791	0.09878	0.06194	0.02978
119	0.15748	0.09899	0.06204	0.03008
119.2	0.15701	0.09914	0.06218	0.03035
119.4	0.1565	0.09923	0.06235	0.03058
119.6	0.15595	0.09927	0.06256	0.03078
119.8	0.15537	0.09925	0.0628	0.03094
120	0.15537	0.09925	0.0628	0.03094
120.2	0.13521	0.09038	0.05659	0.02732
120.4	0.11637	0.08206	0.0508	0.02399
120.6	0.09883	0.07429	0.04543	0.02095
120.8	0.0826	0.06706	0.04047	0.0182
121	0.06768	0.06038	0.03593	0.01574
121.2	0.05407	0.05425	0.03181	0.01358
121.4	0.04177	0.04866	0.02811	0.0117
121.6	0.03078	0.04362	0.02482	0.01011
121.8	0.02109	0.03912	0.02195	0.00881
122	0.01305	0.03531	0.01918	0.00878
122.2	0.00637	0.03213	0.01684	0.00873
122.4	0.000986	0.02943	0.01513	0.00864
122.6	-0.00296	0.02737	0.0141	0.00844
122.8	-0.00524	0.02625	0.014	0.00834
123	-0.00726	0.02525	0.01444	0.0079
123.2	-0.00922	0.02444	0.0152	0.00738
123.4	-0.01121	0.02386	0.0161	0.00663
123.6	-0.01335	0.02345	0.01675	0.0056
123.8	-0.01545	0.02324	0.01707	0.0044
124	-0.017	0.02335	0.01721	0.00326
124.2	-0.01793	0.02365	0.01722	0.00226
124.4	-0.018	0.02423	0.01735	0.00151
124.6	-0.01706	0.02493	0.01767	0.00117
124.8	-0.01573	0.02525	0.01775	0.000999
125	-0.01438	0.02522	0.01748	0.000984
125.2	-0.01275	0.02492	0.01722	0.0011
125.4	-0.01118	0.02424	0.0168	0.00126
125.6	-0.00989	0.02331	0.01637	0.00149
125.8	-0.00879	0.02233	0.01625	0.00184
126	-0.00787	0.02139	0.01648	0.00222
126.2	-0.00767	0.02061	0.01677	0.00243
126.4	-0.00783	0.02019	0.01719	0.00278
126.6	-0.00851	0.02012	0.01773	0.00318
126.8	-0.00954	0.02069	0.01819	0.00353
127	-0.01092	0.02157	0.01852	0.00365
127.2	-0.01233	0.02244	0.01842	0.00355
127.4	-0.01351	0.02316	0.01823	0.00321
127.6	-0.01407	0.0238	0.01822	0.00296
127.8	-0.014	0.0243	0.01863	0.00282
128	-0.01346	0.02471	0.01913	0.00268
128.2	-0.01265	0.02492	0.0198	0.00256
128.4	-0.01195	0.02505	0.02018	0.00232
128.6	-0.0114	0.02513	0.02043	0.00194
128.8	-0.01102	0.0249	0.02052	0.0016
129	-0.01072	0.02467	0.02069	0.00161
129.2	-0.01043	0.02475	0.02096	0.00211
129.4	-0.01018	0.02503	0.02131	0.00305
129.6	-0.01008	0.02543	0.02145	0.00423
129.8	-0.01027	0.02602	0.02124	0.00531
130	-0.01047	0.0269	0.02099	0.00634
130.2	-0.0107	0.02788	0.0209	0.00729
130.4	-0.01069	0.0288	0.02108	0.00829
130.6	-0.01044	0.02945	0.02131	0.00919
130.8	-0.00976	0.02997	0.02172	0.01009
131	-0.00878	0.03018	0.02236	0.01077
131.2	-0.00774	0.03002	0.02316	0.01109
131.4	-0.00711	0.02937	0.02388	0.01066
131.6	-0.00716	0.02851	0.0245	0.00958
131.8	-0.00777	0.02739	0.02497	0.00796
132	-0.00895	0.02615	0.02514	0.00608
132.2	-0.01034	0.02496	0.02506	0.00433
132.4	-0.01171	0.02432	0.02486	0.00319
132.6	-0.01282	0.02448	0.0247	0.00268
132.8	-0.01392	0.02515	0.02448	0.00258
133	-0.0149	0.02586	0.02398	0.00251
133.2	-0.01587	0.02654	0.02326	0.00234
133.4	-0.01669	0.02723	0.02247	0.00208
133.6	-0.01706	0.02803	0.02189	0.00191
133.8	-0.01671	0.02881	0.02151	0.00199
134	-0.01586	0.02955	0.02132	0.00242
134.2	-0.01471	0.03019	0.02109	0.00289
134.4	-0.01344	0.03057	0.02085	0.00334
134.6	-0.01241	0.03018	0.0203	0.00355
134.8	-0.0118	0.02915	0.01949	0.00332
135	-0.01142	0.02794	0.0186	0.00285
135.2	-0.01113	0.02687	0.01781	0.00246
135.4	-0.01067	0.02585	0.0171	0.00209
135.6	-0.00992	0.02508	0.01663	0.00199
135.8	-0.0089	0.02498	0.0165	0.00246
136	-0.00795	0.02541	0.0166	0.00321
136.2	-0.00724	0.02603	0.01691	0.00392
136.4	-0.00698	0.02655	0.01732	0.00447
136.6	-0.00718	0.02673	0.01781	0.00465
136.8	-0.00801	0.02658	0.01812	0.00424
137	-0.00897	0.02624	0.01838	0.00355
137.2	-0.00969	0.02594	0.01868	0.00278
137.4	-0.01009	0.02584	0.01914	0.00208
137.6	-0.01051	0.02588	0.01947	0.00148
137.8	-0.01097	0.02591	0.01983	0.00114
138	-0.01163	0.02595	0.02026	0.00108
138.2	-0.01242	0.02593	0.02056	0.00123
138.4	-0.01338	0.02598	0.02067	0.00127
138.6	-0.01438	0.02626	0.02076	0.00142
138.8	-0.01523	0.02668	0.02088	0.00157
139	-0.01581	0.02711	0.02089	0.00156
139.2	-0.01629	0.02749	0.02067	0.00147
139.4	-0.01688	0.02783	0.02027	0.00151
139.6	-0.01724	0.0281	0.01964	0.00156
139.8	-0.01737	0.02817	0.01889	0.00143
140	-0.01749	0.0278	0.01794	0.00115
140.2	-0.01773	0.02694	0.01695	0.000678
140.4	-0.01787	0.02587	0.01581	0.000114
140.6	-0.0177	0.02492	0.015	-1.65e-05
140.8	-0.01711	0.0245	0.01468	0.00068
141	-0.01603	0.0248	0.015	0.00192
141.2	-0.01464	0.02563	0.01573	0.00336
141.4	-0.01298	0.02681	0.01711	0.00492
141.6	-0.01131	0.02802	0.01875	0.00621
141.8	-0.00981	0.02895	0.02018	0.00697
142	-0.00891	0.02955	0.0213	0.00721
142.2	-0.00856	0.02992	0.02222	0.00735
142.4	-0.00866	0.03001	0.02256	0.00708
142.6	-0.00925	0.02984	0.02209	0.00619
142.8	-0.01037	0.02926	0.02102	0.0048
143	-0.01151	0.0284	0.0194	0.00329
143.2	-0.01229	0.02736	0.01747	0.00167
143.4	-0.01279	0.02609	0.01554	4.36e-05
143.6	-0.01312	0.0247	0.01388	-0.00125
143.8	-0.0132	0.02348	0.01256	-0.00216
144	-0.013	0.02275	0.01179	-0.00244
144.2	-0.01241	0.02276	0.01161	-0.00191
144.4	-0.01144	0.02353	0.01205	-0.000572
144.6	-0.01005	0.02481	0.01295	0.00109
144.8	-0.0082	0.02646	0.01415	0.00303
145	-0.00598	0.02813	0.01554	0.00492
145.2	-0.00378	0.02958	0.01701	0.00653
145.4	-0.00196	0.03076	0.01847	0.00796
145.6	-0.000839	0.03175	0.01985	0.00922
145.8	-0.000475	0.03255	0.02094	0.01019
146	-0.000881	0.03283	0.02135	0.0105
146.2	-0.00211	0.03253	0.02107	0.01023
146.4	-0.00362	0.03188	0.02036	0.00952
146.6	-0.00498	0.03107	0.0194	0.00859
146.8	-0.00623	0.03002	0.0185	0.00733
147	-0.00734	0.02895	0.01791	0.00587
147.2	-0.00816	0.02806	0.01776	0.0043
147.4	-0.00892	0.02719	0.0178	0.0026
147.6	-0.00964	0.02649	0.01803	0.000979
147.8	-0.01026	0.02611	0.01836	-0.000329
148	-0.01088	0.02594	0.01875	-0.00131
148.2	-0.01141	0.02586	0.01903	-0.00203
148.4	-0.01179	0.02579	0.0192	-0.00263
148.6	-0.01236	0.02544	0.01904	-0.0035
148.8	-0.01301	0.02489	0.01874	-0.00442
149	-0.01365	0.02441	0.01844	-0.00499
149.2	-0.01429	0.02415	0.01804	-0.00524
149.4	-0.01489	0.02408	0.01735	-0.00517
149.6	-0.0152	0.02405	0.01656	-0.00458
149.8	-0.01545	0.02392	0.01569	-0.00377
150	-0.01536	0.02392	0.01492	-0.00289
150.2	-0.01508	0.02384	0.01418	-0.00212
150.4	-0.01457	0.02386	0.01367	-0.00138
150.6	-0.01384	0.02419	0.01352	-0.00076
150.8	-0.01273	0.02491	0.01381	-0.00012
151	-0.0117	0.02574	0.01431	0.000486
151.2	-0.0107	0.02659	0.01507	0.00102
151.4	-0.01008	0.02727	0.01587	0.00145
151.6	-0.00975	0.02773	0.01657	0.00169
151.8	-0.00982	0.02785	0.01697	0.00153
152	-0.0102	0.02764	0.01703	0.000903
152.2	-0.01086	0.02727	0.01668	-0.000178
152.4	-0.01124	0.02694	0.01631	-0.0014
152.6	-0.01141	0.02677	0.01601	-0.00238
152.8	-0.01142	0.02682	0.01582	-0.00309
153	-0.01124	0.02693	0.01565	-0.00341
153.2	-0.01102	0.02684	0.01557	-0.00333
153.4	-0.01109	0.02643	0.01529	-0.00319
153.6	-0.01134	0.02587	0.01486	-0.00295
153.8	-0.01156	0.0252	0.01422	-0.00274
154	-0.01175	0.02489	0.01365	-0.00256
154.2	-0.01191	0.02501	0.01312	-0.00253
154.4	-0.01203	0.02539	0.0127	-0.00256
154.6	-0.01241	0.02584	0.01214	-0.00281
154.8	-0.01313	0.02635	0.01159	-0.00312
155	-0.0142	0.02673	0.01088	-0.00345
155.2	-0.01531	0.02698	0.01027	-0.00371
155.4	-0.0162	0.02728	0.00988	-0.00388
155.6	-0.01651	0.02766	0.00989	-0.00394
155.8	-0.01627	0.02799	0.01021	-0.00405
156	-0.01562	0.02809	0.01088	-0.00421
156.2	-0.01479	0.02808	0.01178	-0.0042
156.4	-0.01406	0.02791	0.01285	-0.00408
156.6	-0.01351	0.02744	0.01389	-0.00389
156.8	-0.01323	0.0267	0.01478	-0.00362
157	-0.013	0.02593	0.01542	-0.00314
157.2	-0.01265	0.0253	0.01612	-0.00246
157.4	-0.01221	0.02491	0.01674	-0.00178
157.6	-0.01187	0.02499	0.01734	-0.00112
157.8	-0.01164	0.02538	0.01777	-0.000425
158	-0.01165	0.02592	0.01808	0.000312
158.2	-0.01191	0.02665	0.01801	0.0012
158.4	-0.01209	0.02767	0.0179	0.00241
158.6	-0.01233	0.0285	0.01772	0.00367
158.8	-0.01255	0.02908	0.01764	0.00503
159	-0.01249	0.02971	0.01786	0.00655
159.2	-0.01223	0.03016	0.01829	0.00785
159.4	-0.01208	0.03017	0.01871	0.00875
159.6	-0.01202	0.02994	0.01909	0.00934
159.8	-0.01192	0.02961	0.01954	0.00971
160	-0.01203	0.02898	0.01998	0.00967
160.2	-0.01213	0.02822	0.02037	0.00959
160.4	-0.01223	0.02751	0.02069	0.00959
160.6	-0.0121	0.02707	0.02104	0.00975
160.8	-0.01176	0.02705	0.02154	0.00987
161	-0.01143	0.02729	0.02184	0.00984
161.2	-0.01124	0.02762	0.02198	0.00969
161.4	-0.01115	0.02797	0.0218	0.00951
161.6	-0.01116	0.02822	0.02135	0.00941
161.8	-0.01121	0.02834	0.02051	0.00934
162	-0.01098	0.02862	0.01967	0.00913
162.2	-0.01082	0.02881	0.01868	0.00853
162.4	-0.01056	0.02898	0.01786	0.00766
162.6	-0.01011	0.0295	0.01746	0.00671
162.8	-0.00971	0.03008	0.01739	0.00567
163	-0.00952	0.03046	0.0175	0.00484
163.2	-0.00935	0.03071	0.01816	0.00432
163.4	-0.00925	0.03087	0.01923	0.00402
163.6	-0.00934	0.03072	0.02044	0.0039
163.8	-0.00956	0.03047	0.02155	0.00388
164	-0.00986	0.03029	0.02251	0.00383
164.2	-0.01026	0.03023	0.02314	0.00361
164.4	-0.01083	0.03026	0.02342	0.00335
164.6	-0.01149	0.0302	0.02332	0.00311
164.8	-0.01202	0.03006	0.02318	0.00325
165	-0.01236	0.02961	0.02296	0.00364
165.2	-0.01248	0.02896	0.02265	0.00424
165.4	-0.01233	0.02833	0.02219	0.00473
165.6	-0.01205	0.02784	0.02155	0.00488
165.8	-0.01191	0.02722	0.0205	0.00452
166	-0.01192	0.02674	0.01948	0.00395
166.2	-0.01222	0.0265	0.01862	0.00341
166.4	-0.013	0.02615	0.01804	0.00288
166.6	-0.01407	0.02572	0.01783	0.00248
166.8	-0.01515	0.0254	0.01803	0.00219
167	-0.01608	0.02532	0.01813	0.00188
167.2	-0.01669	0.02532	0.01802	0.00156
167.4	-0.0169	0.02536	0.01754	0.00109
167.6	-0.01664	0.02551	0.01693	0.000732
167.8	-0.01599	0.02586	0.01635	0.000473
168	-0.01493	0.02634	0.01611	0.000607
168.2	-0.01334	0.02691	0.0162	0.000949
168.4	-0.01135	0.02754	0.01669	0.00159
168.6	-0.00928	0.02808	0.01722	0.00213
168.8	-0.00733	0.02858	0.01764	0.0025
169	-0.0059	0.02873	0.01776	0.00248
169.2	-0.00524	0.02842	0.0176	0.00219
169.4	-0.00519	0.02795	0.01724	0.00179
169.6	-0.00558	0.0276	0.01702	0.0015
169.8	-0.0065	0.02713	0.01698	0.00122
170	-0.00772	0.02674	0.01722	0.000964
170.2	-0.00879	0.0266	0.01758	0.000897
170.4	-0.00983	0.02635	0.01777	0.000864
170.6	-0.01095	0.02598	0.01779	0.000776
170.8	-0.01202	0.0255	0.01776	0.000831
171	-0.01303	0.025	0.01777	0.00103
171.2	-0.01406	0.02476	0.01798	0.00132
171.4	-0.01498	0.02506	0.01847	0.00167
171.6	-0.01572	0.02556	0.01898	0.00202
171.8	-0.01627	0.02613	0.01924	0.00209
172	-0.01648	0.02658	0.01911	0.0019
172.2	-0.01628	0.02667	0.01871	0.00152
172.4	-0.01592	0.02627	0.01823	0.00105
172.6	-0.01538	0.02537	0.0177	0.000623
172.8	-0.01443	0.02449	0.01735	0.00047
173	-0.01304	0.02394	0.01724	0.000604
173.2	-0.01146	0.02369	0.01738	0.000982
173.4	-0.00979	0.02351	0.01756	0.00147
173.6	-0.00814	0.02371	0.01779	0.00198
173.8	-0.00682	0.02398	0.01805	0.00242
174	-0.00625	0.02416	0.01842	0.00265
174.2	-0.00655	0.02435	0.01873	0.00256
174.4	-0.00745	0.02465	0.01905	0.00231
174.6	-0.0088	0.02497	0.01926	0.00204
174.8	-0.01027	0.02565	0.01953	0.00191
175	-0.01148	0.02654	0.01973	0.00189
175.2	-0.01233	0.02722	0.01965	0.00192
175.4	-0.01293	0.02776	0.01925	0.00184
175.6	-0.01313	0.0281	0.01878	0.0017
175.8	-0.01323	0.0278	0.01817	0.00147
176	-0.01342	0.02694	0.01748	0.00126
176.2	-0.01328	0.02588	0.01703	0.00124
176.4	-0.0124	0.02516	0.01721	0.00166
176.6	-0.01123	0.02469	0.01769	0.00242
176.8	-0.00998	0.02453	0.01831	0.00346
177	-0.00894	0.02463	0.01888	0.00452
177.2	-0.00856	0.0249	0.01926	0.00544
177.4	-0.00885	0.02494	0.01937	0.0062
177.6	-0.0094	0.02477	0.01938	0.00664
177.8	-0.00995	0.02438	0.01932	0.00675
178	-0.01021	0.02389	0.01935	0.00674
178.2	-0.01017	0.02364	0.01945	0.00682
178.4	-0.00992	0.02381	0.01977	0.00703
178.6	-0.00974	0.02426	0.01991	0.00723
178.8	-0.00984	0.02484	0.0197	0.00721
179	-0.01028	0.02572	0.01926	0.00698
179.2	-0.01083	0.02666	0.01881	0.00677
179.4	-0.01146	0.02735	0.01803	0.00656
179.6	-0.01184	0.02794	0.01729	0.00636
179.8	-0.01163	0.0289	0.01696	0.00651
180	-0.01108	0.03005	0.01684	0.00688
180.2	-0.01079	0.03097	0.0165	0.00707
180.4	-0.01091	0.03155	0.01601	0.00695
180.6	-0.01163	0.03178	0.01535	0.00667
180.8	-0.01272	0.03144	0.0145	0.00627
181	-0.01347	0.03072	0.01379	0.00595
181.2	-0.01358	0.02985	0.01352	0.00573
181.4	-0.01324	0.02907	0.01372	0.00578
181.6	-0.0126	0.02841	0.01421	0.00604
181.8	-0.01211	0.02789	0.01486	0.00643
182	-0.01223	0.02723	0.01535	0.00675
182.2	-0.01286	0.02661	0.01555	0.00697
182.4	-0.01352	0.0262	0.01571	0.00707
182.6	-0.0139	0.02629	0.01631	0.00733
182.8	-0.01384	0.02675	0.01739	0.00783
183	-0.01332	0.02748	0.01877	0.00833
183.2	-0.01253	0.02831	0.02036	0.00861
183.4	-0.01183	0.02918	0.02197	0.00886
183.6	-0.01135	0.02975	0.02339	0.00884
183.8	-0.01109	0.03012	0.02432	0.00836
184	-0.01091	0.03028	0.02486	0.00764
184.2	-0.01063	0.0305	0.02508	0.00711
184.4	-0.00998	0.03074	0.0251	0.00656
184.6	-0.00912	0.03083	0.02469	0.00597
184.8	-0.00827	0.03065	0.02389	0.0055
185	-0.00769	0.03034	0.02266	0.00522
185.2	-0.00743	0.02977	0.0211	0.00491
185.4	-0.00773	0.0289	0.01899	0.00438
185.6	-0.00846	0.02797	0.01658	0.00364
185.8	-0.00933	0.02713	0.01443	0.00273
186	-0.00997	0.0267	0.01308	0.00173
186.2	-0.01049	0.02658	0.01258	0.000745
186.4	-0.01105	0.02657	0.0128	-5.61e-05
186.6	-0.01183	0.02653	0.01355	-0.000797
186.8	-0.01268	0.02667	0.01459	-0.00134
187	-0.01359	0.02678	0.01574	-0.00153
187.2	-0.01425	0.02713	0.01687	-0.00129
187.4	-0.0148	0.02763	0.01782	-0.000981
187.6	-0.01516	0.02807	0.01868	-0.000391
187.8	-0.01556	0.02825	0.01931	0.000295
188	-0.01603	0.02805	0.01961	0.000585
188.2	-0.01649	0.02745	0.0195	0.000508
188.4	-0.01652	0.02689	0.01943	0.000585
188.6	-0.01625	0.02657	0.01934	0.000646
188.8	-0.01579	0.02627	0.0193	0.000566
189	-0.01528	0.02589	0.01897	0.00042
189.2	-0.01494	0.02539	0.01858	0.000267
189.4	-0.01482	0.02483	0.01803	7.55e-05
189.6	-0.0145	0.02445	0.01754	0.000138
189.8	-0.01404	0.02436	0.01696	0.00052
190	-0.01361	0.0246	0.01657	0.00113
190.2	-0.01327	0.02498	0.01636	0.00167
190.4	-0.01292	0.02552	0.01639	0.00213
190.6	-0.01298	0.02578	0.01651	0.0024
190.8	-0.01347	0.02577	0.01667	0.00239
191	-0.01448	0.02542	0.01669	0.00205
191.2	-0.01562	0.02498	0.01661	0.00163
191.4	-0.01673	0.02435	0.01646	0.000965
191.6	-0.0175	0.02382	0.01642	-3.99e-05
191.8	-0.01747	0.02352	0.01666	-0.000919
192	-0.01667	0.02348	0.0171	-0.00142
192.2	-0.01565	0.02342	0.01749	-0.00163
192.4	-0.01479	0.02307	0.01742	-0.00171
192.6	-0.01415	0.02245	0.01671	-0.00145
192.8	-0.01379	0.02171	0.01549	-0.00088
193	-0.0134	0.02114	0.01414	9.7e-05
193.2	-0.01268	0.02095	0.01307	0.00129
193.4	-0.01173	0.02132	0.01245	0.00264
193.6	-0.01068	0.02216	0.01244	0.00388
193.8	-0.00964	0.0233	0.01293	0.00498
194	-0.00877	0.02461	0.01397	0.00564
194.2	-0.00815	0.02576	0.01528	0.00601
194.4	-0.00775	0.02666	0.01679	0.00614
194.6	-0.00745	0.02736	0.01838	0.00622
194.8	-0.00698	0.02788	0.02019	0.00609
195	-0.00646	0.02801	0.02193	0.00589
195.2	-0.00597	0.02795	0.02337	0.00574
195.4	-0.00534	0.0278	0.02443	0.00564
195.6	-0.00475	0.02738	0.02484	0.00549
195.8	-0.00466	0.02664	0.02446	0.00516
196	-0.0051	0.02566	0.02313	0.00455
196.2	-0.00599	0.02442	0.02131	0.00378
196.4	-0.0071	0.02324	0.01948	0.00312
196.6	-0.00833	0.02238	0.01789	0.00255
196.8	-0.00956	0.02185	0.01649	0.002
197	-0.01062	0.02164	0.01539	0.00154
197.2	-0.01147	0.02176	0.01441	0.00117
197.4	-0.01222	0.02202	0.01352	0.00085
197.6	-0.01295	0.02222	0.0129	0.000497
197.8	-0.01343	0.02233	0.01282	0.000407
198	-0.01377	0.02228	0.01328	0.000473
198.2	-0.01412	0.02211	0.01418	0.000575
198.4	-0.01457	0.02184	0.01517	0.000536
198.6	-0.01501	0.02164	0.01607	0.000675
198.8	-0.01572	0.0216	0.0165	0.000612
199	-0.01653	0.02183	0.01662	0.000301
199.2	-0.0172	0.02216	0.0165	6.42e-05
199.4	-0.01762	0.02263	0.01641	-5.27e-05
199.6	-0.01785	0.0232	0.01631	-0.000123
199.8	-0.01788	0.02383	0.01655	-0.000111
200	-0.01774	0.0245	0.01706	0.000149
200.2	-0.01759	0.02518	0.01782	0.000379
200.4	-0.01734	0.0258	0.01862	0.000775
200.6	-0.01691	0.02632	0.0194	0.00108
200.8	-0.01635	0.02676	0.01987	0.00151
201	-0.01578	0.02719	0.02005	0.00197
201.2	-0.01515	0.02771	0.01989	0.00244
201.4	-0.01459	0.02809	0.01942	0.00282
201.6	-0.01435	0.02825	0.01862	0.0032
201.8	-0.01461	0.02832	0.01755	0.00356
202	-0.01506	0.0283	0.01636	0.00398
202.2	-0.01548	0.02836	0.01545	0.00462
202.4	-0.0159	0.02864	0.01485	0.00517
202.6	-0.01599	0.02923	0.01477	0.00583
202.8	-0.0155	0.02984	0.01521	0.00663
203	-0.01454	0.03044	0.01628	0.00745
203.2	-0.01347	0.03103	0.01767	0.00807
203.4	-0.01259	0.03145	0.01927	0.00849
203.6	-0.01192	0.03165	0.02098	0.00872
203.8	-0.01114	0.03178	0.02275	0.00869
204	-0.01023	0.03205	0.02428	0.00844
204.2	-0.00951	0.03203	0.02538	0.00767
204.4	-0.00903	0.03167	0.02602	0.00654
204.6	-0.00891	0.031	0.02601	0.00495
204.8	-0.00925	0.03003	0.02537	0.00311
205	-0.01008	0.02868	0.02438	0.0013
205.2	-0.01123	0.02718	0.02337	-0.000154
205.4	-0.0125	0.02578	0.02254	-0.00115
205.6	-0.01352	0.02476	0.02226	-0.00159
205.8	-0.01435	0.02428	0.02256	-0.00162
206	-0.01501	0.02409	0.02308	-0.00147
206.2	-0.01535	0.02419	0.02368	-0.00111
206.4	-0.01532	0.02458	0.0242	-0.000464
206.6	-0.01509	0.02505	0.02464	0.000373
206.8	-0.01491	0.02546	0.02468	0.00125
207	-0.01501	0.02589	0.02457	0.00206
207.2	-0.01508	0.02657	0.02437	0.00296
207.4	-0.01503	0.02727	0.02401	0.00368
207.6	-0.01497	0.02797	0.02342	0.00414
207.8	-0.01499	0.02836	0.02287	0.00439
208	-0.01472	0.02858	0.02234	0.00467
208.2	-0.01445	0.02871	0.02168	0.0048
208.4	-0.01418	0.029	0.02115	0.005
208.6	-0.01396	0.02928	0.02078	0.00547
208.8	-0.01382	0.02963	0.02052	0.00618
209	-0.01376	0.03003	0.02036	0.00695
209.2	-0.01348	0.03046	0.02058	0.00768
209.4	-0.01308	0.03054	0.0209	0.00816
209.6	-0.01255	0.03032	0.02113	0.00823
209.8	-0.01187	0.02993	0.02131	0.00788
210	-0.01127	0.02957	0.02138	0.00724
210.2	-0.01092	0.0289	0.02123	0.00633
210.4	-0.01108	0.0279	0.02087	0.00508
210.6	-0.01177	0.02665	0.02056	0.00358
210.8	-0.01245	0.02537	0.02026	0.00216
211	-0.01301	0.02393	0.01982	0.000814
211.2	-0.01348	0.02266	0.01926	-0.000341
211.4	-0.01379	0.02202	0.01876	-0.00104
211.6	-0.01393	0.02199	0.01823	-0.00118
211.8	-0.01423	0.02252	0.01762	-0.00102
212	-0.0145	0.02331	0.0171	-0.000365
212.2	-0.01471	0.02408	0.01678	0.000908
212.4	-0.01462	0.02483	0.0167	0.00262
212.6	-0.01418	0.02558	0.01691	0.00447
212.8	-0.01338	0.02636	0.01743	0.00631
213	-0.01241	0.02724	0.01812	0.00785
213.2	-0.01139	0.02825	0.01869	0.00887
213.4	-0.01071	0.02905	0.019	0.00933
213.6	-0.0103	0.02969	0.01901	0.00923
213.8	-0.01012	0.02991	0.01891	0.00866
214	-0.01024	0.02958	0.01868	0.0076
214.2	-0.0106	0.02905	0.01849	0.00622
214.4	-0.01068	0.02887	0.01845	0.00484
214.6	-0.01081	0.02889	0.01825	0.00352
214.8	-0.01109	0.02928	0.01782	0.00239
215	-0.01145	0.02994	0.01723	0.00154
215.2	-0.01167	0.03052	0.01664	0.0011
215.4	-0.01178	0.03073	0.01598	0.000939
215.6	-0.01174	0.03053	0.01547	0.00109
215.8	-0.01179	0.02999	0.01508	0.00117
216	-0.01201	0.02938	0.01485	0.00106
216.2	-0.01247	0.02876	0.01454	0.000677
216.4	-0.01315	0.02813	0.01407	6.99e-05
216.6	-0.01381	0.02756	0.01367	-0.000511
216.8	-0.01437	0.02691	0.01336	-0.00073
217	-0.01499	0.02613	0.01314	-0.00068
217.2	-0.01558	0.0253	0.01299	-0.000559
217.4	-0.01613	0.02446	0.01316	-0.000374
217.6	-0.01668	0.02359	0.01333	-0.000351
217.8	-0.017	0.02292	0.01342	-0.000461
218	-0.0168	0.02263	0.01352	-0.000315
218.2	-0.0164	0.02243	0.01357	7.25e-05
218.4	-0.01593	0.02236	0.01346	0.00071
218.6	-0.01542	0.02223	0.01332	0.00141
218.8	-0.01476	0.02222	0.01357	0.00215
219	-0.01416	0.02221	0.01403	0.00265
219.2	-0.01375	0.02241	0.01455	0.0028
219.4	-0.01363	0.02263	0.01494	0.00236
219.6	-0.01367	0.02309	0.01533	0.00162
219.8	-0.01387	0.02346	0.01545	0.00078
220	-0.01408	0.02383	0.01541	4.13e-05
220.2	-0.0142	0.02422	0.01555	-0.000303
220.4	-0.01417	0.02462	0.01604	-0.00026
220.6	-0.01416	0.02484	0.01665	-3.97e-05
220.8	-0.0141	0.02479	0.01737	0.000258
221	-0.01401	0.02464	0.01824	0.000525
221.2	-0.01392	0.02435	0.0189	0.000613
221.4	-0.01395	0.02408	0.01908	0.000678
221.6	-0.01406	0.02402	0.01906	0.000805
221.8	-0.01453	0.02401	0.01866	0.000757
222	-0.01536	0.02391	0.01782	0.00042
222.2	-0.01636	0.02376	0.01691	1.82e-05
222.4	-0.01734	0.02367	0.01607	-0.000357
222.6	-0.01813	0.02354	0.01514	-0.000656
222.8	-0.01869	0.02366	0.01418	-0.000822
223	-0.01888	0.02418	0.01334	-0.000677
223.2	-0.01872	0.02503	0.01266	-0.000461
223.4	-0.01833	0.02605	0.01209	-0.000194
223.6	-0.01777	0.02725	0.01177	0.000243
223.8	-0.01691	0.0285	0.01196	0.000925
224	-0.01576	0.02955	0.01274	0.00182
224.2	-0.01453	0.03033	0.01404	0.00291
224.4	-0.01339	0.03086	0.01591	0.00407
224.6	-0.01257	0.03131	0.01809	0.00501
224.8	-0.0122	0.03165	0.02017	0.00562
225	-0.01237	0.03185	0.02175	0.0057
225.2	-0.01273	0.03197	0.02275	0.00541
225.4	-0.01307	0.03192	0.02315	0.00496
225.6	-0.01327	0.03159	0.0231	0.00452
225.8	-0.01323	0.03126	0.02285	0.00431
226	-0.0129	0.03089	0.02245	0.00446
226.2	-0.0125	0.03067	0.02211	0.00497
226.4	-0.01206	0.03076	0.02181	0.00562
226.6	-0.01145	0.03131	0.02157	0.00631
226.8	-0.01081	0.03194	0.02125	0.00679
227	-0.01025	0.03285	0.02093	0.00723
227.2	-0.0097	0.03378	0.02052	0.00748
227.4	-0.00911	0.03453	0.02012	0.00757
227.6	-0.00869	0.03509	0.01994	0.00759
227.8	-0.00856	0.03559	0.02016	0.00752
228	-0.00873	0.03597	0.02068	0.00735
228.2	-0.00905	0.03634	0.02127	0.00696
228.4	-0.00941	0.03664	0.02176	0.00646
228.6	-0.00984	0.0366	0.02173	0.00554
228.8	-0.01015	0.03638	0.02112	0.00466
229	-0.01043	0.03582	0.02022	0.00359
229.2	-0.01085	0.03505	0.01944	0.00258
229.4	-0.01152	0.0342	0.01894	0.00165
229.6	-0.0122	0.03341	0.01897	0.00125
229.8	-0.01299	0.03267	0.01951	0.00109
230	-0.01369	0.03203	0.02039	0.00097
230.2	-0.0143	0.03138	0.02127	0.000846
230.4	-0.01484	0.0308	0.022	0.000815
230.6	-0.01534	0.0305	0.0226	0.000882
230.8	-0.01585	0.03028	0.02305	0.000739
231	-0.01643	0.03026	0.02335	0.000698
231.2	-0.01714	0.0304	0.02353	0.00069
231.4	-0.01778	0.03054	0.02367	0.000663
231.6	-0.01828	0.0306	0.02354	0.000457
231.8	-0.01843	0.03064	0.02321	0.000311
232	-0.01822	0.03053	0.02266	0.000207
232.2	-0.01778	0.03028	0.02197	8.35e-05
232.4	-0.01719	0.03022	0.02144	0.000208
232.6	-0.01669	0.03011	0.02133	0.000495
232.8	-0.01631	0.03009	0.02188	0.00116
233	-0.01594	0.03025	0.02295	0.00207
233.2	-0.0154	0.03058	0.02436	0.00331
233.4	-0.01483	0.03068	0.02575	0.00447
233.6	-0.01411	0.03079	0.027	0.00556
233.8	-0.01334	0.03094	0.02783	0.00656
234	-0.01286	0.03101	0.02822	0.00727
234.2	-0.01267	0.03099	0.02827	0.00762
234.4	-0.01274	0.03087	0.02801	0.00748
234.6	-0.01297	0.03069	0.02745	0.00706
234.8	-0.01336	0.03024	0.0266	0.00616
235	-0.01345	0.02966	0.02572	0.00507
235.2	-0.01316	0.02928	0.02508	0.00412
235.4	-0.01259	0.02927	0.02491	0.00358
235.6	-0.01211	0.0294	0.02504	0.00306
235.8	-0.01179	0.02962	0.02536	0.00263
236	-0.01192	0.02998	0.0258	0.00254
236.2	-0.01235	0.03024	0.02622	0.00259
236.4	-0.01302	0.03044	0.0265	0.0026
236.6	-0.01362	0.03073	0.02651	0.00259
236.8	-0.01404	0.03109	0.02638	0.0027
237	-0.01399	0.03144	0.0264	0.00291
237.2	-0.01379	0.03169	0.02644	0.00336
237.4	-0.01369	0.03166	0.02634	0.00402
237.6	-0.01383	0.0312	0.02596	0.00467
237.8	-0.01401	0.03049	0.02542	0.00533
238	-0.01433	0.02959	0.02458	0.00585
238.2	-0.01437	0.02999	0.02476	0.00521
238.4	-0.01475	0.02938	0.02399	0.00497
238.6	-0.01516	0.02866	0.02312	0.00462
238.8	-0.0156	0.02782	0.02214	0.00415
239	-0.01606	0.02687	0.02106	0.00356
239.2	-0.01655	0.02579	0.01987	0.00286
239.4	-0.01706	0.02461	0.01858	0.00204
239.6	-0.0176	0.02331	0.01718	0.0011
239.8	-0.01817	0.02189	0.01568	4.85e-05

## Sheet: Fig_2_c
D4 CDD-D5 NDD
	Wavelength shift (nm)
Time (sec)	11.68 µM	5.84 µM	2.92 µM	1.46 µM
0	0.02952	0.00895	0.00813	0.00141
0.2	0.03085	0.00982	0.0078	0.00158
0.4	0.03259	0.01144	0.00823	0.00211
0.6	0.03431	0.01283	0.00926	0.00226
0.8	0.03544	0.01435	0.00965	0.00267
1	0.0375	0.01633	0.01103	0.00342
1.2	0.03937	0.0173	0.01208	0.00401
1.4	0.04112	0.01868	0.01216	0.00392
1.6	0.04253	0.01971	0.01336	0.00433
1.8	0.04389	0.0202	0.01396	0.00418
2	0.04528	0.02049	0.01448	0.00473
2.2	0.0462	0.02068	0.01533	0.0053
2.4	0.04799	0.02124	0.0157	0.00544
2.6	0.05037	0.02207	0.01617	0.00554
2.8	0.05228	0.02262	0.01644	0.00564
3	0.05402	0.02378	0.01681	0.00605
3.2	0.05491	0.02429	0.01736	0.0069
3.4	0.05648	0.02549	0.01814	0.00763
3.6	0.05707	0.02639	0.01866	0.00772
3.8	0.05812	0.02734	0.01888	0.00783
4	0.05938	0.02815	0.01968	0.00851
4.2	0.06047	0.02884	0.01975	0.00877
4.4	0.06135	0.03038	0.02055	0.00882
4.6	0.06278	0.03132	0.02172	0.00896
4.8	0.06355	0.03217	0.02152	0.00945
5	0.06546	0.03351	0.02263	0.01013
5.2	0.06678	0.03386	0.02268	0.01021
5.4	0.06817	0.03477	0.0229	0.00994
5.6	0.06872	0.03436	0.02334	0.01006
5.8	0.06967	0.03422	0.02316	0.00948
6	0.07086	0.03472	0.02349	0.01003
6.2	0.07213	0.03512	0.02454	0.00991
6.4	0.07392	0.03553	0.02494	0.00957
6.6	0.07579	0.03609	0.02518	0.00979
6.8	0.07644	0.03671	0.02586	0.01021
7	0.07709	0.0376	0.02581	0.01074
7.2	0.0785	0.03885	0.02628	0.01142
7.4	0.07931	0.03977	0.02656	0.01204
7.6	0.08012	0.04166	0.02752	0.01275
7.8	0.08109	0.04285	0.02769	0.01309
8	0.08225	0.04405	0.02837	0.01335
8.2	0.08345	0.04473	0.02854	0.01311
8.4	0.08447	0.04539	0.02885	0.01262
8.6	0.086	0.04608	0.0296	0.01291
8.8	0.08664	0.04632	0.02943	0.01315
9	0.08818	0.04735	0.03008	0.01341
9.2	0.08924	0.04763	0.03007	0.01246
9.4	0.09055	0.04779	0.03096	0.01254
9.6	0.09064	0.04791	0.03105	0.01211
9.8	0.0909	0.048	0.03101	0.01085
10	0.09209	0.04838	0.03176	0.01099
10.2	0.09351	0.04902	0.03271	0.01112
10.4	0.09463	0.0499	0.03324	0.01156
10.6	0.09582	0.05055	0.03367	0.01228
10.8	0.09658	0.05125	0.03425	0.0129
11	0.09764	0.05236	0.03472	0.01368
11.2	0.09903	0.05327	0.03486	0.01419
11.4	0.09948	0.05386	0.03493	0.01498
11.6	0.10115	0.05547	0.03622	0.01618
11.8	0.10226	0.056	0.03645	0.01664
12	0.10319	0.05598	0.03741	0.01724
12.2	0.10417	0.05561	0.03755	0.01742
12.4	0.1047	0.05582	0.03799	0.0176
12.6	0.10487	0.05602	0.03848	0.01779
12.8	0.10598	0.05608	0.03909	0.01785
13	0.10695	0.05702	0.03919	0.01763
13.2	0.10772	0.05782	0.04031	0.01792
13.4	0.10814	0.05804	0.04113	0.01851
13.6	0.10823	0.05894	0.04107	0.01828
13.8	0.10848	0.059	0.04125	0.01764
14	0.10951	0.0598	0.04159	0.01784
14.2	0.1101	0.06102	0.04264	0.01779
14.4	0.11013	0.06122	0.04262	0.01725
14.6	0.11138	0.06259	0.04358	0.01853
14.8	0.11231	0.06327	0.04347	0.01876
15	0.11322	0.06491	0.04389	0.01989
15.2	0.11458	0.06553	0.04434	0.02016
15.4	0.11562	0.06667	0.04511	0.02104
15.6	0.11706	0.06775	0.04546	0.02185
15.8	0.11726	0.06842	0.04524	0.02223
16	0.11872	0.06876	0.04583	0.02277
16.2	0.12005	0.06968	0.04583	0.02348
16.4	0.12063	0.07002	0.0458	0.0239
16.6	0.12039	0.06957	0.04549	0.02346
16.8	0.12163	0.07041	0.04595	0.02407
17	0.12163	0.07087	0.04581	0.02377
17.2	0.122	0.07117	0.04674	0.02411
17.4	0.12221	0.07143	0.04669	0.02405
17.6	0.12202	0.07173	0.04652	0.02387
17.8	0.12146	0.07157	0.0467	0.02327
18	0.12134	0.07135	0.04605	0.02262
18.2	0.12083	0.07117	0.04603	0.0223
18.4	0.12033	0.07122	0.04546	0.02228
18.6	0.12179	0.07259	0.04669	0.02398
18.8	0.12235	0.0725	0.04653	0.02356
19	0.12315	0.07316	0.04737	0.02465
19.2	0.12355	0.07366	0.04792	0.02464
19.4	0.12412	0.07436	0.04885	0.02533
19.6	0.12453	0.07456	0.04886	0.02548
19.8	0.12573	0.07512	0.0495	0.0263
20	0.12716	0.07572	0.05061	0.02732
20.2	0.12825	0.07658	0.05137	0.02841
20.4	0.12894	0.07689	0.05236	0.02858
20.6	0.1295	0.07733	0.05336	0.02838
20.8	0.13087	0.07877	0.05515	0.02894
21	0.13148	0.07895	0.05536	0.02824
21.2	0.1324	0.07949	0.05585	0.02836
21.4	0.13309	0.07972	0.05664	0.02861
21.6	0.13259	0.07994	0.05644	0.02857
21.8	0.1326	0.08016	0.05647	0.02793
22	0.13261	0.0799	0.05606	0.02733
22.2	0.13234	0.08031	0.05568	0.02703
22.4	0.13246	0.08093	0.05578	0.02676
22.6	0.13272	0.08077	0.05586	0.02676
22.8	0.13247	0.08095	0.05562	0.02689
23	0.13228	0.08099	0.05572	0.02659
23.2	0.13285	0.08149	0.05589	0.0268
23.4	0.13337	0.08097	0.05605	0.02685
23.6	0.13385	0.08118	0.05606	0.02707
23.8	0.13443	0.08117	0.05588	0.02728
24	0.13503	0.08238	0.05685	0.02815
24.2	0.13673	0.08293	0.05776	0.02873
24.4	0.13722	0.08391	0.05873	0.02914
24.6	0.13778	0.08408	0.0595	0.02926
24.8	0.13803	0.0842	0.05974	0.02918
25	0.13899	0.0846	0.05945	0.02961
25.2	0.14001	0.08608	0.06064	0.03042
25.4	0.13989	0.0864	0.06092	0.03133
25.6	0.14015	0.0877	0.06087	0.03185
25.8	0.14049	0.08731	0.0604	0.03158
26	0.14076	0.08795	0.06059	0.03243
26.2	0.14113	0.0888	0.06074	0.03263
26.4	0.14114	0.08872	0.06057	0.03256
26.6	0.14042	0.08833	0.06031	0.03255
26.8	0.14034	0.08793	0.06008	0.03211
27	0.14026	0.08732	0.05962	0.03065
27.2	0.14127	0.08774	0.05915	0.03109
27.4	0.14037	0.0878	0.05851	0.02995
27.6	0.14112	0.08856	0.05893	0.0297
27.8	0.14088	0.08828	0.05911	0.0297
28	0.1411	0.08864	0.0599	0.02987
28.2	0.1413	0.08843	0.05971	0.02933
28.4	0.14119	0.08893	0.06035	0.02911
28.6	0.14176	0.08832	0.06128	0.02924
28.8	0.14166	0.08849	0.06136	0.02956
29	0.14277	0.0902	0.06228	0.03096
29.2	0.14279	0.09128	0.06296	0.03137
29.4	0.14262	0.09115	0.06222	0.03168
29.6	0.14366	0.09185	0.0631	0.03248
29.8	0.14437	0.09235	0.06378	0.0334
30	0.14471	0.09343	0.06506	0.03456
30.2	0.14483	0.09413	0.06528	0.03503
30.4	0.14454	0.09448	0.06522	0.03504
30.6	0.14459	0.09424	0.06471	0.03454
30.8	0.14474	0.09407	0.06483	0.03397
31	0.14584	0.0946	0.06444	0.03379
31.2	0.14641	0.095	0.06427	0.03388
31.4	0.14725	0.09567	0.06426	0.03321
31.6	0.14799	0.09548	0.06439	0.0331
31.8	0.14875	0.0952	0.06488	0.03383
32	0.14783	0.09413	0.06402	0.03278
32.2	0.1487	0.09395	0.06367	0.03252
32.4	0.14948	0.09366	0.06372	0.0324
32.6	0.14938	0.09346	0.06361	0.0324
32.8	0.14961	0.09381	0.06346	0.03266
33	0.1493	0.09414	0.06316	0.03286
33.2	0.14908	0.09418	0.06297	0.0325
33.4	0.1493	0.09475	0.06352	0.03293
33.6	0.14935	0.09478	0.06455	0.03321
33.8	0.14979	0.09591	0.06562	0.03372
34	0.14982	0.09694	0.06602	0.03418
34.2	0.14969	0.0972	0.06548	0.03411
34.4	0.15006	0.09766	0.06579	0.03346
34.6	0.15125	0.09799	0.06648	0.0336
34.8	0.15216	0.09908	0.06762	0.03413
35	0.15302	0.10004	0.06729	0.03402
35.2	0.15317	0.10037	0.06816	0.03401
35.4	0.15434	0.10097	0.06864	0.03404
35.6	0.15386	0.10066	0.06893	0.03405
35.8	0.15426	0.10076	0.06938	0.03424
36	0.15407	0.10092	0.06981	0.03443
36.2	0.15433	0.10122	0.07007	0.03427
36.4	0.15383	0.10225	0.07025	0.0342
36.6	0.15344	0.10272	0.07021	0.03454
36.8	0.15347	0.10223	0.06968	0.03461
37	0.15151	0.10138	0.06874	0.03369
37.2	0.15151	0.1013	0.06915	0.03388
37.4	0.15082	0.10073	0.06937	0.03411
37.6	0.15074	0.10076	0.06969	0.03414
37.8	0.15115	0.10158	0.0698	0.03488
38	0.1518	0.1017	0.07046	0.03558
38.2	0.15202	0.10143	0.07073	0.03594
38.4	0.15299	0.10228	0.07135	0.03636
38.6	0.15452	0.1036	0.07201	0.03761
38.8	0.15547	0.10508	0.07259	0.03844
39	0.15515	0.10515	0.07196	0.03872
39.2	0.15543	0.10484	0.07208	0.03887
39.4	0.15652	0.1053	0.07237	0.03917
39.6	0.1568	0.1056	0.07306	0.03903
39.8	0.15766	0.10635	0.0739	0.03986
40	0.15821	0.10725	0.07452	0.04049
40.2	0.15745	0.10793	0.07416	0.04022
40.4	0.15779	0.1085	0.07441	0.04051
40.6	0.15775	0.10908	0.07498	0.04033
40.8	0.15718	0.10853	0.0744	0.03988
41	0.15693	0.10905	0.07526	0.03986
41.2	0.15778	0.10922	0.0763	0.04081
41.4	0.15733	0.10905	0.07582	0.04073
41.6	0.1577	0.10937	0.07583	0.04063
41.8	0.15807	0.109	0.0762	0.04117
42	0.15851	0.10857	0.07678	0.04127
42.2	0.15802	0.1078	0.07594	0.04045
42.4	0.15869	0.10791	0.0753	0.04078
42.6	0.15929	0.10816	0.07534	0.04134
42.8	0.1594	0.10798	0.07506	0.04131
43	0.15931	0.10707	0.07463	0.04127
43.2	0.15982	0.10677	0.07456	0.04116
43.4	0.16095	0.10639	0.07506	0.04166
43.6	0.16101	0.10618	0.07476	0.04149
43.8	0.16061	0.10545	0.07423	0.0415
44	0.16058	0.10565	0.07454	0.04177
44.2	0.15986	0.10537	0.07458	0.04126
44.4	0.15988	0.10496	0.0753	0.0409
44.6	0.1599	0.1058	0.07618	0.04147
44.8	0.15998	0.10563	0.076	0.04194
45	0.1601	0.10622	0.0763	0.04167
45.2	0.15993	0.10569	0.07586	0.04181
45.4	0.15918	0.10545	0.07499	0.04184
45.6	0.15912	0.10564	0.07558	0.04203
45.8	0.15958	0.10526	0.07594	0.04172
46	0.15899	0.10451	0.07616	0.04124
46.2	0.15911	0.10452	0.07605	0.0415
46.4	0.16082	0.10592	0.0768	0.04292
46.6	0.16147	0.1062	0.07767	0.04312
46.8	0.16166	0.10636	0.07743	0.04283
47	0.16201	0.10616	0.0774	0.04274
47.2	0.16224	0.10642	0.07672	0.0429
47.4	0.1632	0.10685	0.07649	0.04289
47.6	0.16286	0.10804	0.07691	0.04309
47.8	0.16231	0.10861	0.07736	0.04331
48	0.16298	0.10955	0.07888	0.04462
48.2	0.16287	0.10989	0.07884	0.04426
48.4	0.16325	0.1106	0.07916	0.04475
48.6	0.16347	0.1116	0.07974	0.04554
48.8	0.16431	0.11321	0.08023	0.04607
49	0.16432	0.11319	0.07954	0.04568
49.2	0.16546	0.11367	0.08014	0.04649
49.4	0.16528	0.11412	0.08057	0.04685
49.6	0.16527	0.11418	0.08126	0.04692
49.8	0.16613	0.11444	0.0818	0.04764
50	0.1662	0.11498	0.0828	0.04882
50.2	0.16725	0.11587	0.08322	0.04937
50.4	0.16781	0.11667	0.08406	0.04919
50.6	0.16702	0.11644	0.08373	0.04787
50.8	0.16609	0.11572	0.08285	0.04677
51	0.16578	0.11562	0.08324	0.04623
51.2	0.16576	0.11597	0.08322	0.04547
51.4	0.16581	0.1161	0.08392	0.04544
51.6	0.16517	0.11582	0.08405	0.04515
51.8	0.16459	0.11511	0.08398	0.04466
52	0.16452	0.11463	0.08415	0.04466
52.2	0.1643	0.1149	0.08333	0.0437
52.4	0.16388	0.11484	0.083	0.04275
52.6	0.16411	0.11497	0.08284	0.04306
52.8	0.16465	0.11492	0.08193	0.0431
53	0.16441	0.11418	0.08076	0.04258
53.2	0.16447	0.11447	0.08077	0.04286
53.4	0.16436	0.1146	0.08098	0.04328
53.6	0.16483	0.11565	0.08077	0.04423
53.8	0.16624	0.11744	0.08131	0.04585
54	0.16722	0.11888	0.08262	0.04651
54.2	0.16733	0.11915	0.0825	0.04637
54.4	0.16767	0.11992	0.08227	0.04631
54.6	0.16819	0.11987	0.08227	0.0468
54.8	0.16729	0.1185	0.08141	0.04559
55	0.16743	0.11806	0.08168	0.04534
55.2	0.16796	0.11782	0.08149	0.04475
55.4	0.16811	0.11742	0.08208	0.04516
55.6	0.16738	0.11678	0.08172	0.04496
55.8	0.16676	0.11599	0.08218	0.04466
56	0.16633	0.11612	0.08208	0.04454
56.2	0.16641	0.11646	0.0825	0.04423
56.4	0.16605	0.11574	0.08286	0.04377
56.6	0.16565	0.1155	0.08311	0.04452
56.8	0.16517	0.11548	0.08274	0.04448
57	0.1647	0.11591	0.08324	0.04497
57.2	0.16498	0.11626	0.08375	0.04568
57.4	0.16588	0.11736	0.08485	0.04683
57.6	0.1655	0.11778	0.08455	0.04665
57.8	0.16628	0.11846	0.085	0.04726
58	0.16607	0.11815	0.08524	0.04692
58.2	0.16533	0.1174	0.08433	0.04601
58.4	0.16658	0.11801	0.08465	0.04621
58.6	0.16664	0.11743	0.08472	0.04606
58.8	0.16593	0.1171	0.08389	0.04425
59	0.16614	0.11671	0.08416	0.04442
59.2	0.16678	0.11712	0.08484	0.04431
59.4	0.16642	0.11652	0.085	0.0443
59.6	0.16592	0.11601	0.08493	0.04432
59.8	0.1666	0.11598	0.0858	0.04399
60	0.16665	0.11674	0.08612	0.04446
60.2	0.16736	0.11716	0.08747	0.04611
60.4	0.1671	0.117	0.08762	0.04666
60.6	0.16697	0.11733	0.08827	0.04781
60.8	0.16798	0.11807	0.08908	0.04882
61	0.16823	0.11831	0.08987	0.0498
61.2	0.16906	0.11872	0.09026	0.05054
61.4	0.16971	0.11959	0.09054	0.05127
61.6	0.16951	0.1196	0.09044	0.05123
61.8	0.17043	0.12056	0.09092	0.05168
62	0.17109	0.12114	0.09186	0.05183
62.2	0.17098	0.12173	0.09117	0.05154
62.4	0.17229	0.12293	0.09137	0.05219
62.6	0.17156	0.12262	0.09058	0.0516
62.8	0.17151	0.12289	0.08959	0.05129
63	0.17135	0.12228	0.08844	0.05088
63.2	0.17174	0.12262	0.08864	0.05088
63.4	0.17171	0.12232	0.08797	0.05074
63.6	0.17197	0.12259	0.08783	0.05063
63.8	0.17228	0.12232	0.08779	0.05043
64	0.17142	0.12126	0.0873	0.05089
64.2	0.1712	0.12053	0.08765	0.05135
64.4	0.17063	0.1197	0.08763	0.05097
64.6	0.17095	0.11959	0.08861	0.05134
64.8	0.17136	0.1199	0.08886	0.05124
65	0.1707	0.11991	0.0884	0.05172
65.2	0.17155	0.12	0.08865	0.05199
65.4	0.1722	0.12052	0.08928	0.05275
65.6	0.17247	0.12123	0.09028	0.05297
65.8	0.17291	0.12183	0.09111	0.05245
66	0.17291	0.1224	0.09161	0.05226
66.2	0.1712	0.12212	0.08992	0.05136
66.4	0.17208	0.12255	0.09142	0.05203
66.6	0.17169	0.12259	0.09136	0.05159
66.8	0.17241	0.12337	0.09161	0.052
67	0.17251	0.12415	0.09221	0.05168
67.2	0.17241	0.1237	0.09246	0.05175
67.4	0.17234	0.12333	0.09176	0.05098
67.6	0.17165	0.1228	0.09077	0.05001
67.8	0.17175	0.12215	0.09072	0.04984
68	0.17161	0.12266	0.09111	0.05036
68.2	0.17226	0.12292	0.09177	0.05081
68.4	0.17244	0.12318	0.0918	0.05146
68.6	0.17285	0.12392	0.09165	0.05198
68.8	0.17334	0.12412	0.09034	0.05205
69	0.17398	0.12469	0.09014	0.05335
69.2	0.17469	0.125	0.09088	0.05351
69.4	0.17436	0.125	0.08998	0.05341
69.6	0.17498	0.12568	0.09008	0.05342
69.8	0.17516	0.12554	0.09071	0.05355
70	0.17463	0.12503	0.09039	0.05294
70.2	0.17407	0.12515	0.09006	0.05291
70.4	0.17432	0.12508	0.09096	0.05307
70.6	0.17379	0.12562	0.09168	0.05343
70.8	0.17392	0.12581	0.0918	0.05345
71	0.17299	0.1247	0.09215	0.05265
71.2	0.17254	0.12305	0.0915	0.05232
71.4	0.17215	0.12298	0.09107	0.051
71.6	0.17131	0.12201	0.09087	0.05057
71.8	0.17175	0.12221	0.09186	0.05086
72	0.17185	0.12252	0.09305	0.05196
72.2	0.17162	0.12188	0.09312	0.05225
72.4	0.17145	0.12251	0.09338	0.05231
72.6	0.17183	0.12296	0.09356	0.05259
72.8	0.17176	0.12347	0.09335	0.05231
73	0.17194	0.12308	0.09378	0.05256
73.2	0.1719	0.12345	0.0937	0.05251
73.4	0.17228	0.12318	0.09298	0.05269
73.6	0.17333	0.12413	0.09374	0.05341
73.8	0.17318	0.12452	0.09362	0.05377
74	0.17271	0.12526	0.09347	0.05348
74.2	0.17283	0.1256	0.09343	0.05364
74.4	0.17278	0.12571	0.09382	0.05417
74.6	0.17294	0.12625	0.09493	0.05488
74.8	0.17391	0.12659	0.09518	0.05462
75	0.17408	0.12541	0.09556	0.05478
75.2	0.17521	0.12536	0.09575	0.05541
75.4	0.17505	0.1262	0.0956	0.05469
75.6	0.17542	0.12569	0.09621	0.05472
75.8	0.175	0.12632	0.09639	0.05495
76	0.17528	0.12659	0.0968	0.05511
76.2	0.17563	0.12647	0.09633	0.05452
76.4	0.17577	0.1271	0.09656	0.05445
76.6	0.17563	0.12692	0.09611	0.05406
76.8	0.17534	0.12664	0.09494	0.05321
77	0.17595	0.12636	0.09497	0.05372
77.2	0.17544	0.12705	0.09381	0.05342
77.4	0.17633	0.1272	0.09379	0.05394
77.6	0.17599	0.1276	0.09333	0.05393
77.8	0.17571	0.12761	0.093	0.05394
78	0.17556	0.12698	0.09375	0.05351
78.2	0.17627	0.12689	0.09374	0.05368
78.4	0.17598	0.12724	0.09433	0.05372
78.6	0.17656	0.12762	0.09491	0.05378
78.8	0.17806	0.12792	0.09531	0.05432
79	0.17861	0.12743	0.0954	0.05444
79.2	0.1789	0.12858	0.09611	0.05476
79.4	0.17768	0.12859	0.09529	0.05402
79.6	0.17778	0.12762	0.09564	0.05405
79.8	0.17668	0.12765	0.09523	0.0542
80	0.17683	0.12699	0.09484	0.05348
80.2	0.17625	0.12664	0.09423	0.05345
80.4	0.17581	0.12674	0.0944	0.05386
80.6	0.17503	0.12636	0.09427	0.05362
80.8	0.17472	0.12624	0.09346	0.05333
81	0.17467	0.12612	0.09402	0.05394
81.2	0.17472	0.12645	0.09412	0.05384
81.4	0.17614	0.12696	0.09492	0.05504
81.6	0.17595	0.12728	0.09571	0.05543
81.8	0.17665	0.12728	0.09591	0.05589
82	0.17715	0.12742	0.09617	0.05574
82.2	0.17849	0.12891	0.09689	0.05625
82.4	0.17836	0.12934	0.09702	0.05616
82.6	0.17998	0.13104	0.09748	0.05746
82.8	0.18092	0.13176	0.0975	0.05756
83	0.182	0.13239	0.09784	0.0578
83.2	0.18219	0.13319	0.09789	0.05847
83.4	0.18161	0.13226	0.09693	0.05792
83.6	0.18166	0.13219	0.09684	0.05761
83.8	0.18133	0.13248	0.09678	0.05706
84	0.18077	0.13215	0.09654	0.05635
84.2	0.18036	0.13253	0.09697	0.05677
84.4	0.18082	0.13257	0.09847	0.05742
84.6	0.18011	0.13195	0.09809	0.0572
84.8	0.17965	0.13129	0.09781	0.05773
85	0.1792	0.13073	0.09808	0.05799
85.2	0.17934	0.13107	0.09873	0.05883
85.4	0.17913	0.13033	0.09746	0.05911
85.6	0.17824	0.12948	0.09736	0.05932
85.8	0.17768	0.12903	0.09696	0.05905
86	0.17759	0.12924	0.09728	0.0588
86.2	0.17766	0.13	0.0974	0.05896
86.4	0.17729	0.13017	0.09665	0.05904
86.6	0.1781	0.1312	0.09718	0.05944
86.8	0.17844	0.13144	0.09686	0.05873
87	0.17879	0.13167	0.09701	0.0582
87.2	0.17843	0.13158	0.09659	0.05759
87.4	0.17849	0.1316	0.09646	0.05675
87.6	0.17932	0.1322	0.09681	0.05623
87.8	0.18028	0.13305	0.0986	0.05698
88	0.18063	0.13333	0.09957	0.05759
88.2	0.18121	0.13423	0.10064	0.05835
88.4	0.18202	0.13467	0.10147	0.0592
88.6	0.18216	0.13456	0.10088	0.05995
88.8	0.18131	0.13431	0.10096	0.06042
89	0.18141	0.13466	0.10085	0.05945
89.2	0.1827	0.13492	0.10141	0.06045
89.4	0.18299	0.13404	0.10121	0.06056
89.6	0.18326	0.13368	0.10206	0.06116
89.8	0.18303	0.13353	0.10243	0.06091
90	0.18323	0.13365	0.10235	0.06009
90.2	0.18323	0.1335	0.10184	0.05977
90.4	0.18261	0.13348	0.10166	0.05945
90.6	0.18247	0.13384	0.10195	0.05925
90.8	0.18077	0.13291	0.10076	0.05787
91	0.17957	0.13187	0.10013	0.05694
91.2	0.17901	0.13111	0.09958	0.05606
91.4	0.17837	0.1306	0.09919	0.056
91.6	0.17745	0.13008	0.09878	0.05561
91.8	0.17673	0.13034	0.09928	0.05584
92	0.17649	0.12996	0.09863	0.05562
92.2	0.17632	0.13108	0.09809	0.05602
92.4	0.17698	0.13197	0.09863	0.0568
92.6	0.17818	0.13218	0.09879	0.05695
92.8	0.1778	0.13215	0.09866	0.05654
93	0.17905	0.13249	0.09919	0.05671
93.2	0.1812	0.13301	0.10068	0.05935
93.4	0.18194	0.13291	0.10127	0.06001
93.6	0.18279	0.13376	0.10151	0.06037
93.8	0.18376	0.13445	0.10193	0.0602
94	0.18468	0.1352	0.10129	0.0603
94.2	0.18559	0.13567	0.10169	0.06129
94.4	0.18577	0.13657	0.10202	0.06191
94.6	0.18525	0.13631	0.10206	0.06167
94.8	0.18388	0.13534	0.10148	0.06108
95	0.18369	0.13538	0.10105	0.06099
95.2	0.18354	0.13529	0.10103	0.06067
95.4	0.18231	0.13453	0.10016	0.0604
95.6	0.18136	0.13441	0.09976	0.0595
95.8	0.18111	0.13403	0.09892	0.05902
96	0.18056	0.13384	0.09797	0.05859
96.2	0.18059	0.13445	0.09818	0.05876
96.4	0.18101	0.1345	0.09931	0.05967
96.6	0.18076	0.13348	0.09895	0.05911
96.8	0.17998	0.13315	0.09839	0.05858
97	0.18042	0.13278	0.09878	0.05907
97.2	0.1812	0.13345	0.09957	0.06013
97.4	0.18168	0.13368	0.0997	0.05947
97.6	0.18226	0.13398	0.09918	0.05957
97.8	0.18251	0.13335	0.09906	0.05955
98	0.18256	0.13352	0.09884	0.05983
98.2	0.18309	0.13399	0.09967	0.06014
98.4	0.18334	0.13436	0.10045	0.06097
98.6	0.1837	0.13458	0.10103	0.06134
98.8	0.18422	0.13453	0.10095	0.0616
99	0.18483	0.1347	0.10078	0.06147
99.2	0.18491	0.13422	0.10104	0.06135
99.4	0.18387	0.13325	0.10065	0.06057
99.6	0.18345	0.13298	0.1004	0.0602
99.8	0.18292	0.13264	0.09949	0.06021
100	0.18236	0.13316	0.09982	0.06012
100.2	0.18314	0.13356	0.10105	0.06141
100.4	0.18298	0.13354	0.10168	0.06192
100.6	0.18305	0.13304	0.10151	0.06112
100.8	0.18338	0.13383	0.10183	0.0611
101	0.18355	0.13395	0.10247	0.06221
101.2	0.18344	0.13427	0.10307	0.06236
101.4	0.18314	0.13428	0.10274	0.06206
101.6	0.1827	0.13407	0.10194	0.06252
101.8	0.18281	0.13407	0.10267	0.06249
102	0.1834	0.13482	0.10283	0.06267
102.2	0.18384	0.13522	0.10282	0.06321
102.4	0.18363	0.135	0.10299	0.06338
102.6	0.18481	0.13565	0.1033	0.06375
102.8	0.18481	0.13571	0.10279	0.06273
103	0.18535	0.13596	0.10282	0.06245
103.2	0.18518	0.13542	0.10233	0.06178
103.4	0.18497	0.13523	0.10206	0.06144
103.6	0.185	0.13478	0.10125	0.06109
103.8	0.18522	0.13497	0.10086	0.06067
104	0.18544	0.13552	0.1012	0.06069
104.2	0.18587	0.135	0.10142	0.06087
104.4	0.1848	0.13433	0.10068	0.05969
104.6	0.18463	0.1341	0.10015	0.05985
104.8	0.18404	0.13431	0.10017	0.05991
105	0.18377	0.13411	0.10029	0.06045
105.2	0.1824	0.13409	0.09977	0.06005
105.4	0.18144	0.13397	0.09889	0.0592
105.6	0.18146	0.13433	0.09858	0.0594
105.8	0.18204	0.13484	0.0993	0.05937
106	0.18204	0.13574	0.09874	0.05938
106.2	0.1822	0.1362	0.0992	0.05963
106.4	0.18225	0.13657	0.09982	0.05957
106.6	0.18339	0.13781	0.10105	0.06026
106.8	0.18358	0.13823	0.10132	0.06018
107	0.18489	0.13856	0.10259	0.06168
107.2	0.18519	0.13848	0.10272	0.06177
107.4	0.18585	0.13857	0.1035	0.0624
107.6	0.18674	0.13823	0.10321	0.06247
107.8	0.18786	0.13935	0.10458	0.0637
108	0.18773	0.13963	0.10499	0.06386
108.2	0.18727	0.13838	0.10476	0.06401
108.4	0.18641	0.13787	0.10472	0.06402
108.6	0.18732	0.13794	0.10514	0.06511
108.8	0.18686	0.13729	0.10512	0.06438
109	0.18702	0.13719	0.10568	0.06515
109.2	0.18612	0.13675	0.10481	0.0645
109.4	0.18596	0.13634	0.10409	0.06309
109.6	0.18628	0.13677	0.1043	0.06356
109.8	0.18654	0.13718	0.10451	0.06355
110	0.18626	0.138	0.1041	0.06362
110.2	0.18561	0.13712	0.10409	0.06319
110.4	0.18537	0.13722	0.10397	0.06312
110.6	0.18555	0.13782	0.10445	0.06369
110.8	0.18502	0.13754	0.10388	0.0636
111	0.18564	0.13779	0.10417	0.06453
111.2	0.1855	0.13797	0.1031	0.06392
111.4	0.18565	0.13798	0.10266	0.06388
111.6	0.18654	0.13858	0.10292	0.06446
111.8	0.18622	0.13915	0.10358	0.0648
112	0.18555	0.13867	0.10263	0.06348
112.2	0.1862	0.13855	0.10296	0.06383
112.4	0.18722	0.13901	0.10349	0.06447
112.6	0.18848	0.13963	0.10377	0.06491
112.8	0.18873	0.13953	0.10408	0.06418
113	0.18916	0.13975	0.10458	0.06434
113.2	0.18864	0.13928	0.10332	0.06331
113.4	0.18809	0.13887	0.10253	0.06222
113.6	0.18827	0.13923	0.10294	0.06273
113.8	0.18812	0.13929	0.10319	0.06318
114	0.18857	0.13988	0.10337	0.06401
114.2	0.18829	0.13938	0.10366	0.0636
114.4	0.18839	0.14019	0.10439	0.06422
114.6	0.18833	0.14091	0.10454	0.06455
114.8	0.18764	0.14071	0.10445	0.06453
115	0.18834	0.14098	0.10529	0.06496
115.2	0.18756	0.14047	0.10475	0.06412
115.4	0.18614	0.13977	0.10501	0.06338
115.6	0.18639	0.13957	0.10588	0.06323
115.8	0.1858	0.13906	0.10586	0.06249
116	0.18638	0.13889	0.10589	0.0619
116.2	0.18733	0.13932	0.10669	0.06246
116.4	0.18721	0.13909	0.10623	0.06256
116.6	0.1878	0.13943	0.10659	0.06229
116.8	0.18744	0.13926	0.10584	0.0616
117	0.18676	0.13854	0.10505	0.06079
117.2	0.18648	0.13846	0.10405	0.06086
117.4	0.18725	0.13864	0.10455	0.06081
117.6	0.18863	0.13958	0.10574	0.06185
117.8	0.18955	0.14039	0.1068	0.06322
118	0.19058	0.14153	0.10707	0.06386
118.2	0.19029	0.14184	0.10758	0.06403
118.4	0.19048	0.14244	0.10781	0.0648
118.6	0.1906	0.14274	0.10798	0.06474
118.8	0.19012	0.14222	0.10841	0.06422
119	0.19005	0.14186	0.10888	0.06447
119.2	0.18915	0.14103	0.10818	0.06375
119.4	0.1891	0.14089	0.10852	0.06329
119.6	0.1895	0.14049	0.109	0.06322
119.8	0.18947	0.13982	0.10919	0.06324
120	0.18925	0.13988	0.10899	0.06327
120.2	0.18857	0.13948	0.10821	0.0628
120.4	0.18785	0.13905	0.10706	0.06235
120.6	0.18806	0.13975	0.10781	0.0628
120.8	0.1875	0.13961	0.10658	0.06266
121	0.18735	0.13989	0.10662	0.06202
121.2	0.18759	0.14074	0.10661	0.06229
121.4	0.18787	0.14031	0.10704	0.06184
121.6	0.1875	0.14057	0.107	0.06193
121.8	0.18768	0.14087	0.10718	0.06252
122	0.18775	0.14086	0.10683	0.06275
122.2	0.18713	0.13985	0.10604	0.06216
122.4	0.1874	0.13994	0.10651	0.06229
122.6	0.18795	0.13984	0.10679	0.0619
122.8	0.1886	0.14025	0.10767	0.06242
123	0.18967	0.14067	0.10869	0.0639
123.2	0.19004	0.14063	0.10884	0.06432
123.4	0.19151	0.14097	0.10939	0.06532
123.6	0.19208	0.14051	0.11014	0.06562
123.8	0.19292	0.14085	0.11005	0.06573
124	0.19286	0.14129	0.10952	0.06535
124.2	0.19266	0.14164	0.1091	0.06528
124.4	0.19329	0.14276	0.10957	0.06649
124.6	0.19401	0.14369	0.11013	0.06686
124.8	0.19398	0.1442	0.10922	0.06641
125	0.19436	0.14443	0.10983	0.06633
125.2	0.19406	0.14425	0.10999	0.06616
125.4	0.1935	0.1435	0.10978	0.06531
125.6	0.1936	0.14405	0.10985	0.06524
125.8	0.19354	0.14433	0.1099	0.06543
126	0.19343	0.14417	0.1095	0.06458
126.2	0.19274	0.14371	0.10917	0.06372
126.4	0.19323	0.1446	0.11016	0.0645
126.6	0.19318	0.14412	0.10953	0.06421
126.8	0.19257	0.14412	0.10945	0.06445
127	0.19198	0.14347	0.10903	0.06431
127.2	0.19163	0.14274	0.10852	0.06429
127.4	0.1923	0.14285	0.10839	0.06452
127.6	0.1921	0.1426	0.10815	0.06412
127.8	0.1921	0.14302	0.10756	0.06434
128	0.19224	0.14357	0.10762	0.06505
128.2	0.19201	0.14366	0.10778	0.06544
128.4	0.19196	0.14365	0.10789	0.06579
128.6	0.19186	0.14364	0.10754	0.06545
128.8	0.1923	0.14386	0.10771	0.06541
129	0.19243	0.14293	0.1075	0.06529
129.2	0.19206	0.1431	0.10736	0.06455
129.4	0.19134	0.14286	0.10694	0.06343
129.6	0.19175	0.14297	0.10732	0.06318
129.8	0.19139	0.14255	0.1073	0.06226
130	0.1913	0.14183	0.10698	0.06118
130.2	0.19076	0.14148	0.10687	0.06082
130.4	0.19073	0.14148	0.10756	0.06088
130.6	0.19006	0.14078	0.10729	0.06017
130.8	0.18937	0.14081	0.10692	0.05974
131	0.18866	0.14103	0.10703	0.05925
131.2	0.18966	0.14138	0.1075	0.06031
131.4	0.19028	0.14176	0.10828	0.06147
131.6	0.19105	0.1425	0.10881	0.06251
131.8	0.19202	0.1439	0.10954	0.06373
132	0.19212	0.14469	0.11002	0.06487
132.2	0.19232	0.14522	0.11088	0.06611
132.4	0.1931	0.14575	0.11091	0.0679
132.6	0.19384	0.14614	0.11091	0.06835
132.8	0.19449	0.14551	0.11036	0.0687
133	0.19482	0.14544	0.10992	0.0691
133.2	0.19543	0.14606	0.11	0.06953
133.4	0.19562	0.14564	0.10931	0.06887
133.6	0.19673	0.14486	0.10987	0.0693
133.8	0.19606	0.14434	0.10964	0.06804
134	0.19578	0.14415	0.1094	0.06747
134.2	0.19587	0.14402	0.10959	0.06711
134.4	0.19561	0.14389	0.11001	0.06622
134.6	0.19559	0.14346	0.1097	0.0657
134.8	0.19464	0.14274	0.10885	0.06482
135	0.19476	0.14298	0.10944	0.06438
135.2	0.19557	0.14245	0.10938	0.06479
135.4	0.19507	0.14193	0.10902	0.06421
135.6	0.19608	0.14296	0.10942	0.06506
135.8	0.19643	0.14349	0.10949	0.06591
136	0.19579	0.14311	0.10925	0.06629
136.2	0.19576	0.1432	0.10959	0.06681
136.4	0.19555	0.14283	0.10917	0.06706
136.6	0.19569	0.14295	0.10886	0.06725
136.8	0.19546	0.14301	0.10884	0.06778
137	0.1958	0.14384	0.10963	0.06847
137.2	0.19571	0.14441	0.10988	0.06896
137.4	0.19507	0.14399	0.10968	0.06814
137.6	0.19499	0.1441	0.11079	0.06827
137.8	0.1943	0.14428	0.11017	0.06728
138	0.1945	0.14416	0.11009	0.06683
138.2	0.19492	0.14466	0.11045	0.06648
138.4	0.19548	0.1456	0.1115	0.06676
138.6	0.19524	0.14566	0.11185	0.06696
138.8	0.19463	0.14551	0.11119	0.06647
139	0.19515	0.1464	0.11137	0.06672
139.2	0.1946	0.1458	0.11029	0.06632
139.4	0.19492	0.14546	0.10996	0.06632
139.6	0.19557	0.14585	0.1098	0.06712
139.8	0.19523	0.14613	0.10947	0.06719
140	0.19463	0.14619	0.10893	0.0671
140.2	0.19495	0.14643	0.10916	0.06772
140.4	0.19545	0.147	0.10966	0.06843
140.6	0.19622	0.1474	0.10977	0.06953
140.8	0.19584	0.14779	0.11039	0.06957
141	0.19608	0.14787	0.11092	0.06976
141.2	0.19606	0.14763	0.11042	0.06968
141.4	0.19579	0.14646	0.10988	0.0686
141.6	0.19694	0.14616	0.10976	0.06823
141.8	0.19734	0.14603	0.10927	0.06769
142	0.19718	0.14594	0.10968	0.0671
142.2	0.19786	0.14684	0.11077	0.06739
142.4	0.19728	0.14649	0.1113	0.06721
142.6	0.1961	0.14535	0.11077	0.06578
142.8	0.19561	0.14509	0.11035	0.06522
143	0.19533	0.14491	0.11054	0.06501
143.2	0.19488	0.14467	0.11058	0.0648
143.4	0.19444	0.14465	0.11031	0.06471
143.6	0.19377	0.14484	0.10987	0.06445
143.8	0.19408	0.14525	0.11075	0.06452
144	0.1938	0.14484	0.11037	0.06436
144.2	0.19419	0.14454	0.11096	0.06479
144.4	0.19431	0.14478	0.11103	0.06516
144.6	0.19437	0.14491	0.11064	0.066
144.8	0.19436	0.14532	0.11062	0.06667
145	0.19489	0.14525	0.1108	0.06734
145.2	0.19514	0.14521	0.11064	0.06791
145.4	0.19601	0.1453	0.11036	0.06799
145.6	0.19703	0.14581	0.1102	0.06815
145.8	0.19718	0.14608	0.11057	0.06834
146	0.19634	0.14583	0.11068	0.06852
146.2	0.19686	0.14616	0.11145	0.06868
146.4	0.1968	0.1462	0.11146	0.06856
146.6	0.19662	0.14582	0.11131	0.06813
146.8	0.19622	0.14571	0.1117	0.06804
147	0.19623	0.1462	0.11245	0.06823
147.2	0.19646	0.14712	0.11268	0.06828
147.4	0.19638	0.14754	0.11298	0.06789
147.6	0.19713	0.14832	0.114	0.0683
147.8	0.19725	0.14842	0.11506	0.06874
148	0.19695	0.14836	0.11501	0.06877
148.2	0.19749	0.14859	0.11538	0.06941
148.4	0.19748	0.14875	0.11527	0.06971
148.6	0.19732	0.14892	0.11522	0.06976
148.8	0.19752	0.14942	0.11507	0.07001
149	0.19752	0.14966	0.11505	0.07066
149.2	0.19778	0.14971	0.1153	0.07079
149.4	0.19826	0.14995	0.11516	0.07062
149.6	0.19807	0.14999	0.11512	0.07057
149.8	0.19786	0.14934	0.11479	0.07081
150	0.19731	0.14906	0.11427	0.07017
150.2	0.19773	0.14847	0.11401	0.06962
150.4	0.19765	0.14805	0.11355	0.06906
150.6	0.19703	0.14696	0.1135	0.06838
150.8	0.19742	0.14696	0.11332	0.06815
151	0.19773	0.14774	0.11269	0.0682
151.2	0.19878	0.14871	0.11309	0.0687
151.4	0.19884	0.14941	0.1134	0.06899
151.6	0.19891	0.14944	0.11362	0.0692
151.8	0.19877	0.14872	0.11325	0.06878
152	0.19886	0.14812	0.11292	0.06833
152.2	0.19881	0.14729	0.11271	0.06762
152.4	0.19862	0.14714	0.11308	0.06753
152.6	0.19853	0.14707	0.11254	0.06691
152.8	0.19885	0.14718	0.11278	0.06719
153	0.19903	0.14702	0.11301	0.06765
153.2	0.19938	0.14752	0.11363	0.06712
153.4	0.20004	0.14801	0.11435	0.06755
153.6	0.19977	0.1474	0.11369	0.06744
153.8	0.19954	0.14696	0.11337	0.06698
154	0.19956	0.14602	0.11313	0.06627
154.2	0.19937	0.14537	0.11319	0.06642
154.4	0.19917	0.14581	0.11366	0.06681
154.6	0.19923	0.14649	0.11378	0.06704
154.8	0.19933	0.14716	0.11304	0.06715
155	0.19923	0.14794	0.11251	0.0682
155.2	0.19876	0.14828	0.11242	0.0685
155.4	0.19846	0.14892	0.11176	0.06897
155.6	0.1982	0.14825	0.11144	0.06835
155.8	0.19782	0.14794	0.11109	0.06787
156	0.19746	0.14778	0.11156	0.06807
156.2	0.19724	0.14816	0.11198	0.06815
156.4	0.19721	0.14869	0.11193	0.06862
156.6	0.19751	0.14879	0.1117	0.06864
156.8	0.19759	0.14846	0.11195	0.06871
157	0.1977	0.14899	0.11189	0.06853
157.2	0.19846	0.1498	0.11256	0.06841
157.4	0.19906	0.14927	0.11232	0.06868
157.6	0.19795	0.14825	0.11118	0.06779
157.8	0.19777	0.14807	0.1113	0.06735
158	0.19818	0.1474	0.11138	0.06683
158.2	0.19808	0.14773	0.11141	0.06626
158.4	0.19774	0.14735	0.11139	0.06602
158.6	0.19827	0.14749	0.11103	0.06606
158.8	0.19854	0.14866	0.11083	0.06691
159	0.19901	0.14872	0.11065	0.06772
159.2	0.19896	0.14889	0.1109	0.06797
159.4	0.19939	0.14964	0.11157	0.06819
159.6	0.19953	0.14882	0.11175	0.06771
159.8	0.19997	0.14917	0.11219	0.06859
160	0.20001	0.14925	0.11267	0.06903
160.2	0.20032	0.1501	0.11328	0.06967
160.4	0.20078	0.15063	0.11414	0.07061
160.6	0.20088	0.15053	0.11472	0.07092
160.8	0.20038	0.15089	0.11463	0.07089
161	0.20061	0.15108	0.115	0.07089
161.2	0.20054	0.1504	0.11447	0.07078
161.4	0.19957	0.14992	0.11376	0.06982
161.6	0.19851	0.14937	0.11365	0.06866
161.8	0.19893	0.14955	0.11377	0.06795
162	0.19946	0.14966	0.11351	0.06734
162.2	0.19916	0.14904	0.11347	0.0668
162.4	0.19994	0.14928	0.11407	0.0673
162.6	0.2001	0.14965	0.11385	0.06726
162.8	0.20015	0.15028	0.11359	0.0671
163	0.20003	0.14904	0.11395	0.06691
163.2	0.20007	0.14949	0.11431	0.06701
163.4	0.19965	0.14944	0.11424	0.06651
163.6	0.20058	0.14921	0.11425	0.06678
163.8	0.20072	0.14922	0.11405	0.06715
164	0.20065	0.14957	0.11337	0.06721
164.2	0.20097	0.1505	0.11374	0.06774
164.4	0.20095	0.1505	0.11369	0.06849
164.6	0.20049	0.14986	0.11243	0.0681
164.8	0.20005	0.14967	0.11183	0.06797
165	0.2002	0.14903	0.11172	0.06864
165.2	0.20037	0.14895	0.1115	0.06852
165.4	0.19985	0.14866	0.11135	0.06776
165.6	0.20014	0.1492	0.11136	0.06779
165.8	0.2014	0.14988	0.11162	0.0678
166	0.20178	0.15019	0.11257	0.06775
166.2	0.20141	0.14996	0.11295	0.06787
166.4	0.20169	0.15055	0.11347	0.06831
166.6	0.20144	0.15049	0.11374	0.06814
166.8	0.20147	0.15101	0.11417	0.06828
167	0.20128	0.15215	0.1149	0.0685
167.2	0.20232	0.15339	0.11499	0.06877
167.4	0.20271	0.15402	0.11523	0.0689
167.6	0.20383	0.15448	0.11529	0.06957
167.8	0.20429	0.15482	0.11512	0.07017
168	0.205	0.15604	0.11498	0.07077
168.2	0.20519	0.15631	0.11492	0.07096
168.4	0.20556	0.15669	0.11547	0.07242
168.6	0.20594	0.15662	0.11516	0.07229
168.8	0.20584	0.15684	0.11534	0.07241
169	0.20573	0.15628	0.11528	0.07266
169.2	0.20569	0.15505	0.11526	0.07227
169.4	0.20534	0.15488	0.11501	0.07221
169.6	0.20542	0.15518	0.11568	0.0718
169.8	0.20478	0.15375	0.11568	0.07105
170	0.20354	0.15202	0.11573	0.07028
170.2	0.20247	0.15078	0.1152	0.06978
170.4	0.20199	0.15011	0.11535	0.06844
170.6	0.2018	0.1502	0.11561	0.06778
170.8	0.20116	0.14956	0.11494	0.06734
171	0.20105	0.14984	0.11443	0.06729
171.2	0.20128	0.1499	0.11481	0.06765
171.4	0.20036	0.14904	0.11422	0.06679
171.6	0.20037	0.14893	0.11416	0.06661
171.8	0.20099	0.14951	0.11479	0.06693
172	0.20107	0.14991	0.11511	0.0671
172.2	0.20116	0.15049	0.11479	0.06773
172.4	0.20108	0.15051	0.11518	0.06832
172.6	0.20116	0.15079	0.11509	0.06791
172.8	0.20188	0.15213	0.11527	0.06844
173	0.20287	0.15235	0.11599	0.06941
173.2	0.20379	0.1533	0.11592	0.07019
173.4	0.2045	0.15401	0.11572	0.07049
173.6	0.20481	0.15341	0.11542	0.07028
173.8	0.20467	0.15263	0.11519	0.07019
174	0.20527	0.15318	0.11528	0.06985
174.2	0.20598	0.15412	0.11569	0.07048
174.4	0.20614	0.15449	0.11555	0.07042
174.6	0.20664	0.15528	0.11578	0.07125
174.8	0.20657	0.15555	0.11598	0.07247
175	0.20631	0.15559	0.11634	0.07303
175.2	0.20595	0.15518	0.11713	0.07286
175.4	0.20575	0.15425	0.11741	0.0723
175.6	0.20629	0.15448	0.11844	0.07297
175.8	0.20672	0.15368	0.11857	0.07307
176	0.2057	0.15265	0.11831	0.07236
176.2	0.20569	0.15263	0.11824	0.07269
176.4	0.20486	0.1521	0.118	0.0724
176.6	0.20451	0.15242	0.11821	0.07226
176.8	0.2044	0.15285	0.11758	0.07208
177	0.20414	0.15251	0.1171	0.0716
177.2	0.20339	0.15179	0.11611	0.07106
177.4	0.20317	0.15052	0.11527	0.07029
177.6	0.20267	0.15081	0.11485	0.07009
177.8	0.20201	0.15105	0.11456	0.06964
178	0.20175	0.15195	0.11388	0.06956
178.2	0.20127	0.15176	0.11381	0.06958
178.4	0.20109	0.15188	0.11415	0.06881
178.6	0.2014	0.15284	0.11491	0.06868
178.8	0.20165	0.15252	0.11579	0.06881
179	0.20272	0.15157	0.11595	0.06879
179.2	0.20326	0.15112	0.11692	0.06898
179.4	0.20413	0.15069	0.11779	0.06996
179.6	0.20469	0.15016	0.11766	0.0701
179.8	0.20543	0.14959	0.11753	0.07003
180	0.20416	0.14947	0.11721	0.07
180.2	0.20478	0.14945	0.11753	0.07054
180.4	0.20472	0.14889	0.11687	0.07049
180.6	0.20514	0.14912	0.11696	0.07082
180.8	0.20568	0.14948	0.11662	0.07111
181	0.20597	0.14976	0.11676	0.07151
181.2	0.20601	0.14938	0.11654	0.07149
181.4	0.20558	0.14933	0.11548	0.07061
181.6	0.20566	0.15031	0.1152	0.07114
181.8	0.20544	0.15031	0.1144	0.07067
182	0.20514	0.15081	0.11429	0.07047
182.2	0.20472	0.15121	0.11457	0.06988
182.4	0.20468	0.1525	0.11505	0.06945
182.6	0.20439	0.15289	0.11463	0.0685
182.8	0.20438	0.15238	0.11466	0.06844
183	0.20424	0.15261	0.11471	0.06863
183.2	0.20359	0.15306	0.11527	0.06881
183.4	0.20264	0.15275	0.1153	0.06896
183.6	0.20239	0.15313	0.11495	0.06825
183.8	0.20216	0.15326	0.11485	0.06871
184	0.20134	0.1534	0.1148	0.0687
184.2	0.20238	0.153	0.11521	0.06932
184.4	0.20289	0.15371	0.11584	0.07033
184.6	0.20331	0.15447	0.11656	0.07102
184.8	0.20373	0.15516	0.11681	0.07186
185	0.2035	0.15518	0.11682	0.07209
185.2	0.20418	0.1551	0.11639	0.07184
185.4	0.20435	0.15496	0.11583	0.07226
185.6	0.20517	0.1547	0.11582	0.07277
185.8	0.20581	0.15486	0.11558	0.07309
186	0.20569	0.15497	0.11546	0.07313
186.2	0.20622	0.15535	0.11526	0.07331
186.4	0.20665	0.15564	0.11525	0.07312
186.6	0.20748	0.15559	0.11502	0.07297
186.8	0.20719	0.15517	0.11467	0.07296
187	0.2077	0.15567	0.11515	0.07314
187.2	0.20727	0.15532	0.11486	0.07312
187.4	0.20706	0.15469	0.1146	0.07238
187.6	0.20748	0.15487	0.11509	0.07226
187.8	0.20692	0.15453	0.11501	0.07273
188	0.20687	0.15493	0.11516	0.07231
188.2	0.20713	0.15497	0.11572	0.07261
188.4	0.20662	0.15575	0.11603	0.07218
188.6	0.20575	0.1555	0.11564	0.07128
188.8	0.20518	0.15562	0.11518	0.07086
189	0.20514	0.15549	0.11548	0.07064
189.2	0.20509	0.15492	0.11546	0.06969
189.4	0.20461	0.1546	0.11553	0.06977
189.6	0.20416	0.15369	0.11565	0.06929
189.8	0.20449	0.15369	0.1157	0.06978
190	0.20451	0.1533	0.11559	0.06947
190.2	0.20571	0.15414	0.116	0.07047
190.4	0.20591	0.15392	0.11563	0.07069
190.6	0.20623	0.15398	0.1149	0.07113
190.8	0.20596	0.15411	0.11473	0.07148
191	0.20664	0.15462	0.11598	0.07261
191.2	0.20626	0.1551	0.11615	0.07248
191.4	0.207	0.15515	0.11671	0.07321
191.6	0.20724	0.15562	0.11757	0.07455
191.8	0.20718	0.15571	0.11738	0.07469
192	0.20689	0.1559	0.11737	0.07385
192.2	0.2075	0.15619	0.11786	0.07403
192.4	0.20724	0.15635	0.11694	0.07323
192.6	0.20673	0.15595	0.11672	0.07245
192.8	0.20725	0.15581	0.11694	0.07225
193	0.20821	0.15634	0.11781	0.07233
193.2	0.20844	0.15586	0.11778	0.07158
193.4	0.20848	0.15591	0.11784	0.07158
193.6	0.20859	0.15589	0.11835	0.07199
193.8	0.20949	0.15633	0.11872	0.07262
194	0.21014	0.15636	0.11877	0.07269
194.2	0.21037	0.15683	0.11821	0.07315
194.4	0.21021	0.15623	0.11791	0.07254
194.6	0.21064	0.15706	0.11811	0.07303
194.8	0.21028	0.1577	0.11886	0.0728
195	0.2096	0.1582	0.12014	0.07303
195.2	0.20932	0.15941	0.12077	0.07285
195.4	0.20921	0.15891	0.12111	0.0739
195.6	0.20906	0.15968	0.12154	0.07439
195.8	0.20858	0.15992	0.12147	0.07422
196	0.20718	0.15975	0.12059	0.07374
196.2	0.20733	0.16012	0.12058	0.07392
196.4	0.20681	0.15944	0.11993	0.07368
196.6	0.20622	0.15889	0.12018	0.07329
196.8	0.2073	0.15836	0.1203	0.07401
197	0.20739	0.15835	0.1201	0.07398
197.2	0.20724	0.15766	0.11911	0.07341
197.4	0.20774	0.15781	0.11936	0.07435
197.6	0.20754	0.15753	0.11944	0.07465
197.8	0.20725	0.15649	0.11851	0.07408
198	0.20688	0.1557	0.11789	0.07418
198.2	0.20659	0.15503	0.11692	0.07346
198.4	0.20659	0.15432	0.11697	0.07276
198.6	0.20699	0.15444	0.11656	0.07253
198.8	0.20665	0.15401	0.11675	0.07171
199	0.20642	0.15431	0.11676	0.0717
199.2	0.20685	0.15494	0.11692	0.07119
199.4	0.20732	0.15484	0.11657	0.07093
199.6	0.20723	0.15555	0.11647	0.07097
199.8	0.20657	0.15543	0.11579	0.07012
200	0.20584	0.15454	0.1155	0.06963
200.2	0.20636	0.15429	0.1157	0.06941
200.4	0.2069	0.15443	0.11611	0.07003
200.6	0.20722	0.15535	0.11664	0.07032
200.8	0.20792	0.15573	0.11668	0.07075
201	0.20679	0.15544	0.11675	0.07002
201.2	0.20747	0.15573	0.11721	0.07007
201.4	0.20766	0.15575	0.11814	0.07106
201.6	0.20707	0.15577	0.1185	0.07082
201.8	0.20692	0.15545	0.11858	0.07151
202	0.20779	0.15604	0.11943	0.07288
202.2	0.20866	0.15588	0.11924	0.0726
202.4	0.20972	0.15599	0.11957	0.07316
202.6	0.21011	0.15611	0.1199	0.07317
202.8	0.21028	0.1564	0.12015	0.07324
203	0.2098	0.15717	0.11979	0.07313
203.2	0.2109	0.15761	0.12037	0.07362
203.4	0.21062	0.1573	0.12002	0.07355
203.6	0.21008	0.15718	0.11972	0.07357
203.8	0.21086	0.15745	0.11974	0.07372
204	0.21072	0.1569	0.11905	0.07405
204.2	0.21106	0.15785	0.11931	0.07447
204.4	0.21081	0.15904	0.11983	0.07495
204.6	0.21038	0.15934	0.11967	0.07439
204.8	0.21015	0.15956	0.11954	0.07399
205	0.20947	0.15889	0.11939	0.07339
205.2	0.21038	0.15964	0.12035	0.074
205.4	0.20938	0.15862	0.12001	0.07391
205.6	0.2093	0.15919	0.12095	0.07378
205.8	0.20948	0.15917	0.12118	0.07438
206	0.21016	0.16022	0.12155	0.0751
206.2	0.20987	0.15974	0.1209	0.07437
206.4	0.21054	0.15997	0.12111	0.07492
206.6	0.2104	0.1602	0.12117	0.07468
206.8	0.21032	0.16007	0.12081	0.07473
207	0.21014	0.15953	0.12073	0.07511
207.2	0.21126	0.1592	0.12117	0.07531
207.4	0.21027	0.15833	0.12097	0.07435
207.6	0.21097	0.15831	0.12048	0.07391
207.8	0.21092	0.15844	0.12031	0.07407
208	0.2105	0.15798	0.12013	0.07385
208.2	0.21071	0.1586	0.12074	0.07399
208.4	0.21059	0.15895	0.1204	0.07358
208.6	0.21048	0.15904	0.11985	0.07328
208.8	0.21024	0.15958	0.11971	0.07335
209	0.20965	0.15929	0.11907	0.07266
209.2	0.20972	0.15918	0.11954	0.07251
209.4	0.20946	0.15931	0.11939	0.07253
209.6	0.20923	0.1597	0.12023	0.0727
209.8	0.20867	0.15978	0.11912	0.07286
210	0.20873	0.16026	0.11915	0.073
210.2	0.20846	0.15968	0.11938	0.07241
210.4	0.20914	0.15983	0.119	0.07259
210.6	0.20862	0.15934	0.11925	0.07135
210.8	0.2091	0.15875	0.11916	0.07095
211	0.20945	0.15834	0.11978	0.0705
211.2	0.21029	0.15805	0.12012	0.07023
211.4	0.20934	0.1574	0.1199	0.06955
211.6	0.20979	0.15709	0.11998	0.06995
211.8	0.21008	0.15742	0.12068	0.07074
212	0.21066	0.15677	0.12079	0.07134
212.2	0.21093	0.15722	0.12076	0.07229
212.4	0.21118	0.15778	0.12055	0.07282
212.6	0.21052	0.15749	0.12	0.0725
212.8	0.2113	0.15799	0.11976	0.07331
213	0.21134	0.1579	0.11959	0.07335
213.2	0.21222	0.15844	0.12033	0.07449
213.4	0.21234	0.15908	0.12063	0.07552
213.6	0.21153	0.15883	0.12059	0.07544
213.8	0.2112	0.15924	0.12035	0.07586
214	0.21091	0.15896	0.12049	0.07633
214.2	0.21058	0.15891	0.12013	0.07622
214.4	0.21116	0.15962	0.12007	0.07603
214.6	0.21125	0.15991	0.12057	0.07538
214.8	0.21151	0.16023	0.12019	0.07573
215	0.21144	0.15997	0.11994	0.07593
215.2	0.21165	0.16001	0.11976	0.07612
215.4	0.21147	0.16057	0.12014	0.07607
215.6	0.21204	0.1603	0.12041	0.07637
215.8	0.21268	0.1612	0.12059	0.07663
216	0.21253	0.16069	0.11969	0.07668
216.2	0.21298	0.16115	0.11966	0.07674
216.4	0.21291	0.16085	0.11905	0.0762
216.6	0.21311	0.16098	0.11878	0.07539
216.8	0.21405	0.16193	0.11996	0.07614
217	0.21417	0.16214	0.12099	0.07623
217.2	0.21403	0.16217	0.12122	0.07587
217.4	0.21364	0.16261	0.12177	0.07556
217.6	0.21284	0.16225	0.12208	0.07502
217.8	0.21227	0.16147	0.12102	0.07435
218	0.21153	0.16078	0.121	0.07362
218.2	0.2115	0.16147	0.12156	0.07386
218.4	0.21139	0.16143	0.12249	0.07337
218.6	0.21083	0.16102	0.1219	0.0736
218.8	0.21074	0.16071	0.12145	0.07359
219	0.2113	0.16079	0.12185	0.07325
219.2	0.21169	0.16095	0.12188	0.07277
219.4	0.21224	0.16145	0.12237	0.07355
219.6	0.2122	0.16089	0.12223	0.07337
219.8	0.21266	0.16158	0.12181	0.07461
220	0.21263	0.16149	0.12148	0.07568
220.2	0.21328	0.16203	0.12178	0.07609
220.4	0.21408	0.16243	0.122	0.07659
220.6	0.2146	0.16273	0.12215	0.07667
220.8	0.21453	0.16256	0.12313	0.0773
221	0.21437	0.16265	0.12306	0.07752
221.2	0.21334	0.16202	0.12261	0.07697
221.4	0.21291	0.16236	0.12278	0.077
221.6	0.21275	0.16212	0.12268	0.07711
221.8	0.21278	0.16158	0.12196	0.07643
222	0.21239	0.16166	0.12276	0.07648
222.2	0.21239	0.16213	0.12277	0.07627
222.4	0.21189	0.16192	0.12272	0.07512
222.6	0.21171	0.16114	0.12184	0.07455
222.8	0.21238	0.16096	0.12087	0.07389
223	0.21322	0.16106	0.12103	0.07334
223.2	0.21341	0.16112	0.1203	0.07353
223.4	0.21355	0.16101	0.11993	0.07402
223.6	0.21361	0.16063	0.11981	0.07413
223.8	0.21373	0.16056	0.11956	0.07484
224	0.21343	0.16002	0.11964	0.07479
224.2	0.21403	0.15974	0.11943	0.07414
224.4	0.21435	0.16013	0.1196	0.07463
224.6	0.21439	0.15949	0.11958	0.07505
224.8	0.21477	0.15969	0.1204	0.07603
225	0.21425	0.16045	0.12064	0.07588
225.2	0.21435	0.16067	0.12161	0.07664
225.4	0.21498	0.16152	0.12212	0.07669
225.6	0.21549	0.16178	0.12237	0.07663
225.8	0.21511	0.1616	0.1225	0.07561
226	0.21449	0.16147	0.12271	0.07525
226.2	0.21505	0.16186	0.12364	0.07534
226.4	0.2146	0.16173	0.12365	0.07519
226.6	0.21473	0.16128	0.12325	0.07521
226.8	0.21525	0.16181	0.12323	0.07496
227	0.21538	0.16157	0.12361	0.07465
227.2	0.21532	0.16151	0.12295	0.07472
227.4	0.21464	0.16038	0.12173	0.07391
227.6	0.21423	0.15965	0.12161	0.07367
227.8	0.21344	0.15924	0.12101	0.07318
228	0.21289	0.15925	0.1206	0.07329
228.2	0.21344	0.15971	0.12038	0.0743
228.4	0.21389	0.16063	0.12103	0.07579
228.6	0.21448	0.1606	0.12105	0.07605
228.8	0.21484	0.1619	0.1216	0.07669
229	0.21396	0.1625	0.12138	0.07625
229.2	0.215	0.16308	0.12185	0.07736
229.4	0.21533	0.16305	0.12135	0.07728
229.6	0.21584	0.16361	0.12195	0.07763
229.8	0.21568	0.16398	0.12239	0.07758
230	0.21549	0.16352	0.12302	0.0787
230.2	0.21564	0.1637	0.12364	0.07873
230.4	0.21471	0.16332	0.12379	0.07821
230.6	0.21447	0.16335	0.12406	0.07798
230.8	0.21467	0.16346	0.12461	0.07818
231	0.21524	0.16272	0.12431	0.07793
231.2	0.21511	0.16202	0.12404	0.07696
231.4	0.21492	0.16149	0.12389	0.07668
231.6	0.21446	0.16148	0.12401	0.07683
231.8	0.21389	0.16104	0.12379	0.07634
232	0.21466	0.16119	0.12367	0.07635
232.2	0.21477	0.16093	0.12325	0.0765
232.4	0.21562	0.16142	0.12361	0.07633
232.6	0.2157	0.16133	0.12272	0.07582
232.8	0.21641	0.16217	0.12225	0.0766
233	0.21695	0.16257	0.12216	0.07678
233.2	0.21849	0.16351	0.12197	0.077
233.4	0.21887	0.16418	0.12155	0.07742
233.6	0.21934	0.16472	0.12209	0.07734
233.8	0.21725	0.16329	0.12121	0.07631
234	0.21651	0.16283	0.12088	0.07661
234.2	0.21537	0.16225	0.12007	0.07544
234.4	0.21507	0.16229	0.12038	0.07558
234.6	0.21528	0.16271	0.12114	0.07629
234.8	0.21565	0.1625	0.12214	0.07685
235	0.2157	0.16197	0.12261	0.0765
235.2	0.21537	0.16237	0.12363	0.0765
235.4	0.21488	0.16238	0.12382	0.07683
235.6	0.21405	0.16127	0.12374	0.0766
235.8	0.21515	0.16145	0.12477	0.0767
236	0.21605	0.1616	0.12514	0.07708
236.2	0.21605	0.16101	0.12462	0.0772
236.4	0.21734	0.16114	0.12458	0.07755
236.6	0.21763	0.1611	0.12477	0.07798
236.8	0.21841	0.16258	0.12508	0.07841
237	0.21846	0.16279	0.12503	0.07807
237.2	0.21841	0.1626	0.12441	0.07697
237.4	0.21787	0.16293	0.12429	0.07731
237.6	0.21732	0.16276	0.1244	0.07672
237.8	0.21582	0.16174	0.12301	0.07593
238	0.21597	0.16245	0.12248	0.07634
238.2	0.21496	0.16221	0.12156	0.07582
238.4	0.21536	0.16316	0.12185	0.07593
238.6	0.21545	0.1639	0.12215	0.07661
238.8	0.21554	0.16479	0.12236	0.07708
239	0.21566	0.1654	0.12225	0.07778
239.2	0.21531	0.16577	0.122	0.07713
239.4	0.21485	0.16546	0.12196	0.07788
239.6	0.21555	0.16512	0.12275	0.07831
239.8	0.21609	0.16642	0.12371	0.07849
240	0.21584	0.1656	0.12332	0.07807
240.2	0.21576	0.16474	0.1231	0.07749
240.4	0.21596	0.16439	0.12413	0.07756
240.6	0.21597	0.16426	0.12544	0.07798
240.8	0.21578	0.16393	0.12514	0.07693
241	0.21546	0.16259	0.12477	0.07579
241.2	0.21552	0.16218	0.12518	0.07509
241.4	0.21549	0.16216	0.12527	0.07524
241.6	0.21574	0.16171	0.12579	0.07483
241.8	0.21557	0.16055	0.12513	0.07444
242	0.21555	0.16051	0.12496	0.07412
242.2	0.21515	0.16012	0.12399	0.07315
242.4	0.21493	0.16026	0.1233	0.07324
242.6	0.21517	0.16028	0.12279	0.07401
242.8	0.21586	0.16099	0.12285	0.07455
243	0.21628	0.16074	0.12236	0.07493
243.2	0.21603	0.16053	0.12196	0.07447
243.4	0.21643	0.16108	0.12242	0.07519
243.6	0.21752	0.16146	0.12321	0.0755
243.8	0.2183	0.16269	0.12381	0.07595
244	0.21875	0.16253	0.12389	0.07643
244.2	0.21916	0.16265	0.12466	0.07665
244.4	0.21981	0.16289	0.12526	0.07772
244.6	0.22025	0.1637	0.12612	0.07855
244.8	0.22018	0.1642	0.12542	0.07796
245	0.22013	0.16479	0.12506	0.07787
245.2	0.21912	0.16503	0.12469	0.07737
245.4	0.21891	0.16537	0.12459	0.07672
245.6	0.21894	0.16543	0.12458	0.0763
245.8	0.21865	0.16481	0.12331	0.07593
246	0.21837	0.16516	0.12277	0.07548
246.2	0.21804	0.16507	0.12178	0.07574
246.4	0.21747	0.16541	0.12142	0.07597
246.6	0.21809	0.16535	0.12152	0.07614
246.8	0.21864	0.16558	0.12147	0.0762
247	0.21874	0.16468	0.12143	0.07594
247.2	0.21842	0.164	0.12115	0.07582
247.4	0.21901	0.16404	0.12168	0.07613
247.6	0.22031	0.16483	0.12273	0.07753
247.8	0.22038	0.16555	0.12327	0.07807
248	0.22069	0.16556	0.12371	0.07837
248.2	0.22102	0.16551	0.12475	0.07878
248.4	0.22078	0.16598	0.12531	0.07972
248.6	0.2204	0.16677	0.1258	0.07944
248.8	0.21881	0.16611	0.12473	0.07814
249	0.21815	0.16602	0.1245	0.07736
249.2	0.21663	0.16523	0.12359	0.07592
249.4	0.21704	0.16494	0.12335	0.07606
249.6	0.21668	0.16438	0.1232	0.07605
249.8	0.21645	0.16408	0.12254	0.07506
250	0.21659	0.16482	0.12302	0.07526
250.2	0.21625	0.16428	0.12218	0.07498
250.4	0.21679	0.16467	0.12264	0.07428
250.6	0.21734	0.16461	0.123	0.0748
250.8	0.21763	0.16387	0.12302	0.07448
251	0.21809	0.16388	0.12363	0.07442
251.2	0.21879	0.16426	0.12368	0.07508
251.4	0.22013	0.16471	0.12462	0.0762
251.6	0.22089	0.16558	0.12572	0.07716
251.8	0.22065	0.16545	0.12562	0.07723
252	0.2217	0.16564	0.12644	0.07813
252.2	0.22208	0.16594	0.12694	0.07875
252.4	0.22152	0.16612	0.1266	0.07902
252.6	0.22128	0.1651	0.12556	0.07815
252.8	0.22009	0.16417	0.1247	0.07752
253	0.21956	0.16355	0.12393	0.07706
253.2	0.21881	0.16271	0.1226	0.0761
253.4	0.21886	0.16228	0.12259	0.07669
253.6	0.21788	0.162	0.12254	0.07592
253.8	0.21682	0.1611	0.12132	0.07438
254	0.21675	0.16128	0.12102	0.07493
254.2	0.21665	0.16098	0.1202	0.07422
254.4	0.21738	0.16184	0.12123	0.07426
254.6	0.2176	0.16312	0.12242	0.07482
254.8	0.21761	0.16353	0.12218	0.07451
255	0.2185	0.16517	0.12287	0.07486
255.2	0.219	0.16546	0.12305	0.07522
255.4	0.21877	0.16584	0.12381	0.07517
255.6	0.21795	0.16571	0.12415	0.0744
255.8	0.21775	0.16626	0.123	0.07443
256	0.21815	0.16698	0.12411	0.07558
256.2	0.21814	0.1668	0.12378	0.07561
256.4	0.21764	0.16631	0.12369	0.07577
256.6	0.2176	0.16609	0.12364	0.07606
256.8	0.21713	0.16587	0.1237	0.0757
257	0.2171	0.16497	0.12385	0.0752
257.2	0.21738	0.16473	0.12382	0.07501
257.4	0.21769	0.16462	0.12392	0.07603
257.6	0.21694	0.16371	0.12337	0.07511
257.8	0.21714	0.16274	0.12292	0.07483
258	0.21866	0.16364	0.12379	0.0762
258.2	0.21961	0.16367	0.12447	0.07607
258.4	0.22012	0.16478	0.12505	0.07615
258.6	0.2205	0.16569	0.12565	0.07603
258.8	0.22082	0.16597	0.12444	0.07605
259	0.22197	0.16743	0.12497	0.07604
259.2	0.22206	0.16752	0.12514	0.07586
259.4	0.2216	0.16821	0.12525	0.0757
259.6	0.22149	0.16837	0.12527	0.07579
259.8	0.22123	0.16864	0.12472	0.07617
260	0.2212	0.16862	0.12594	0.0772
260.2	0.22137	0.16861	0.12596	0.07779
260.4	0.22123	0.16874	0.12655	0.0784
260.6	0.22085	0.16895	0.1268	0.07875
260.8	0.22019	0.16832	0.12685	0.07798
261	0.22014	0.16832	0.12724	0.07804
261.2	0.21967	0.16806	0.12672	0.07797
261.4	0.21913	0.16807	0.12658	0.07857
261.6	0.21819	0.16768	0.12651	0.07836
261.8	0.21853	0.16704	0.12648	0.07877
262	0.21856	0.16712	0.12617	0.07937
262.2	0.2177	0.16589	0.12496	0.07803
262.4	0.2168	0.16532	0.1239	0.07659
262.6	0.21648	0.16465	0.12279	0.07609
262.8	0.21698	0.16536	0.12218	0.07631
263	0.21773	0.16608	0.12208	0.07635
263.2	0.21735	0.1651	0.12126	0.07603
263.4	0.21715	0.16495	0.12035	0.07589
263.6	0.2179	0.16506	0.12088	0.07587
263.8	0.21828	0.16481	0.12081	0.07627
264	0.21922	0.16624	0.12173	0.07734
264.2	0.22012	0.16701	0.12235	0.07682
264.4	0.22139	0.16738	0.12318	0.07667
264.6	0.2218	0.16779	0.1241	0.07673
264.8	0.22245	0.16793	0.12467	0.07651
265	0.2239	0.16893	0.12583	0.07713
265.2	0.22422	0.16922	0.12633	0.07772
265.4	0.22428	0.17003	0.1276	0.07877
265.6	0.22438	0.17048	0.12824	0.07926
265.8	0.22463	0.16988	0.12842	0.07927
266	0.22394	0.16898	0.12881	0.07883
266.2	0.22294	0.16838	0.12922	0.07785
266.4	0.22263	0.16836	0.12949	0.07774
266.6	0.22268	0.16832	0.1296	0.07871
266.8	0.22198	0.16826	0.12932	0.07834
267	0.22175	0.16746	0.12897	0.0786
267.2	0.2207	0.16669	0.12804	0.07866
267.4	0.2205	0.16671	0.12791	0.07909
267.6	0.22117	0.16732	0.12784	0.07932
267.8	0.221	0.16737	0.12685	0.07903
268	0.22015	0.1673	0.12625	0.07845
268.2	0.22026	0.16715	0.12591	0.07761
268.4	0.22018	0.16684	0.12542	0.07781
268.6	0.21949	0.16608	0.12505	0.07768
268.8	0.2202	0.16632	0.12496	0.07815
269	0.22009	0.16638	0.12464	0.07888
269.2	0.2201	0.16638	0.12479	0.07986
269.4	0.2202	0.16702	0.12548	0.08003
269.6	0.22029	0.16663	0.12571	0.07971
269.8	0.22024	0.16635	0.12637	0.0798
270	0.22014	0.1661	0.12638	0.0789
270.2	0.22078	0.16697	0.12688	0.07908
270.4	0.22086	0.16717	0.12658	0.07926
270.6	0.22103	0.16719	0.12674	0.07919
270.8	0.22096	0.16724	0.12671	0.07835
271	0.22186	0.16729	0.12699	0.07858
271.2	0.22234	0.16773	0.12682	0.07829
271.4	0.2232	0.16829	0.12646	0.07789
271.6	0.22282	0.16779	0.1254	0.07637
271.8	0.22154	0.16715	0.12507	0.07542
272	0.22091	0.16626	0.12527	0.07483
272.2	0.22127	0.16635	0.12569	0.07463
272.4	0.22062	0.16487	0.12516	0.07379
272.6	0.22058	0.16498	0.12494	0.07405
272.8	0.2219	0.16551	0.12541	0.07468
273	0.22161	0.16493	0.12541	0.07459
273.2	0.2227	0.16573	0.12664	0.07533
273.4	0.22288	0.16552	0.12648	0.07501
273.6	0.22289	0.16491	0.12632	0.075
273.8	0.22301	0.16554	0.12635	0.07499
274	0.22299	0.16541	0.12559	0.07437
274.2	0.22341	0.16612	0.12612	0.07504
274.4	0.22294	0.16581	0.12654	0.07501
274.6	0.2232	0.16592	0.1272	0.07538
274.8	0.22368	0.16568	0.12797	0.07579
275	0.22319	0.16525	0.12772	0.07549
275.2	0.2228	0.16544	0.12782	0.07544
275.4	0.22266	0.16601	0.12769	0.07582
275.6	0.22158	0.16585	0.12741	0.07549
275.8	0.22141	0.16629	0.1276	0.0757
276	0.221	0.16541	0.12672	0.07535
276.2	0.22076	0.16546	0.12604	0.07592
276.4	0.22048	0.16498	0.12551	0.07636
276.6	0.22109	0.16606	0.12542	0.07672
276.8	0.22152	0.16586	0.12528	0.07649
277	0.22125	0.16603	0.1253	0.07676
277.2	0.22093	0.16692	0.1249	0.07679
277.4	0.22038	0.16615	0.12334	0.07661
277.6	0.22046	0.1666	0.12327	0.07702
277.8	0.2204	0.16725	0.12315	0.07688
278	0.22019	0.16692	0.12288	0.07689
278.2	0.22061	0.1675	0.12322	0.0773
278.4	0.22077	0.16718	0.12403	0.07712
278.6	0.22036	0.16716	0.12408	0.07719
278.8	0.22113	0.16741	0.12458	0.07769
279	0.22114	0.16757	0.12434	0.077
279.2	0.22156	0.16834	0.12515	0.07706
279.4	0.22213	0.16896	0.12611	0.07776
279.6	0.22214	0.16873	0.12575	0.07729
279.8	0.22253	0.16855	0.12613	0.07745
280	0.22278	0.16809	0.12607	0.07759
280.2	0.22305	0.16819	0.12653	0.07775
280.4	0.223	0.16806	0.12646	0.07731
280.6	0.22345	0.16856	0.1268	0.07652
280.8	0.22379	0.1689	0.12645	0.07664
281	0.22439	0.16913	0.12659	0.077
281.2	0.22402	0.16887	0.12651	0.07672
281.4	0.22433	0.16844	0.12601	0.07757
281.6	0.22453	0.16887	0.12656	0.07815
281.8	0.22389	0.16883	0.12594	0.07795
282	0.22371	0.16889	0.12609	0.07799
282.2	0.22366	0.16918	0.12595	0.0779
282.4	0.22413	0.16932	0.12664	0.07841
282.6	0.224	0.16867	0.12625	0.07873
282.8	0.22517	0.16861	0.12637	0.07906
283	0.22471	0.16816	0.12594	0.07888
283.2	0.22417	0.16789	0.12623	0.07873
283.4	0.22378	0.16761	0.12577	0.07851
283.6	0.22421	0.16788	0.12555	0.07814
283.8	0.22413	0.16859	0.12612	0.07829
284	0.22377	0.16947	0.12593	0.07785
284.2	0.22338	0.16941	0.12564	0.077
284.4	0.22358	0.17009	0.1259	0.07718
284.6	0.22409	0.17056	0.12609	0.07722
284.8	0.22451	0.1705	0.12568	0.07664
285	0.22512	0.17056	0.12606	0.0763
285.2	0.22482	0.1701	0.12648	0.07631
285.4	0.22462	0.17023	0.12619	0.07628
285.6	0.2242	0.1701	0.12622	0.07592
285.8	0.2245	0.17035	0.12675	0.07614
286	0.2249	0.17123	0.12791	0.07632
286.2	0.22456	0.17012	0.12775	0.07589
286.4	0.22473	0.16941	0.12742	0.07639
286.6	0.22464	0.16783	0.12682	0.07622
286.8	0.22464	0.16758	0.12634	0.07614
287	0.22408	0.16771	0.126	0.0767
287.2	0.22396	0.16737	0.12614	0.07675
287.4	0.22338	0.16729	0.12571	0.07722
287.6	0.22249	0.1671	0.12497	0.07714
287.8	0.22144	0.16696	0.12437	0.07688
288	0.22121	0.16713	0.12402	0.07751
288.2	0.22155	0.1669	0.12361	0.07731
288.4	0.22117	0.16694	0.12335	0.07693
288.6	0.22109	0.1661	0.1227	0.07611
288.8	0.22163	0.16563	0.1226	0.07551
289	0.22179	0.16555	0.1224	0.07526
289.2	0.2215	0.16531	0.12235	0.07512
289.4	0.22199	0.16599	0.12257	0.07492
289.6	0.22295	0.16719	0.12367	0.07518
289.8	0.22406	0.16844	0.12466	0.07564
290	0.22467	0.16902	0.12552	0.07598
290.2	0.22502	0.16922	0.12548	0.07614
290.4	0.22678	0.17069	0.12595	0.07717
290.6	0.22743	0.17175	0.12706	0.07751
290.8	0.22801	0.17299	0.12739	0.07795
291	0.2286	0.17403	0.12815	0.07884
291.2	0.22891	0.1748	0.12897	0.07972
291.4	0.22824	0.17498	0.12877	0.08004
291.6	0.22771	0.17524	0.12857	0.07993
291.8	0.22746	0.17517	0.12827	0.0796
292	0.22747	0.17498	0.12852	0.07967
292.2	0.22707	0.17448	0.12777	0.07876
292.4	0.22686	0.17343	0.12761	0.07847
292.6	0.22716	0.17234	0.12776	0.07827
292.8	0.22649	0.1718	0.1276	0.07817
293	0.22577	0.17053	0.12725	0.07757
293.2	0.22533	0.17005	0.12664	0.07691
293.4	0.22575	0.16969	0.12701	0.07678
293.6	0.22584	0.16947	0.12734	0.07631
293.8	0.22576	0.16944	0.12748	0.07681
294	0.22586	0.16907	0.12777	0.07688
294.2	0.22634	0.16982	0.1276	0.07653
294.4	0.22724	0.1703	0.12769	0.07614
294.6	0.22614	0.16977	0.12755	0.07541
294.8	0.2262	0.16965	0.12735	0.07513
295	0.22578	0.1696	0.12697	0.07471
295.2	0.22594	0.17021	0.12742	0.07516
295.4	0.22539	0.17034	0.12653	0.07533
295.6	0.22507	0.17063	0.12666	0.07552
295.8	0.22472	0.17062	0.1258	0.07534
296	0.22517	0.17087	0.12636	0.076
296.2	0.22498	0.17077	0.12602	0.07669
296.4	0.22537	0.17025	0.12561	0.07724
296.6	0.22494	0.16979	0.12529	0.07705
296.8	0.22415	0.16919	0.12462	0.07792
297	0.22413	0.16743	0.12361	0.07738
297.2	0.22426	0.1681	0.12373	0.07781
297.4	0.22515	0.16846	0.12416	0.07789
297.6	0.22505	0.16829	0.12418	0.07823
297.8	0.22564	0.16886	0.12474	0.07951
298	0.22622	0.16877	0.12469	0.07958
298.2	0.22706	0.16947	0.12501	0.07978
298.4	0.2272	0.16949	0.12507	0.07971
298.6	0.22683	0.16919	0.12537	0.07957
298.8	0.22714	0.16955	0.12546	0.07919
299	0.22714	0.16967	0.12543	0.07888
299.2	0.22764	0.17051	0.12609	0.07919
299.4	0.22727	0.17064	0.12595	0.0788
299.6	0.22709	0.17038	0.12648	0.07827
299.8	0.22693	0.17031	0.12622	0.0777
300	0.22314	0.16941	0.12704	0.07668
300.2	0.22255	0.16893	0.12587	0.07712
300.4	0.22236	0.16826	0.1256	0.07797
300.6	0.22148	0.16736	0.12464	0.07805
300.8	0.22077	0.16719	0.12449	0.07838
301	0.22002	0.16657	0.12434	0.07826
301.2	0.21941	0.1665	0.12404	0.07857
301.4	0.21974	0.16652	0.12401	0.07885
301.6	0.22008	0.16736	0.1247	0.0795
301.8	0.22038	0.1675	0.12438	0.07954
302	0.22045	0.1679	0.12431	0.07908
302.2	0.22012	0.16758	0.12436	0.07823
302.4	0.22007	0.16712	0.12458	0.07713
302.6	0.21871	0.16657	0.1235	0.07589
302.8	0.21846	0.16633	0.12393	0.07622
303	0.21805	0.16597	0.12328	0.07568
303.2	0.21785	0.16604	0.12294	0.07585
303.4	0.21687	0.16514	0.12237	0.07516
303.6	0.21657	0.16499	0.12199	0.07522
303.8	0.21758	0.16527	0.12314	0.07639
304	0.21684	0.16482	0.123	0.07638
304.2	0.2161	0.16375	0.1216	0.07619
304.4	0.21621	0.16316	0.12195	0.07661
304.6	0.21499	0.16269	0.12145	0.07587
304.8	0.21441	0.16262	0.12143	0.07547
305	0.21431	0.1624	0.12145	0.07472
305.2	0.21451	0.16256	0.12106	0.07468
305.4	0.21574	0.16355	0.12153	0.07498
305.6	0.21637	0.1644	0.12202	0.07568
305.8	0.21687	0.16421	0.12157	0.07506
306	0.2166	0.16427	0.12152	0.07435
306.2	0.21564	0.16307	0.121	0.07332
306.4	0.21475	0.16235	0.12015	0.07277
306.6	0.21375	0.16135	0.11842	0.07201
306.8	0.21399	0.16077	0.11871	0.07272
307	0.21332	0.16022	0.11802	0.07224
307.2	0.21234	0.15959	0.11715	0.07207
307.4	0.21142	0.15898	0.11649	0.07156
307.6	0.21152	0.15843	0.11712	0.07151
307.8	0.21188	0.15849	0.11812	0.07194
308	0.21135	0.15796	0.11746	0.07179
308.2	0.21031	0.15725	0.11648	0.07084
308.4	0.20967	0.15612	0.1166	0.07093
308.6	0.2083	0.15587	0.11615	0.06981
308.8	0.2078	0.15596	0.116	0.06889
309	0.20787	0.15562	0.11588	0.06823
309.2	0.20801	0.15581	0.11579	0.06852
309.4	0.20843	0.1566	0.1166	0.06934
309.6	0.20874	0.15674	0.11708	0.06999
309.8	0.20888	0.15751	0.11733	0.06988
310	0.20812	0.15777	0.11666	0.06939
310.2	0.20735	0.15747	0.11585	0.06943
310.4	0.20727	0.15791	0.11535	0.06982
310.6	0.20689	0.15722	0.11452	0.06974
310.8	0.20603	0.15667	0.11465	0.06978
311	0.20477	0.1567	0.11426	0.06964
311.2	0.20488	0.15712	0.11426	0.06979
311.4	0.20435	0.15666	0.11388	0.06916
311.6	0.20471	0.15604	0.11408	0.06925
311.8	0.20523	0.15656	0.11398	0.06979
312	0.20524	0.15618	0.11317	0.06988
312.2	0.20472	0.15558	0.11302	0.06959
312.4	0.20465	0.15477	0.11265	0.06931
312.6	0.20455	0.15525	0.11286	0.06856
312.8	0.20459	0.15464	0.11244	0.06818
313	0.20467	0.15383	0.11209	0.06792
313.2	0.20511	0.15392	0.1124	0.06814
313.4	0.20461	0.15356	0.11282	0.06835
313.6	0.20477	0.15375	0.11286	0.06845
313.8	0.20494	0.15343	0.11231	0.06784
314	0.20417	0.1529	0.11167	0.06717
314.2	0.2036	0.15208	0.11134	0.06685
314.4	0.20353	0.1518	0.11098	0.06664
314.6	0.20245	0.15037	0.11004	0.06586
314.8	0.2012	0.14947	0.10956	0.0649
315	0.20083	0.14963	0.1087	0.06453
315.2	0.20148	0.15023	0.10897	0.06467
315.4	0.20108	0.14977	0.10813	0.06448
315.6	0.20091	0.14935	0.10808	0.06457
315.8	0.2013	0.15045	0.10818	0.06488
316	0.20126	0.15017	0.10831	0.06527
316.2	0.20189	0.15024	0.10911	0.06542
316.4	0.20187	0.1501	0.10936	0.06574
316.6	0.20188	0.15048	0.11003	0.06621
316.8	0.20202	0.15028	0.11003	0.06656
317	0.20205	0.15059	0.11009	0.06668
317.2	0.20294	0.15088	0.11113	0.06753
317.4	0.20317	0.15087	0.1121	0.06848
317.6	0.20315	0.15029	0.11167	0.06829
317.8	0.20349	0.14971	0.11174	0.06794
318	0.20242	0.14992	0.11164	0.06763
318.2	0.20159	0.14925	0.11109	0.06659
318.4	0.20125	0.14934	0.11065	0.06637
318.6	0.20061	0.14876	0.10946	0.06541
318.8	0.19962	0.14851	0.10876	0.06509
319	0.20013	0.14877	0.10924	0.06596
319.2	0.19976	0.14922	0.10948	0.06608
319.4	0.19963	0.14942	0.10884	0.06599
319.6	0.19935	0.14969	0.10877	0.06587
319.8	0.19997	0.15018	0.10916	0.06615
320	0.19986	0.14925	0.10887	0.06604
320.2	0.19993	0.14903	0.10847	0.0659
320.4	0.19952	0.14849	0.10792	0.06557
320.6	0.19911	0.14819	0.10695	0.06467
320.8	0.19846	0.14727	0.10629	0.06414
321	0.1977	0.14624	0.10474	0.06349
321.2	0.19808	0.14588	0.10566	0.06388
321.4	0.19753	0.14508	0.10489	0.06337
321.6	0.19683	0.14469	0.10445	0.0632
321.8	0.19649	0.1444	0.10439	0.06274
322	0.19525	0.14374	0.10345	0.06216
322.2	0.19451	0.14301	0.10314	0.06163
322.4	0.19418	0.14307	0.1034	0.06184
322.6	0.19447	0.14311	0.10345	0.06183
322.8	0.19461	0.14349	0.10448	0.06332
323	0.19532	0.14438	0.10559	0.06439
323.2	0.19541	0.14475	0.10539	0.06427
323.4	0.19668	0.14517	0.10591	0.06485
323.6	0.19659	0.14463	0.10593	0.06481
323.8	0.19689	0.14444	0.10608	0.06504
324	0.19598	0.14362	0.10517	0.06464
324.2	0.19479	0.14257	0.10402	0.06342
324.4	0.19477	0.14297	0.1042	0.06308
324.6	0.19393	0.14263	0.10323	0.0627
324.8	0.19328	0.14232	0.10279	0.06296
325	0.19266	0.14206	0.10105	0.06194
325.2	0.19259	0.14235	0.10146	0.06189
325.4	0.19198	0.14229	0.10077	0.06099
325.6	0.19261	0.1429	0.10063	0.06155
325.8	0.19201	0.14219	0.09971	0.06049
326	0.19167	0.14178	0.09943	0.06007
326.2	0.19207	0.14208	0.0998	0.05995
326.4	0.19316	0.14252	0.10059	0.05971
326.6	0.19337	0.1423	0.10047	0.05921
326.8	0.19403	0.14282	0.10125	0.06019
327	0.1936	0.14257	0.10145	0.05909
327.2	0.19412	0.14202	0.10185	0.05943
327.4	0.19388	0.1412	0.10163	0.06018
327.6	0.19271	0.13965	0.10086	0.05942
327.8	0.19189	0.13926	0.10122	0.05962
328	0.19048	0.13821	0.10091	0.05988
328.2	0.1893	0.13704	0.10058	0.05934
328.4	0.18961	0.13755	0.10152	0.06032
328.6	0.18919	0.1366	0.10069	0.06058
328.8	0.18889	0.13576	0.10068	0.06126
329	0.18862	0.13566	0.09991	0.06051
329.2	0.18849	0.13507	0.10051	0.06119
329.4	0.1885	0.13481	0.09928	0.061
329.6	0.18859	0.13478	0.09853	0.06126
329.8	0.18859	0.13472	0.09902	0.06151
330	0.18887	0.13556	0.09969	0.0616
330.2	0.18991	0.13642	0.10031	0.06181
330.4	0.19029	0.13703	0.10077	0.06159
330.6	0.19019	0.13785	0.10099	0.06158
330.8	0.19056	0.13881	0.10228	0.06198
331	0.19024	0.13965	0.10181	0.06127
331.2	0.19046	0.14004	0.10199	0.06173
331.4	0.1897	0.13974	0.10128	0.06074
331.6	0.18925	0.13959	0.1014	0.05973
331.8	0.18828	0.13974	0.10173	0.05933
332	0.18776	0.13942	0.10134	0.05956
332.2	0.18675	0.13898	0.10101	0.05872
332.4	0.18668	0.13876	0.10076	0.05818
332.6	0.18663	0.13815	0.10002	0.05808
332.8	0.18623	0.13694	0.09928	0.05753
333	0.18639	0.13744	0.09879	0.05726
333.2	0.18691	0.13638	0.09802	0.05724
333.4	0.18664	0.13571	0.09626	0.05638
333.6	0.18545	0.13534	0.09543	0.05598
333.8	0.1859	0.1353	0.09531	0.05641
334	0.18576	0.13597	0.09587	0.05675
334.2	0.18535	0.13577	0.09568	0.0571
334.4	0.18495	0.13607	0.09556	0.05727
334.6	0.1849	0.13661	0.09539	0.05744
334.8	0.18429	0.13636	0.09489	0.05716
335	0.18445	0.13673	0.09425	0.05754
335.2	0.18388	0.13585	0.0945	0.0574
335.4	0.18364	0.1357	0.09462	0.0573
335.6	0.184	0.13614	0.09544	0.05777
335.8	0.18396	0.1358	0.09532	0.05822
336	0.18463	0.13642	0.09602	0.05958
336.2	0.18476	0.13676	0.0968	0.06003
336.4	0.18543	0.13653	0.09722	0.06041
336.6	0.18634	0.13622	0.09766	0.06083
336.8	0.18597	0.13558	0.09721	0.06015
337	0.18652	0.13599	0.0978	0.06045
337.2	0.18726	0.13529	0.09736	0.06003
337.4	0.18631	0.13471	0.09702	0.05902
337.6	0.18588	0.13492	0.09706	0.05895
337.8	0.18608	0.13493	0.09752	0.05943
338	0.18583	0.13534	0.09824	0.05993
338.2	0.18457	0.13415	0.09738	0.05919
338.4	0.18416	0.13341	0.09693	0.05851
338.6	0.18266	0.13239	0.09578	0.05764
338.8	0.18196	0.13194	0.09528	0.05735
339	0.18179	0.13129	0.09467	0.05682
339.2	0.18151	0.13105	0.09451	0.05608
339.4	0.18149	0.13102	0.0945	0.05617
339.6	0.18199	0.13107	0.09478	0.05645
339.8	0.18171	0.13079	0.09384	0.05641
340	0.1816	0.13064	0.09382	0.05614
340.2	0.18107	0.13084	0.09378	0.05609
340.4	0.18103	0.13089	0.09357	0.05629
340.6	0.18173	0.13156	0.09332	0.05627
340.8	0.18148	0.13219	0.09317	0.05583
341	0.18172	0.13314	0.09371	0.05579
341.2	0.18244	0.13429	0.09448	0.05546
341.4	0.18227	0.13487	0.09496	0.05509
341.6	0.18275	0.13602	0.09548	0.05601
341.8	0.1821	0.13541	0.09457	0.05629
342	0.18176	0.13447	0.09415	0.05581
342.2	0.18176	0.13334	0.09413	0.05519
342.4	0.18198	0.13327	0.09408	0.05539
342.6	0.18212	0.13366	0.09411	0.05588
342.8	0.1829	0.13374	0.09457	0.05604
343	0.18267	0.1334	0.09464	0.05609
343.2	0.18195	0.13286	0.09449	0.05578
343.4	0.18208	0.13211	0.09434	0.05591
343.6	0.18162	0.13123	0.09382	0.05567
343.8	0.18054	0.13104	0.09282	0.05522
344	0.18021	0.13021	0.09263	0.05582
344.2	0.18035	0.13074	0.09286	0.05681
344.4	0.18076	0.13102	0.0926	0.05691
344.6	0.18086	0.1315	0.09261	0.057
344.8	0.17929	0.13073	0.0922	0.05621
345	0.17829	0.12988	0.09169	0.05511
345.2	0.17749	0.12965	0.09172	0.05456
345.4	0.17726	0.12895	0.09113	0.05396
345.6	0.17729	0.12897	0.09092	0.05366
345.8	0.1763	0.12784	0.08934	0.05235
346	0.17637	0.12748	0.0895	0.05165
346.2	0.17707	0.12789	0.08984	0.05169
346.4	0.17758	0.12852	0.09008	0.05171
346.6	0.17812	0.12898	0.09036	0.05228
346.8	0.17745	0.12854	0.08988	0.05129
347	0.17778	0.12921	0.09008	0.05131
347.2	0.17796	0.12841	0.08958	0.05039
347.4	0.17864	0.12846	0.08977	0.05111
347.6	0.17793	0.12834	0.08903	0.05123
347.8	0.17787	0.12802	0.08846	0.05155
348	0.17774	0.12752	0.08843	0.05169
348.2	0.17773	0.12834	0.08874	0.052
348.4	0.17732	0.12869	0.08885	0.05241
348.6	0.17684	0.12906	0.08924	0.05342
348.8	0.17621	0.12837	0.08889	0.05334
349	0.1759	0.12778	0.08915	0.05332
349.2	0.17575	0.12887	0.08972	0.05362
349.4	0.17608	0.12872	0.08991	0.05336
349.6	0.17531	0.12906	0.08931	0.05295
349.8	0.17503	0.12907	0.08948	0.05328
350	0.17507	0.1293	0.09044	0.05334
350.2	0.17492	0.12939	0.09016	0.05275
350.4	0.17473	0.12913	0.09017	0.05246
350.6	0.17457	0.12917	0.08987	0.05285
350.8	0.17398	0.12828	0.08937	0.0508
351	0.17382	0.12758	0.08914	0.05074
351.2	0.17322	0.12615	0.08804	0.04982
351.4	0.17283	0.12553	0.0875	0.04998
351.6	0.17257	0.12493	0.08717	0.04983
351.8	0.17272	0.12456	0.08704	0.04958
352	0.17236	0.12542	0.08733	0.04977
352.2	0.17319	0.12619	0.08798	0.05084
352.4	0.1738	0.12646	0.08879	0.05176
352.6	0.17388	0.12647	0.08891	0.05254
352.8	0.17403	0.12603	0.08856	0.05247
353	0.1743	0.1259	0.08877	0.05247
353.2	0.17404	0.1258	0.08835	0.05243
353.4	0.17456	0.12568	0.0882	0.05264
353.6	0.17464	0.12636	0.08802	0.05292
353.8	0.17516	0.12649	0.08858	0.05327
354	0.17452	0.12607	0.08806	0.0523
354.2	0.17404	0.12578	0.08696	0.05198
354.4	0.17393	0.12535	0.08711	0.05178
354.6	0.17357	0.12521	0.0871	0.05153
354.8	0.17249	0.12416	0.08679	0.05051
355	0.17149	0.1241	0.08592	0.05046
355.2	0.1715	0.12389	0.08603	0.05025
355.4	0.17139	0.12435	0.08672	0.05107
355.6	0.17148	0.1247	0.08679	0.05121
355.8	0.17179	0.12495	0.08705	0.05115
356	0.17148	0.124	0.08629	0.051
356.2	0.17205	0.12353	0.08679	0.05098
356.4	0.17118	0.12295	0.08625	0.05034
356.6	0.17053	0.12166	0.08505	0.04988
356.8	0.17061	0.12133	0.08515	0.0495
357	0.17059	0.12048	0.08525	0.04979
357.2	0.16935	0.11957	0.08424	0.04941
357.4	0.17	0.11992	0.08403	0.04981
357.6	0.1695	0.11961	0.08348	0.04943
357.8	0.16908	0.11961	0.08321	0.04903
358	0.16894	0.11971	0.08307	0.04937
358.2	0.16865	0.12006	0.08323	0.04968
358.4	0.16837	0.11982	0.08349	0.04957
358.6	0.16776	0.11989	0.0833	0.05014
358.8	0.16734	0.11977	0.08348	0.05042
359	0.16704	0.12058	0.08347	0.05022
359.2	0.16748	0.12126	0.08425	0.05118
359.4	0.16807	0.12241	0.08476	0.05203
359.6	0.16773	0.12234	0.08436	0.05155
359.8	0.1682	0.12257	0.08493	0.05159
360	0.16858	0.12269	0.08413	0.05108
360.2	0.16894	0.12364	0.08497	0.0512
360.4	0.16875	0.12359	0.08466	0.05079
360.6	0.16886	0.12347	0.08494	0.05018
360.8	0.16867	0.12336	0.08554	0.04997
361	0.16841	0.12331	0.08529	0.04979
361.2	0.16794	0.12331	0.08456	0.04924
361.4	0.16838	0.12333	0.08462	0.04909
361.6	0.16799	0.12275	0.08468	0.04788
361.8	0.16815	0.12326	0.08453	0.04785
362	0.16767	0.12264	0.08391	0.04803
362.2	0.16691	0.12202	0.08343	0.04741
362.4	0.16672	0.12098	0.08261	0.04711
362.6	0.1668	0.1204	0.08247	0.04726
362.8	0.16682	0.12041	0.0834	0.04751
363	0.1655	0.11973	0.0828	0.04716
363.2	0.16592	0.11961	0.08265	0.04768
363.4	0.16616	0.11958	0.08276	0.04818
363.6	0.16609	0.11925	0.08239	0.04841
363.8	0.16766	0.11977	0.08316	0.04939
364	0.16851	0.12008	0.08343	0.04949
364.2	0.16834	0.11973	0.0836	0.04931
364.4	0.16848	0.11944	0.08304	0.04933
364.6	0.16804	0.11912	0.08286	0.04799
364.8	0.16826	0.1186	0.08309	0.04838
365	0.1683	0.11938	0.08351	0.0484
365.2	0.16834	0.1191	0.08396	0.04903
365.4	0.16836	0.11847	0.08417	0.04822
365.6	0.16884	0.1184	0.08408	0.04815
365.8	0.16872	0.11923	0.08371	0.04876
366	0.16855	0.11894	0.08383	0.0491
366.2	0.16846	0.11937	0.08439	0.04937
366.4	0.16813	0.11935	0.08415	0.04914
366.6	0.16756	0.11932	0.08366	0.04879
366.8	0.1673	0.12012	0.08436	0.04913
367	0.16603	0.11856	0.08318	0.04823
367.2	0.16698	0.11867	0.08296	0.04813
367.4	0.16643	0.11821	0.08278	0.04813
367.6	0.1662	0.11805	0.0824	0.04819
367.8	0.16646	0.11812	0.08225	0.04744
368	0.1659	0.11836	0.08169	0.04677
368.2	0.16525	0.11811	0.08136	0.04617
368.4	0.16533	0.11812	0.08102	0.04629
368.6	0.1657	0.11825	0.08144	0.04573
368.8	0.16569	0.11854	0.08208	0.04621
369	0.16502	0.11898	0.0814	0.04565
369.2	0.16587	0.11945	0.08161	0.04634
369.4	0.16604	0.11915	0.08121	0.04584
369.6	0.16718	0.11981	0.0811	0.0469
369.8	0.16711	0.1202	0.08154	0.04727
370	0.16672	0.11963	0.08135	0.04716
370.2	0.16614	0.11945	0.08112	0.04666
370.4	0.16608	0.11961	0.08087	0.04616
370.6	0.16586	0.11934	0.08081	0.04595
370.8	0.1664	0.11952	0.08174	0.04622
371	0.16613	0.11793	0.08126	0.0456
371.2	0.16606	0.1178	0.08137	0.04559
371.4	0.16503	0.1168	0.08085	0.04536
371.6	0.16488	0.11662	0.08109	0.0458
371.8	0.16433	0.11632	0.08047	0.0449
372	0.16407	0.11634	0.08094	0.04512
372.2	0.16372	0.11584	0.08137	0.04482
372.4	0.1634	0.11618	0.08116	0.04517
372.6	0.16308	0.11655	0.08072	0.04515
372.8	0.16259	0.11715	0.08053	0.04497
373	0.16266	0.11718	0.07946	0.04444
373.2	0.16285	0.1173	0.07972	0.04419
373.4	0.16314	0.11717	0.08038	0.04458
373.6	0.16344	0.11743	0.0798	0.0451
373.8	0.1628	0.11779	0.07939	0.04469
374	0.16183	0.11693	0.07815	0.04409
374.2	0.16148	0.11716	0.07802	0.04396
374.4	0.16232	0.11798	0.07851	0.04469
374.6	0.16279	0.11835	0.07909	0.04578
374.8	0.16316	0.119	0.07946	0.04638
375	0.16302	0.1187	0.07937	0.04673
375.2	0.16269	0.11892	0.0794	0.04719
375.4	0.16248	0.11831	0.07909	0.04695
375.6	0.163	0.11886	0.08016	0.04764
375.8	0.16205	0.11827	0.08014	0.04666
376	0.16198	0.11854	0.08091	0.04679
376.2	0.16239	0.11909	0.08132	0.0468
376.4	0.16285	0.11914	0.08134	0.04684
376.6	0.16295	0.11924	0.08199	0.04693
376.8	0.16303	0.11879	0.08213	0.04655
377	0.16298	0.11819	0.08215	0.04601
377.2	0.16298	0.1177	0.08229	0.04587
377.4	0.16322	0.11788	0.08251	0.04645
377.6	0.16295	0.11768	0.08148	0.04615
377.8	0.16295	0.11666	0.08035	0.04568
378	0.1622	0.11492	0.07943	0.04497
378.2	0.1627	0.11536	0.07945	0.04551
378.4	0.16393	0.11572	0.07962	0.04624
378.6	0.16419	0.11605	0.07971	0.04729
378.8	0.16301	0.11548	0.0783	0.04695
379	0.16313	0.11519	0.07802	0.04664
379.2	0.16252	0.11473	0.07771	0.04637
379.4	0.16234	0.11475	0.07786	0.04617
379.6	0.16254	0.11538	0.07816	0.04616
379.8	0.1617	0.11506	0.07801	0.04556
380	0.16196	0.11547	0.07799	0.04609
380.2	0.16222	0.11552	0.07782	0.04582
380.4	0.16152	0.11429	0.07719	0.04528
380.6	0.16087	0.11393	0.07782	0.04516
380.8	0.16041	0.1133	0.07713	0.04447
381	0.16031	0.11346	0.07765	0.04441
381.2	0.16107	0.11394	0.07784	0.04474
381.4	0.1604	0.1134	0.07791	0.04444
381.6	0.16009	0.11263	0.07723	0.04382
381.8	0.16086	0.11224	0.07752	0.04447
382	0.16045	0.11219	0.07787	0.0443
382.2	0.16169	0.11335	0.07892	0.04528
382.4	0.16189	0.11407	0.07925	0.04644
382.6	0.16167	0.11404	0.0793	0.04741
382.8	0.16114	0.11392	0.07876	0.04713
383	0.16141	0.11384	0.07918	0.04669
383.2	0.16096	0.11378	0.07865	0.04733
383.4	0.16102	0.11463	0.07855	0.04781
383.6	0.16102	0.11441	0.07818	0.04735
383.8	0.1604	0.11424	0.07792	0.0474
384	0.15944	0.11344	0.07713	0.04704
384.2	0.15924	0.11363	0.07674	0.04648
384.4	0.15862	0.11276	0.07643	0.04557
384.6	0.1579	0.11213	0.07603	0.04444
384.8	0.15814	0.11213	0.07613	0.04448
385	0.15798	0.11223	0.0761	0.04446
385.2	0.15859	0.11207	0.07543	0.04386
385.4	0.15773	0.11117	0.07519	0.043
385.6	0.15785	0.11156	0.07485	0.04316
385.8	0.15859	0.11212	0.07591	0.04378
386	0.15841	0.11198	0.07569	0.04343
386.2	0.15896	0.11247	0.07543	0.04345
386.4	0.15853	0.11251	0.07508	0.04391
386.6	0.1585	0.11213	0.0745	0.04337
386.8	0.15896	0.11248	0.07488	0.0434
387	0.15916	0.11225	0.0752	0.04335
387.2	0.15911	0.11266	0.07522	0.04371
387.4	0.15926	0.11285	0.07571	0.04333
387.6	0.15892	0.1129	0.07637	0.04315
387.8	0.15917	0.11318	0.07733	0.04347
388	0.1593	0.11303	0.07746	0.04379
388.2	0.15953	0.11346	0.07772	0.04379
388.4	0.15922	0.11323	0.07782	0.04329
388.6	0.15885	0.11283	0.078	0.04443
388.8	0.1595	0.11319	0.07883	0.04556
389	0.15914	0.11378	0.07871	0.04516
389.2	0.16028	0.11414	0.07846	0.04528
389.4	0.15993	0.11407	0.07845	0.04506
389.6	0.1599	0.11411	0.07791	0.0455
389.8	0.15997	0.11448	0.07822	0.04505
390	0.16036	0.11403	0.07803	0.04466
390.2	0.15999	0.11384	0.07777	0.04387
390.4	0.15954	0.11391	0.0778	0.0438
390.6	0.16023	0.11352	0.07764	0.04343
390.8	0.15992	0.11381	0.0782	0.0432
391	0.1591	0.11319	0.077	0.04243
391.2	0.15867	0.11292	0.07626	0.04173
391.4	0.15821	0.11237	0.076	0.04102
391.6	0.15826	0.11229	0.07644	0.04156
391.8	0.1586	0.11203	0.07657	0.04172
392	0.15783	0.11143	0.07513	0.04161
392.2	0.1573	0.11141	0.07464	0.04173
392.4	0.1567	0.11104	0.0743	0.04262
392.6	0.15592	0.11106	0.07406	0.04341
392.8	0.15583	0.11111	0.07376	0.04275
393	0.15588	0.11127	0.07303	0.04254
393.2	0.15585	0.11094	0.07212	0.0429
393.4	0.15591	0.11142	0.07254	0.04321
393.6	0.15642	0.11253	0.07386	0.04497
393.8	0.15675	0.11254	0.07419	0.04474
394	0.15662	0.11178	0.07425	0.04448
394.2	0.1558	0.11147	0.07361	0.04388
394.4	0.15592	0.11174	0.07332	0.04326
394.6	0.15658	0.11076	0.07313	0.04253
394.8	0.15641	0.11129	0.07283	0.04251
395	0.15688	0.11092	0.07201	0.04276
395.2	0.15797	0.11143	0.07247	0.04325
395.4	0.15803	0.11184	0.07298	0.04325
395.6	0.15854	0.11207	0.07353	0.04285
395.8	0.15883	0.11218	0.07328	0.04192
396	0.15895	0.11188	0.07349	0.0422
396.2	0.15889	0.11238	0.07389	0.04197
396.4	0.15848	0.11237	0.07361	0.04191
396.6	0.158	0.11208	0.07367	0.04124
396.8	0.15822	0.11187	0.07421	0.04121
397	0.1583	0.11235	0.07442	0.04168
397.2	0.15805	0.11265	0.07522	0.04247
397.4	0.15794	0.11298	0.07682	0.04335
397.6	0.15669	0.11242	0.07647	0.04332
397.8	0.15528	0.11093	0.07519	0.04219
398	0.15455	0.11103	0.07468	0.04155
398.2	0.15366	0.10967	0.07312	0.04015
398.4	0.15412	0.11003	0.07307	0.03994
398.6	0.15438	0.10927	0.07235	0.04054
398.8	0.15406	0.10854	0.0717	0.04098
399	0.1541	0.10841	0.07142	0.04102
399.2	0.15467	0.10847	0.07128	0.04103
[truncated: 1,003 more rows]

## Sheet: Fig_2_d
R4 CDD-R5 NDD
	Wavelength shift (nm)
Time (sec)	9.43 µM	4.72 µM	2.36 µM	1.18 µM	0.58 µM
-0.2	0	0	0	0	0
0	0.1693	0.07659	0.06097	0.02799	0.0162
0.2	0.19723	0.09685	0.07023	0.03282	0.01577
0.4	0.22335	0.11631	0.07948	0.03764	0.01565
0.6	0.24766	0.13495	0.08872	0.04243	0.01582
0.8	0.27016	0.15279	0.09794	0.04721	0.01629
1	0.29085	0.16983	0.10715	0.05196	0.01705
1.2	0.30973	0.18605	0.11636	0.0567	0.01812
1.4	0.3268	0.20147	0.12554	0.06142	0.01948
1.6	0.34206	0.21609	0.13472	0.06611	0.02114
1.8	0.35551	0.2299	0.14389	0.07079	0.0231
2	0.36671	0.24397	0.15392	0.07542	0.02514
2.2	0.37593	0.25702	0.16372	0.0797	0.02761
2.4	0.38328	0.269	0.17328	0.08375	0.03059
2.6	0.38882	0.27955	0.18251	0.08812	0.03386
2.8	0.39243	0.2885	0.19127	0.09266	0.03721
3	0.39577	0.29661	0.19971	0.09774	0.0406
3.2	0.399	0.3039	0.20786	0.10341	0.04404
3.4	0.40181	0.31009	0.21563	0.10945	0.04737
3.6	0.40407	0.31529	0.22283	0.11549	0.05058
3.8	0.40576	0.31966	0.2294	0.12136	0.05372
4	0.40725	0.32371	0.23603	0.12711	0.05695
4.2	0.40872	0.32754	0.24283	0.13269	0.06016
4.4	0.41024	0.33127	0.24949	0.13818	0.06329
4.6	0.41167	0.33466	0.25577	0.1434	0.06619
4.8	0.41285	0.33771	0.26168	0.14824	0.06898
5	0.41355	0.34001	0.26675	0.15244	0.07151
5.2	0.41383	0.34192	0.27095	0.15594	0.07398
5.4	0.41408	0.34378	0.27455	0.15889	0.07648
5.6	0.41445	0.34596	0.27781	0.16144	0.07919
5.8	0.41476	0.34821	0.28057	0.1639	0.08188
6	0.41518	0.35061	0.2829	0.16654	0.08456
6.2	0.41568	0.35286	0.28478	0.16947	0.08688
6.4	0.41612	0.35471	0.28604	0.17247	0.08868
6.6	0.41641	0.35598	0.28686	0.17554	0.08992
6.8	0.41688	0.35682	0.28767	0.1785	0.09083
7	0.41755	0.35739	0.28853	0.18125	0.09161
7.2	0.41867	0.35804	0.28962	0.18418	0.09252
7.4	0.4202	0.35881	0.29108	0.18728	0.09363
7.6	0.42231	0.35993	0.29298	0.19059	0.09499
7.8	0.42491	0.36133	0.29518	0.19409	0.09654
8	0.42768	0.36294	0.29751	0.19767	0.09823
8.2	0.43014	0.3645	0.29971	0.20087	0.10003
8.4	0.43212	0.36589	0.30173	0.20357	0.10198
8.6	0.43352	0.36698	0.30335	0.20575	0.10407
8.8	0.43481	0.36818	0.30467	0.20782	0.10664
9	0.43606	0.36947	0.30585	0.21006	0.10978
9.2	0.43725	0.37073	0.30712	0.21258	0.11331
9.4	0.43816	0.37196	0.30841	0.21533	0.11693
9.6	0.43877	0.37305	0.30975	0.21807	0.1206
9.8	0.43881	0.37354	0.31072	0.22015	0.12385
10	0.43853	0.37337	0.31134	0.22144	0.12653
10.2	0.43819	0.37287	0.31199	0.22193	0.12881
10.4	0.43832	0.37235	0.31296	0.22204	0.13108
10.6	0.43904	0.37203	0.31408	0.22218	0.13331
10.8	0.44043	0.37218	0.31554	0.22304	0.13556
11	0.44213	0.37293	0.31704	0.22453	0.13792
11.2	0.4442	0.3743	0.31847	0.22668	0.14042
11.4	0.44611	0.37608	0.3198	0.22911	0.14287
11.6	0.44758	0.37818	0.32107	0.23149	0.14525
11.8	0.44844	0.38044	0.3222	0.23361	0.14762
12	0.44889	0.38253	0.32326	0.23557	0.14979
12.2	0.44876	0.38433	0.32394	0.23732	0.15158
12.4	0.44848	0.38594	0.32417	0.2391	0.15304
12.6	0.44801	0.38711	0.32423	0.2407	0.15415
12.8	0.44729	0.38763	0.32421	0.24176	0.15471
13	0.44631	0.38765	0.32408	0.24216	0.15503
13.2	0.44531	0.387	0.32384	0.24197	0.15525
13.4	0.44427	0.38559	0.32355	0.24103	0.15527
13.6	0.44352	0.38377	0.32338	0.23987	0.15509
13.8	0.4432	0.38192	0.32337	0.2388	0.15506
14	0.44343	0.38033	0.32355	0.23827	0.1553
14.2	0.44416	0.37945	0.32407	0.23845	0.15586
14.4	0.44536	0.37952	0.32498	0.23955	0.15697
14.6	0.44689	0.38054	0.32616	0.24153	0.15877
14.8	0.44854	0.3821	0.32747	0.24417	0.16094
15	0.45012	0.38403	0.32906	0.24706	0.16343
15.2	0.45162	0.3861	0.3308	0.24995	0.16607
15.4	0.45285	0.3881	0.33243	0.2528	0.16872
15.6	0.45389	0.38986	0.33378	0.25539	0.17109
15.8	0.45472	0.39152	0.33486	0.25751	0.17326
16	0.4555	0.39295	0.33565	0.2591	0.17514
16.2	0.45612	0.39401	0.33622	0.26002	0.1769
16.4	0.45665	0.39467	0.33667	0.26036	0.17856
16.6	0.45698	0.39492	0.33667	0.26012	0.18014
16.8	0.45716	0.39464	0.33619	0.25953	0.18132
17	0.45705	0.39397	0.33533	0.25875	0.18202
17.2	0.45681	0.39305	0.33413	0.25807	0.18236
17.4	0.45652	0.39214	0.33262	0.2573	0.18253
17.6	0.45613	0.39157	0.33128	0.25678	0.1828
17.8	0.45579	0.39165	0.33046	0.25663	0.18351
18	0.4555	0.39204	0.32998	0.25683	0.18452
18.2	0.45533	0.39271	0.32977	0.25738	0.1857
18.4	0.45524	0.39334	0.32964	0.25812	0.18681
18.6	0.4555	0.39379	0.32975	0.25865	0.1878
18.8	0.45603	0.39396	0.32982	0.25893	0.1885
19	0.45675	0.39415	0.32998	0.25905	0.18914
19.2	0.45756	0.39431	0.33027	0.25901	0.18971
19.4	0.45855	0.39456	0.33085	0.25885	0.19041
19.6	0.45956	0.39494	0.33161	0.25897	0.19128
19.8	0.46055	0.39548	0.33259	0.25953	0.19248
20	0.46141	0.39596	0.33358	0.26036	0.19376
20.2	0.46208	0.39628	0.33425	0.26132	0.19483
20.4	0.46249	0.39633	0.33468	0.26237	0.19541
20.6	0.4626	0.39617	0.33482	0.26331	0.19558
20.8	0.46267	0.39598	0.33481	0.26409	0.19565
21	0.46274	0.39576	0.3348	0.26472	0.19578
21.2	0.46275	0.3956	0.33518	0.26542	0.19614
21.4	0.4629	0.39557	0.33589	0.2662	0.19676
21.6	0.46314	0.39544	0.3367	0.26695	0.19732
21.8	0.4632	0.39513	0.33754	0.2674	0.19761
22	0.46324	0.39495	0.33836	0.26753	0.19762
22.2	0.46342	0.39504	0.33923	0.26723	0.19748
22.4	0.46362	0.3955	0.34001	0.26684	0.19743
22.6	0.46385	0.39637	0.34078	0.26627	0.19764
22.8	0.46401	0.39746	0.34136	0.26582	0.1981
23	0.4642	0.39872	0.34184	0.26543	0.19886
23.2	0.46435	0.40021	0.34224	0.26524	0.19987
23.4	0.46456	0.40169	0.34257	0.26508	0.20096
23.6	0.46476	0.40297	0.34265	0.26495	0.20191
23.8	0.4651	0.40414	0.34248	0.26479	0.20255
24	0.46556	0.40514	0.34207	0.2647	0.20289
24.2	0.46604	0.40585	0.3414	0.26461	0.2031
24.4	0.46644	0.40614	0.34068	0.2644	0.2034
24.6	0.46665	0.40577	0.34019	0.26425	0.20384
24.8	0.46679	0.40481	0.33993	0.26419	0.20438
25	0.46667	0.40337	0.33978	0.264	0.20475
25.2	0.46628	0.40161	0.33974	0.26374	0.20482
25.4	0.46567	0.3999	0.34	0.26359	0.20475
25.6	0.46536	0.39877	0.34057	0.26383	0.20477
25.8	0.46556	0.39842	0.34175	0.26455	0.20533
26	0.46621	0.39871	0.34323	0.26573	0.20641
26.2	0.4671	0.39937	0.34478	0.26705	0.20772
26.4	0.46793	0.40021	0.34594	0.26822	0.20891
26.6	0.46864	0.40118	0.34675	0.26898	0.21002
26.8	0.46906	0.40203	0.3471	0.26932	0.21073
27	0.46939	0.40266	0.34731	0.26949	0.21126
27.2	0.46964	0.40312	0.34736	0.26951	0.21168
27.4	0.4699	0.40364	0.34744	0.26955	0.21212
27.6	0.47009	0.40406	0.34746	0.26968	0.21259
27.8	0.47006	0.40433	0.34728	0.26959	0.21299
28	0.46979	0.40442	0.34687	0.26935	0.21319
28.2	0.46951	0.40438	0.34629	0.26919	0.2132
28.4	0.46941	0.40431	0.34553	0.26922	0.21299
28.6	0.46933	0.4044	0.34472	0.26927	0.21247
28.8	0.46949	0.40475	0.34415	0.26972	0.21205
29	0.4699	0.40549	0.34407	0.2707	0.21209
29.2	0.47066	0.40655	0.34445	0.27217	0.21258
29.4	0.47168	0.4079	0.34522	0.27387	0.21344
29.6	0.47268	0.40927	0.34605	0.2756	0.2143
29.8	0.47353	0.41058	0.34693	0.27707	0.21477
30	0.47426	0.41175	0.34777	0.2779	0.21479
30.2	0.4749	0.4129	0.34875	0.27836	0.21468
30.4	0.47526	0.41384	0.34983	0.27849	0.21437
30.6	0.47568	0.41459	0.35119	0.27848	0.21423
30.8	0.47607	0.41505	0.35242	0.27824	0.21422
31	0.47629	0.41532	0.35336	0.27792	0.21437
31.2	0.47626	0.41521	0.35388	0.27724	0.21451
31.4	0.47623	0.41474	0.35392	0.27637	0.21476
31.6	0.47624	0.41413	0.35354	0.27548	0.21499
31.8	0.47631	0.41357	0.3529	0.27449	0.21527
32	0.47644	0.41302	0.35203	0.27345	0.21562
32.2	0.47633	0.41238	0.35084	0.27219	0.216
32.4	0.47581	0.41152	0.34941	0.2707	0.21629
32.6	0.47506	0.41056	0.348	0.26927	0.21649
32.8	0.47425	0.40954	0.34668	0.26823	0.2166
33	0.47334	0.40855	0.34563	0.26758	0.21656
33.2	0.47266	0.40783	0.3451	0.26759	0.21647
33.4	0.4726	0.40762	0.34525	0.26819	0.21648
33.6	0.47277	0.40779	0.34568	0.26905	0.21649
33.8	0.47298	0.40824	0.34636	0.27005	0.21649
34	0.47333	0.40902	0.34735	0.27102	0.21639
34.2	0.47397	0.41003	0.34856	0.27206	0.21643
34.4	0.47459	0.41126	0.34975	0.27328	0.21666
34.6	0.47523	0.41254	0.35095	0.2745	0.21725
34.8	0.47585	0.41366	0.35218	0.27565	0.21827
35	0.47652	0.41461	0.35323	0.27699	0.21984
35.2	0.47705	0.41553	0.35401	0.27806	0.22151
35.4	0.47739	0.41641	0.3544	0.27852	0.22308
35.6	0.47744	0.4171	0.35438	0.27845	0.22431
35.8	0.47714	0.41752	0.35396	0.27803	0.22528
36	0.47634	0.41736	0.35314	0.27721	0.22573
36.2	0.47521	0.41658	0.35211	0.27624	0.22583
36.4	0.4739	0.41525	0.35113	0.27544	0.22565
36.6	0.47254	0.41367	0.35024	0.27495	0.22535
36.8	0.47173	0.41234	0.34954	0.27477	0.22482
37	0.4715	0.41152	0.3491	0.27468	0.2241
37.2	0.47165	0.41133	0.34876	0.27463	0.2231
37.4	0.47224	0.41166	0.3487	0.27454	0.22203
37.6	0.4735	0.41253	0.34905	0.2746	0.22117
37.8	0.47485	0.41361	0.34968	0.27495	0.22052
38	0.47627	0.41467	0.35036	0.27563	0.22016
38.2	0.47778	0.41548	0.35126	0.27652	0.22017
38.4	0.47914	0.4159	0.35214	0.27751	0.22057
38.6	0.48016	0.41602	0.35296	0.27839	0.22105
38.8	0.48089	0.41598	0.35369	0.27891	0.22159
39	0.48154	0.41625	0.35457	0.27924	0.22234
39.2	0.48189	0.41654	0.3555	0.27973	0.2233
39.4	0.48185	0.41679	0.35639	0.28041	0.22453
39.6	0.48132	0.4167	0.357	0.28101	0.22577
39.8	0.4805	0.41633	0.35747	0.28146	0.22699
40	0.47932	0.41559	0.35775	0.28183	0.22782
40.2	0.47803	0.41485	0.35761	0.28181	0.22831
40.4	0.47695	0.4144	0.3573	0.28153	0.22837
40.6	0.47611	0.41437	0.35687	0.28114	0.22813
40.8	0.47558	0.41466	0.35617	0.28088	0.22781
41	0.47525	0.41491	0.35533	0.28062	0.22762
41.2	0.4749	0.41494	0.35446	0.28053	0.22745
41.4	0.47439	0.41465	0.3536	0.28054	0.22707
41.6	0.474	0.41424	0.35298	0.28065	0.22675
41.8	0.47364	0.4137	0.35284	0.28058	0.22632
42	0.47323	0.41314	0.35288	0.28018	0.22578
42.2	0.47296	0.41281	0.3533	0.27961	0.22519
42.4	0.4729	0.41285	0.35388	0.27891	0.22474
42.6	0.47305	0.41332	0.3546	0.27824	0.22436
42.8	0.47341	0.41416	0.3552	0.2778	0.22417
43	0.47404	0.41533	0.35576	0.27758	0.22412
43.2	0.4749	0.41664	0.35609	0.2774	0.22403
43.4	0.47582	0.41775	0.35639	0.27723	0.22378
43.6	0.4765	0.41841	0.35654	0.27682	0.22329
43.8	0.47675	0.41864	0.35634	0.27587	0.2226
44	0.47664	0.41853	0.35593	0.27467	0.22187
44.2	0.47625	0.41812	0.35534	0.27342	0.22115
44.4	0.47579	0.41764	0.35452	0.27247	0.22078
44.6	0.47544	0.41715	0.35369	0.27205	0.22094
44.8	0.47537	0.41673	0.35325	0.27256	0.22171
45	0.47544	0.41638	0.35316	0.27379	0.22295
45.2	0.47551	0.41605	0.35336	0.27528	0.22456
45.4	0.47552	0.41565	0.3538	0.27665	0.2264
45.6	0.47553	0.41539	0.3543	0.27793	0.22819
45.8	0.4754	0.4151	0.35461	0.27873	0.22964
46	0.47516	0.41474	0.35454	0.2788	0.23062
46.2	0.47501	0.4145	0.35431	0.27864	0.23136
46.4	0.47497	0.4143	0.35393	0.27844	0.23175
46.6	0.47491	0.41394	0.35346	0.27803	0.23166
46.8	0.47502	0.41369	0.35306	0.27763	0.23122
47	0.47535	0.41382	0.35303	0.27751	0.23083
47.2	0.47567	0.4142	0.35325	0.27715	0.23041
47.4	0.47581	0.41493	0.35369	0.27648	0.22979
47.6	0.47609	0.41613	0.35449	0.27586	0.22935
47.8	0.47652	0.41762	0.35553	0.27564	0.22909
48	0.47721	0.41917	0.35665	0.27605	0.22896
48.2	0.4783	0.42055	0.35771	0.27718	0.229
48.4	0.47972	0.42165	0.35883	0.27899	0.22926
48.6	0.48094	0.42211	0.35957	0.28087	0.22945
48.8	0.48208	0.42187	0.36005	0.28249	0.22959
49	0.48319	0.42119	0.36037	0.2836	0.22976
49.2	0.48412	0.42022	0.36048	0.28433	0.22954
49.4	0.4847	0.41885	0.36017	0.28441	0.22915
49.6	0.48502	0.41719	0.35962	0.28419	0.22867
49.8	0.48482	0.41534	0.35886	0.28362	0.22805
50	0.48393	0.41305	0.35776	0.28259	0.2269
50.2	0.48264	0.41083	0.35664	0.28121	0.22576
50.4	0.48138	0.40898	0.35553	0.27969	0.22475
50.6	0.48018	0.40782	0.35453	0.27802	0.22403
50.8	0.47911	0.40711	0.35375	0.27635	0.22348
51	0.47826	0.40726	0.35342	0.27512	0.22345
51.2	0.4777	0.40799	0.35337	0.27443	0.22395
51.4	0.47733	0.40918	0.35358	0.27437	0.22466
51.6	0.47723	0.41056	0.35411	0.27497	0.22539
51.8	0.47732	0.4122	0.35466	0.27581	0.22629
52	0.47764	0.41373	0.35526	0.2768	0.22725
52.2	0.47799	0.41507	0.35575	0.27772	0.2281
52.4	0.47831	0.41622	0.3563	0.27862	0.2289
52.6	0.47851	0.4173	0.35679	0.27914	0.2296
52.8	0.4785	0.4183	0.35733	0.27956	0.22999
53	0.47817	0.41925	0.35777	0.27967	0.23013
53.2	0.47763	0.41998	0.35821	0.27948	0.22997
53.4	0.47696	0.42041	0.35856	0.27876	0.22959
53.6	0.47632	0.42035	0.35886	0.27788	0.22913
53.8	0.47601	0.42004	0.35917	0.27704	0.22901
54	0.47607	0.41928	0.35934	0.27609	0.22896
54.2	0.47639	0.41834	0.35942	0.27543	0.22897
54.4	0.47684	0.4172	0.35945	0.27522	0.22897
54.6	0.47729	0.41621	0.35958	0.27532	0.22928
54.8	0.47776	0.41527	0.35978	0.2753	0.22953
55	0.47815	0.41467	0.36026	0.27547	0.22985
55.2	0.47837	0.41438	0.36084	0.27566	0.23019
55.4	0.4785	0.41442	0.3613	0.27586	0.2306
55.6	0.47858	0.41449	0.36139	0.27627	0.23067
55.8	0.47833	0.41475	0.36091	0.277	0.23045
56	0.47784	0.41511	0.35998	0.27786	0.23004
56.2	0.47752	0.41556	0.35904	0.27868	0.22961
56.4	0.4774	0.41614	0.3583	0.27962	0.22919
56.6	0.47781	0.41712	0.3579	0.28081	0.22925
56.8	0.47888	0.41818	0.35781	0.28212	0.22974
57	0.48051	0.41908	0.35781	0.28341	0.2305
57.2	0.48226	0.4196	0.35774	0.28456	0.23137
57.4	0.48385	0.41964	0.35764	0.28526	0.23224
57.6	0.48483	0.41902	0.35743	0.28523	0.23249
57.8	0.48507	0.41804	0.35715	0.28484	0.23228
58	0.48456	0.41684	0.35694	0.28418	0.23182
58.2	0.48349	0.41569	0.35695	0.28329	0.23138
58.4	0.48226	0.41481	0.35701	0.28223	0.23101
58.6	0.48088	0.4144	0.35713	0.28145	0.23084
58.8	0.47948	0.41437	0.35717	0.28095	0.23065
59	0.47823	0.41465	0.35712	0.28077	0.2304
59.2	0.47708	0.41506	0.35677	0.28079	0.22982
59.4	0.476	0.41554	0.35626	0.28085	0.22901
59.6	0.4752	0.41606	0.35583	0.28083	0.22817
59.8	0.47498	0.41655	0.35589	0.28069	0.22775
60	0.47525	0.41716	0.35621	0.28061	0.22784
60.2	0.4761	0.41798	0.35668	0.28064	0.22855
60.4	0.47726	0.41887	0.35723	0.28081	0.22947
60.6	0.47851	0.41949	0.35779	0.28075	0.23049
60.8	0.47953	0.41983	0.35804	0.28034	0.23122
61	0.48025	0.41993	0.35814	0.27962	0.23136
61.2	0.48058	0.41992	0.35817	0.27895	0.23079
61.4	0.48045	0.41981	0.35806	0.27854	0.22992
61.6	0.48024	0.41992	0.35783	0.27864	0.22896
61.8	0.48015	0.42031	0.35769	0.27921	0.22808
62	0.48021	0.42088	0.35757	0.28015	0.22741
62.2	0.48032	0.42144	0.35748	0.28132	0.227
62.4	0.4806	0.42198	0.35739	0.28239	0.22663
62.6	0.48087	0.42233	0.35738	0.28291	0.22606
62.8	0.48094	0.4224	0.35732	0.28278	0.22518
63	0.48087	0.42227	0.35716	0.28207	0.22416
63.2	0.48081	0.42214	0.35697	0.28101	0.22335
63.4	0.48111	0.42214	0.35702	0.27984	0.22313
63.6	0.48146	0.42225	0.35714	0.27891	0.22362
63.8	0.48182	0.42246	0.35739	0.27827	0.22478
64	0.48205	0.42271	0.35792	0.27803	0.22643
64.2	0.48204	0.4226	0.3585	0.27749	0.22812
64.4	0.48153	0.4223	0.35881	0.27683	0.22965
64.6	0.48083	0.42217	0.35916	0.27635	0.23113
64.8	0.48001	0.4222	0.35953	0.27614	0.23252
65	0.47916	0.42222	0.35974	0.27609	0.23375
65.2	0.47857	0.42256	0.35997	0.27662	0.23503
65.4	0.47837	0.42306	0.3603	0.27773	0.23607
65.6	0.47821	0.4233	0.36041	0.27902	0.23658
65.8	0.47801	0.42312	0.36007	0.28015	0.23647
66	0.47772	0.42266	0.35953	0.28076	0.23569
66.2	0.47728	0.42186	0.35884	0.28065	0.23419
66.4	0.47678	0.42085	0.35808	0.27992	0.23232
66.6	0.47669	0.41991	0.35746	0.27892	0.23043
66.8	0.47711	0.41933	0.35734	0.27814	0.22897
67	0.47794	0.41896	0.35764	0.27757	0.22801
67.2	0.4786	0.41847	0.35809	0.27716	0.22749
67.4	0.47907	0.41784	0.35874	0.27682	0.22735
67.6	0.47911	0.41707	0.35944	0.2764	0.22747
67.8	0.47876	0.41621	0.36008	0.27553	0.22768
68	0.4783	0.41575	0.36072	0.27487	0.22825
68.2	0.47816	0.41612	0.36148	0.27483	0.22939
68.4	0.47822	0.41712	0.36218	0.27538	0.23081
68.6	0.47853	0.41854	0.36272	0.27653	0.23247
68.8	0.4792	0.42038	0.36322	0.27857	0.23438
69	0.48009	0.42241	0.36361	0.28109	0.23617
69.2	0.48083	0.42413	0.36378	0.28345	0.23755
69.4	0.48125	0.42533	0.36364	0.28543	0.23862
69.6	0.48153	0.4261	0.36339	0.28667	0.23935
69.8	0.48167	0.42647	0.36303	0.28712	0.23966
70	0.48173	0.42633	0.36258	0.28702	0.23965
70.2	0.48191	0.42614	0.36221	0.28678	0.23954
70.4	0.48226	0.42605	0.36197	0.28658	0.23942
70.6	0.48239	0.42582	0.36165	0.28614	0.23895
70.8	0.48221	0.42535	0.36106	0.28551	0.23815
71	0.48189	0.42483	0.3605	0.28479	0.23716
71.2	0.48142	0.42421	0.35997	0.28387	0.23594
71.4	0.48083	0.42354	0.35961	0.28282	0.2345
71.6	0.48038	0.42316	0.35951	0.28219	0.23318
71.8	0.48008	0.42322	0.35961	0.28212	0.23222
72	0.47976	0.42361	0.35963	0.28233	0.23149
72.2	0.47959	0.42422	0.35962	0.28282	0.23107
72.4	0.4798	0.42522	0.3598	0.28361	0.23109
72.6	0.48017	0.42632	0.36006	0.28445	0.23165
72.8	0.48045	0.42704	0.36007	0.28484	0.23225
73	0.48047	0.42719	0.35979	0.28467	0.23281
73.2	0.48049	0.42699	0.35937	0.28393	0.23322
73.4	0.48035	0.42658	0.35871	0.28289	0.23356
73.6	0.48021	0.4261	0.35791	0.2819	0.23364
73.8	0.48026	0.42594	0.35748	0.28135	0.23394
74	0.48056	0.42602	0.35746	0.28119	0.23444
74.2	0.48076	0.42604	0.3575	0.28123	0.23504
74.4	0.48093	0.42587	0.35745	0.28145	0.23549
74.6	0.48103	0.42534	0.35756	0.28161	0.23595
74.8	0.4809	0.42449	0.35791	0.28153	0.23595
75	0.48056	0.42357	0.35848	0.28162	0.23566
75.2	0.48033	0.42301	0.35942	0.28216	0.23525
75.4	0.48023	0.42281	0.36069	0.28302	0.23484
75.6	0.4801	0.42289	0.36187	0.2839	0.23421
75.8	0.48013	0.42295	0.36262	0.28475	0.23345
76	0.48043	0.42295	0.36294	0.28542	0.23258
76.2	0.48072	0.42264	0.3627	0.28573	0.23173
76.4	0.48061	0.42182	0.36169	0.2852	0.23041
76.6	0.48024	0.42082	0.3604	0.2842	0.22902
76.8	0.47978	0.41998	0.35922	0.28302	0.22793
77	0.47928	0.41952	0.35829	0.28185	0.22739
77.2	0.4787	0.41958	0.35783	0.28098	0.22727
77.4	0.47826	0.42001	0.35791	0.28059	0.22802
77.6	0.47774	0.4206	0.35805	0.28042	0.22912
77.8	0.47709	0.42108	0.35793	0.28025	0.23019
78	0.47626	0.42146	0.35757	0.27999	0.23098
78.2	0.47533	0.42156	0.35714	0.27948	0.23167
78.4	0.47439	0.4217	0.35703	0.27905	0.2322
78.6	0.47381	0.42203	0.3574	0.27898	0.23293
78.8	0.47361	0.42282	0.35821	0.27935	0.23376
79	0.47358	0.42355	0.35909	0.27997	0.23437
79.2	0.47371	0.42411	0.35979	0.28069	0.23453
79.4	0.47394	0.42437	0.36003	0.28116	0.23427
79.6	0.47427	0.42452	0.36011	0.28148	0.23374
79.8	0.47453	0.42447	0.36008	0.2816	0.23326
80	0.47455	0.42438	0.36004	0.28151	0.23285
80.2	0.47442	0.42446	0.36008	0.28141	0.23273
80.4	0.47426	0.42478	0.36034	0.28158	0.23287
80.6	0.47405	0.42528	0.36062	0.28204	0.23312
80.8	0.47387	0.42572	0.36085	0.28282	0.23331
81	0.4741	0.42604	0.36103	0.2839	0.23365
81.2	0.47463	0.42625	0.36112	0.28521	0.234
81.4	0.47541	0.42614	0.36091	0.2863	0.2344
81.6	0.47624	0.42569	0.36038	0.28688	0.23491
81.8	0.47691	0.425	0.35965	0.28692	0.23556
82	0.47728	0.42428	0.35886	0.28653	0.23623
82.2	0.47725	0.42353	0.35795	0.28562	0.23662
82.4	0.47676	0.4229	0.35708	0.28457	0.23651
82.6	0.47597	0.42218	0.35646	0.28349	0.23606
82.8	0.47515	0.42157	0.35636	0.28229	0.23555
83	0.47425	0.4211	0.35669	0.28081	0.23507
83.2	0.47352	0.42082	0.35739	0.27954	0.23488
83.4	0.47304	0.42085	0.35834	0.27839	0.23512
83.6	0.47284	0.42143	0.35947	0.2774	0.23557
83.8	0.47289	0.42238	0.36055	0.27668	0.23594
84	0.47323	0.42341	0.36157	0.27646	0.23603
84.2	0.47367	0.4242	0.36233	0.27632	0.2358
84.4	0.47445	0.42464	0.36292	0.27645	0.23535
84.6	0.47561	0.42473	0.36339	0.27695	0.2349
84.8	0.47697	0.42446	0.36361	0.27792	0.23449
85	0.47822	0.42381	0.36329	0.27887	0.23399
85.2	0.47932	0.42297	0.36264	0.27973	0.23333
85.4	0.47994	0.4219	0.36157	0.28061	0.23254
85.6	0.48012	0.42061	0.36001	0.28137	0.23149
85.8	0.47979	0.4192	0.35833	0.28191	0.23028
86	0.47911	0.41787	0.35688	0.28233	0.2292
86.2	0.47812	0.41675	0.35573	0.28259	0.22855
86.4	0.47711	0.41611	0.35508	0.28248	0.22829
86.6	0.47595	0.4159	0.35474	0.28213	0.2284
86.8	0.47495	0.41611	0.35448	0.28173	0.2289
87	0.47441	0.41682	0.35439	0.2812	0.2299
87.2	0.47444	0.41803	0.35459	0.28089	0.23139
87.4	0.47464	0.41943	0.35476	0.28087	0.23318
87.6	0.47499	0.42085	0.35504	0.28115	0.23489
87.8	0.47535	0.4223	0.35552	0.28151	0.23644
88	0.47584	0.42378	0.3563	0.28225	0.23787
88.2	0.47645	0.42508	0.35731	0.28326	0.23907
88.4	0.47711	0.42598	0.35864	0.28444	0.2398
88.6	0.4776	0.42618	0.36006	0.28524	0.23992
88.8	0.4782	0.42569	0.36144	0.2858	0.23979
89	0.47866	0.4245	0.36259	0.28628	0.23942
89.2	0.47867	0.42284	0.36358	0.2865	0.23869
89.4	0.47838	0.4211	0.36458	0.28649	0.23786
89.6	0.47786	0.41953	0.36552	0.28634	0.23703
89.8	0.47702	0.41826	0.36636	0.28595	0.23597
90	0.47603	0.41731	0.36702	0.28512	0.23451
90.2	0.4751	0.41662	0.36725	0.28398	0.23289
90.4	0.47427	0.41612	0.36699	0.28257	0.23132
90.6	0.47368	0.41601	0.36651	0.28129	0.23027
90.8	0.47325	0.41627	0.36589	0.28052	0.22996
91	0.47285	0.41692	0.36533	0.28023	0.23039
91.2	0.47271	0.41791	0.365	0.28046	0.23126
91.4	0.47259	0.41912	0.36465	0.28086	0.23247
91.6	0.47257	0.42046	0.36425	0.28125	0.23393
91.8	0.47273	0.42192	0.36382	0.28151	0.23541
92	0.47293	0.42313	0.36342	0.28162	0.23661
92.2	0.47313	0.42393	0.36279	0.28123	0.23763
92.4	0.47381	0.42456	0.36238	0.28094	0.23875
92.6	0.4748	0.42513	0.36235	0.28115	0.23975
92.8	0.4758	0.42532	0.36244	0.28153	0.24039
93	0.47705	0.42547	0.36249	0.28214	0.24086
93.2	0.47836	0.42566	0.36266	0.28294	0.24102
93.4	0.47943	0.42591	0.36285	0.28349	0.24066
93.6	0.48016	0.42595	0.36286	0.28354	0.23981
93.8	0.48069	0.42594	0.36288	0.28327	0.23893
94	0.48082	0.42577	0.363	0.28282	0.23809
94.2	0.48069	0.42552	0.36329	0.28253	0.23775
94.4	0.48028	0.42479	0.36353	0.28241	0.2378
94.6	0.47986	0.4239	0.36358	0.28241	0.23826
94.8	0.47937	0.42289	0.36327	0.28244	0.23867
95	0.47865	0.42194	0.36253	0.28241	0.23913
95.2	0.47769	0.42105	0.36136	0.28208	0.23934
95.4	0.47668	0.42066	0.36004	0.28173	0.23929
95.6	0.47574	0.42044	0.35885	0.28141	0.23889
95.8	0.47503	0.42046	0.35787	0.28125	0.23847
96	0.4749	0.42069	0.35731	0.28156	0.23815
96.2	0.47519	0.42115	0.3571	0.28247	0.23795
96.4	0.4756	0.42138	0.3569	0.28342	0.23787
96.6	0.47598	0.42177	0.35693	0.28436	0.23804
96.8	0.47617	0.42224	0.35741	0.28523	0.2384
97	0.47621	0.42276	0.35824	0.28593	0.23888
97.2	0.47617	0.423	0.35923	0.28647	0.23951
97.4	0.47615	0.42318	0.36045	0.28709	0.24023
97.6	0.47615	0.4232	0.36173	0.28772	0.24085
97.8	0.47629	0.42314	0.36292	0.28835	0.24145
98	0.47642	0.42296	0.36379	0.28872	0.24181
98.2	0.47669	0.42307	0.36428	0.2888	0.24192
98.4	0.47697	0.42334	0.36456	0.28874	0.24173
98.6	0.47715	0.42373	0.36454	0.28868	0.24154
98.8	0.47726	0.42424	0.36424	0.2885	0.24121
99	0.47747	0.42495	0.36394	0.28839	0.24081
99.2	0.47776	0.42552	0.36365	0.28839	0.2402
99.4	0.478	0.4259	0.36313	0.28848	0.23946
99.6	0.47829	0.42599	0.36241	0.2884	0.2385
99.8	0.47836	0.42565	0.36157	0.28818	0.23754
100	0.47804	0.42484	0.36043	0.28761	0.23671
100.2	0.47737	0.42409	0.35944	0.28696	0.23638
100.4	0.47661	0.42353	0.3588	0.28636	0.23647
100.6	0.4759	0.42322	0.35863	0.2861	0.23698
100.8	0.47534	0.42299	0.35871	0.28622	0.23758
101	0.47494	0.42286	0.35912	0.28669	0.23809
101.2	0.47467	0.42283	0.35996	0.28748	0.23843
101.4	0.47473	0.42306	0.36128	0.28845	0.23881
101.6	0.47492	0.42358	0.36277	0.28937	0.23921
101.8	0.47532	0.42452	0.36424	0.29011	0.23977
102	0.47613	0.42578	0.3657	0.29084	0.24058
102.2	0.47746	0.42713	0.3671	0.29134	0.24164
102.4	0.47906	0.42848	0.36822	0.2916	0.24258
102.6	0.48079	0.42958	0.36898	0.29177	0.24321
102.8	0.4824	0.43025	0.36938	0.29188	0.24329
103	0.48368	0.43039	0.36945	0.29187	0.24293
103.2	0.48437	0.43005	0.36902	0.29165	0.24215
103.4	0.48435	0.42925	0.36805	0.2912	0.24131
103.6	0.48361	0.42809	0.36659	0.29021	0.24047
103.8	0.48237	0.42681	0.36491	0.28892	0.2398
104	0.48088	0.42538	0.36302	0.2874	0.23898
104.2	0.47922	0.42378	0.36096	0.28599	0.23811
104.4	0.47739	0.42193	0.35881	0.28478	0.237
104.6	0.47562	0.42017	0.35706	0.28408	0.23607
104.8	0.47415	0.41874	0.35606	0.28406	0.23548
105	0.4731	0.41784	0.3559	0.28445	0.23546
105.2	0.4723	0.41756	0.35628	0.28497	0.23583
105.4	0.47186	0.41796	0.35712	0.28551	0.23665
105.6	0.47179	0.4188	0.35818	0.28613	0.23749
105.8	0.47197	0.41996	0.35914	0.28671	0.23822
106	0.47214	0.42133	0.35968	0.28744	0.23879
106.2	0.47248	0.42266	0.36022	0.28842	0.23914
106.4	0.47305	0.42373	0.36087	0.28945	0.23927
106.6	0.47378	0.42471	0.3617	0.29048	0.23935
106.8	0.47435	0.42551	0.36241	0.2913	0.23927
107	0.47473	0.42605	0.36309	0.29178	0.23893
107.2	0.47487	0.42616	0.36342	0.29176	0.23834
107.4	0.475	0.42612	0.36329	0.29175	0.23754
107.6	0.47529	0.42599	0.36287	0.29168	0.23674
107.8	0.47566	0.42587	0.3625	0.29169	0.23619
108	0.476	0.42573	0.36243	0.29171	0.23588
108.2	0.47635	0.42571	0.36273	0.29189	0.23588
108.4	0.47676	0.42585	0.36353	0.29204	0.23633
108.6	0.47695	0.42607	0.36447	0.29191	0.23714
108.8	0.47667	0.42623	0.36518	0.29137	0.23794
109	0.47576	0.42633	0.36527	0.29045	0.2387
109.2	0.4744	0.42639	0.36482	0.28949	0.23946
109.4	0.47253	0.42611	0.36378	0.28818	0.24005
109.6	0.47039	0.42523	0.36244	0.28678	0.24031
109.8	0.46844	0.42388	0.36121	0.28552	0.24019
110	0.46695	0.42226	0.36016	0.28436	0.2398
110.2	0.46575	0.42054	0.35915	0.28301	0.23897
110.4	0.46486	0.41897	0.35826	0.28177	0.23789
110.6	0.46427	0.41764	0.35744	0.28075	0.23661
110.8	0.46403	0.41652	0.35655	0.27992	0.23545
111	0.46417	0.41561	0.35581	0.27951	0.23441
111.2	0.46468	0.41481	0.35565	0.27947	0.23372
111.4	0.46541	0.41402	0.35595	0.2795	0.23336
111.6	0.46634	0.41344	0.35666	0.27951	0.23327
111.8	0.46745	0.41315	0.35764	0.27954	0.23351
112	0.46884	0.41343	0.35902	0.2796	0.23428
112.2	0.47036	0.41415	0.36027	0.27965	0.23549
112.4	0.47197	0.41546	0.36142	0.28017	0.23695
112.6	0.47352	0.41716	0.36239	0.28115	0.23865
112.8	0.4749	0.41905	0.36332	0.28239	0.24029
113	0.47583	0.42061	0.3639	0.28331	0.24137
113.2	0.47641	0.4219	0.36425	0.28408	0.24181
113.4	0.47664	0.42274	0.36434	0.28452	0.24155
113.6	0.47663	0.42322	0.36407	0.2845	0.24075
113.8	0.47639	0.42322	0.3633	0.28417	0.23954
114	0.4761	0.42311	0.36245	0.28425	0.23841
114.2	0.47569	0.42285	0.36167	0.2848	0.23755
114.4	0.47516	0.42259	0.36098	0.28564	0.23718
114.6	0.47427	0.42207	0.36043	0.28646	0.23706
114.8	0.47325	0.42162	0.36029	0.28721	0.23744
115	0.4724	0.4212	0.36037	0.28759	0.2382
115.2	0.47206	0.42114	0.36074	0.2878	0.23926
115.4	0.47218	0.4212	0.36138	0.28784	0.24063
115.6	0.473	0.42185	0.36241	0.28824	0.24241
115.8	0.47433	0.4228	0.36352	0.28887	0.24425
116	0.47576	0.42396	0.36462	0.28978	0.24587
116.2	0.47682	0.42487	0.36553	0.29009	0.24694
116.4	0.4775	0.42553	0.36616	0.2899	0.24738
116.6	0.47775	0.42541	0.36645	0.28905	0.24707
116.8	0.47751	0.42464	0.36645	0.28777	0.24601
117	0.4769	0.42341	0.3663	0.28633	0.24448
117.2	0.47615	0.42211	0.36595	0.28531	0.24278
117.4	0.47537	0.42076	0.36552	0.28489	0.24096
117.6	0.47443	0.41997	0.36524	0.285	0.23935
117.8	0.47318	0.41965	0.36495	0.28527	0.23803
118	0.47151	0.41943	0.36449	0.2851	0.23692
118.2	0.47223	0.41934	0.36456	0.2849	0.23709
118.4	0.47118	0.41916	0.36412	0.2845	0.23624
118.6	0.47002	0.41913	0.36362	0.28407	0.23549
118.8	0.46875	0.41924	0.36306	0.28362	0.23484
119	0.46738	0.41948	0.36244	0.28314	0.23428
119.2	0.46591	0.41987	0.36175	0.28263	0.23381
119.4	0.46433	0.42039	0.36101	0.2821	0.23344
119.6	0.46264	0.42106	0.36021	0.28154	0.23316
119.8	0.46085	0.42187	0.35935	0.28095	0.23298
120	0.46085	0.42187	0.35935	0.28095	0.23298
120.2	0.45169	0.41497	0.35328	0.27793	0.23305
120.4	0.44274	0.40818	0.34734	0.27482	0.23288
120.6	0.43403	0.40149	0.34152	0.27162	0.23247
120.8	0.42553	0.3949	0.33584	0.26835	0.23181
121	0.41727	0.38842	0.33029	0.26498	0.23091
121.2	0.40922	0.38203	0.32487	0.26154	0.22976
121.4	0.4014	0.37576	0.31957	0.25801	0.22836
121.6	0.39381	0.36958	0.31441	0.25439	0.22673
121.8	0.38644	0.36351	0.30938	0.2507	0.22484
122	0.379	0.3566	0.30409	0.24639	0.22245
122.2	0.37172	0.34989	0.29884	0.24195	0.21956
122.4	0.36489	0.3439	0.29409	0.23773	0.21665
122.6	0.35869	0.33862	0.28975	0.23359	0.214
122.8	0.35332	0.33405	0.2858	0.22978	0.21145
123	0.34803	0.3298	0.28193	0.22629	0.20908
123.2	0.34275	0.32602	0.27839	0.22331	0.20708
123.4	0.33747	0.32245	0.27515	0.22068	0.20516
123.6	0.33241	0.31916	0.27224	0.21844	0.2029
123.8	0.32751	0.31606	0.26959	0.21649	0.20063
124	0.32295	0.31324	0.26729	0.21491	0.19849
124.2	0.31871	0.31052	0.26527	0.21365	0.19654
124.4	0.31497	0.30786	0.2635	0.21263	0.19482
124.6	0.31151	0.30491	0.26178	0.21158	0.19332
124.8	0.3082	0.3017	0.26018	0.21053	0.19198
125	0.30492	0.29827	0.25849	0.20949	0.19065
125.2	0.30198	0.29485	0.25686	0.20857	0.18938
125.4	0.29934	0.29164	0.25533	0.20775	0.18829
125.6	0.29698	0.28871	0.25383	0.20704	0.1875
125.8	0.29459	0.28605	0.25216	0.2061	0.18683
126	0.29224	0.28376	0.25037	0.20508	0.18635
126.2	0.28978	0.28162	0.24827	0.20395	0.18606
126.4	0.28736	0.27957	0.24579	0.20284	0.18582
126.6	0.285	0.27766	0.24318	0.20173	0.18577
126.8	0.28298	0.27593	0.24071	0.20071	0.18574
127	0.28128	0.27409	0.23849	0.19961	0.18542
127.2	0.2796	0.27211	0.23641	0.19831	0.18452
127.4	0.27758	0.2698	0.23424	0.19655	0.18308
127.6	0.27548	0.26744	0.23217	0.1946	0.18126
127.8	0.27321	0.26512	0.23018	0.1925	0.17911
128	0.27093	0.26274	0.22831	0.19033	0.17677
128.2	0.26864	0.26024	0.22637	0.18811	0.17429
128.4	0.26639	0.25786	0.22459	0.186	0.1719
128.6	0.26423	0.25573	0.223	0.18397	0.16965
128.8	0.2625	0.25398	0.22173	0.18227	0.16781
129	0.26072	0.25251	0.22044	0.18075	0.16621
129.2	0.2589	0.25131	0.2191	0.17938	0.16479
129.4	0.25703	0.25026	0.21768	0.1781	0.16345
129.6	0.2551	0.24924	0.21591	0.17688	0.16225
129.8	0.25278	0.24797	0.21358	0.17543	0.16098
130	0.25045	0.24658	0.2109	0.17376	0.15985
130.2	0.2483	0.24507	0.20828	0.17194	0.15912
130.4	0.24635	0.24338	0.20586	0.17004	0.15869
130.6	0.24426	0.24137	0.20362	0.16803	0.15809
130.8	0.24223	0.23917	0.2016	0.16609	0.15749
131	0.24027	0.23699	0.20003	0.16429	0.15708
131.2	0.23832	0.23474	0.19887	0.16272	0.1567
131.4	0.23618	0.23245	0.1977	0.16139	0.15623
131.6	0.23395	0.22993	0.19633	0.16026	0.15549
131.8	0.2316	0.22735	0.19493	0.1592	0.15444
132	0.22928	0.22487	0.19355	0.15798	0.153
132.2	0.22728	0.22273	0.19219	0.15664	0.15155
132.4	0.22568	0.221	0.19114	0.15528	0.15024
132.6	0.22438	0.21973	0.19047	0.15396	0.14924
132.8	0.22331	0.21887	0.18999	0.15271	0.14839
133	0.22225	0.21815	0.18945	0.15173	0.14773
133.2	0.22076	0.21732	0.1885	0.15059	0.1468
133.4	0.2188	0.21627	0.1872	0.14904	0.14555
133.6	0.2166	0.21515	0.18566	0.14709	0.14418
133.8	0.21434	0.21398	0.18419	0.14517	0.1429
134	0.2121	0.21274	0.18264	0.14329	0.14149
134.2	0.21018	0.21147	0.18126	0.14153	0.14006
134.4	0.20888	0.21023	0.18001	0.14035	0.13901
134.6	0.20791	0.20887	0.17906	0.13961	0.13836
134.8	0.20718	0.20731	0.17792	0.13906	0.13789
135	0.2066	0.20569	0.17681	0.13864	0.13761
135.2	0.20634	0.20418	0.17583	0.13851	0.13736
135.4	0.20624	0.20287	0.17523	0.13842	0.13705
135.6	0.2065	0.2018	0.17486	0.13844	0.13672
135.8	0.20675	0.2009	0.17486	0.13852	0.13648
136	0.20689	0.20032	0.17529	0.13882	0.1364
136.2	0.20661	0.19991	0.17585	0.13919	0.13647
136.4	0.20571	0.1994	0.17609	0.13933	0.13629
136.6	0.2041	0.19879	0.17583	0.13919	0.13573
136.8	0.20199	0.19816	0.17516	0.1385	0.13474
137	0.19962	0.1974	0.17398	0.13714	0.13329
137.2	0.19712	0.19657	0.17245	0.13555	0.13146
137.4	0.19487	0.19601	0.17083	0.13421	0.12956
137.6	0.19318	0.19586	0.16929	0.13317	0.12789
137.8	0.19183	0.19584	0.16762	0.13215	0.12634
138	0.19077	0.19582	0.16597	0.13134	0.12504
138.2	0.19005	0.19574	0.16449	0.13045	0.12411
138.4	0.18967	0.19571	0.16337	0.12953	0.1235
138.6	0.18927	0.19543	0.16261	0.12845	0.123
138.8	0.18914	0.19511	0.16214	0.12772	0.12266
139	0.18884	0.19447	0.16162	0.12694	0.12218
139.2	0.18803	0.1934	0.16086	0.1261	0.12143
139.4	0.18641	0.19171	0.1596	0.12498	0.12026
139.6	0.1845	0.18958	0.15793	0.12363	0.11882
139.8	0.18225	0.18698	0.15604	0.12191	0.1172
140	0.18006	0.18414	0.15412	0.11997	0.11568
140.2	0.17831	0.18147	0.15235	0.11808	0.11433
140.4	0.17726	0.17912	0.15109	0.1164	0.11341
140.6	0.17661	0.17714	0.1503	0.11524	0.11281
140.8	0.17647	0.17563	0.1501	0.11479	0.11274
141	0.17702	0.175	0.15031	0.11512	0.11326
141.2	0.17796	0.17495	0.15079	0.11593	0.11446
141.4	0.17891	0.17512	0.15098	0.11672	0.11567
141.6	0.17992	0.17544	0.1511	0.11742	0.11684
141.8	0.1808	0.17586	0.15112	0.11813	0.11772
142	0.18128	0.17626	0.15127	0.11881	0.11817
142.2	0.18133	0.1764	0.1512	0.11935	0.1179
142.4	0.18094	0.17632	0.15087	0.11987	0.11712
142.6	0.17992	0.17599	0.15009	0.12029	0.11593
142.8	0.17825	0.17537	0.14893	0.12025	0.1146
143	0.17631	0.17433	0.14745	0.11972	0.11314
143.2	0.17452	0.17308	0.14599	0.11876	0.11176
143.4	0.17275	0.17181	0.14471	0.11743	0.11052
143.6	0.17138	0.17078	0.14383	0.11587	0.10964
143.8	0.17063	0.17023	0.14348	0.11438	0.10891
144	0.17033	0.1702	0.14354	0.1132	0.10863
144.2	0.17021	0.17059	0.14383	0.11237	0.10871
144.4	0.1705	0.17118	0.14413	0.11186	0.10917
144.6	0.17078	0.17164	0.14395	0.11124	0.10959
144.8	0.17078	0.17163	0.14309	0.11042	0.10983
145	0.17037	0.17093	0.14151	0.10922	0.10949
145.2	0.16967	0.16969	0.13955	0.10783	0.10875
145.4	0.16877	0.16822	0.13773	0.10663	0.10777
145.6	0.16793	0.16675	0.13633	0.10593	0.10673
145.8	0.16715	0.16539	0.13531	0.1059	0.10578
146	0.1662	0.16426	0.1347	0.1063	0.10512
146.2	0.16504	0.16321	0.13445	0.10701	0.10481
146.4	0.16372	0.16214	0.13429	0.10762	0.10477
146.6	0.16247	0.16098	0.13414	0.10804	0.10473
146.8	0.16137	0.15992	0.1341	0.10809	0.10465
147	0.16057	0.15895	0.13422	0.10778	0.10446
147.2	0.16022	0.15841	0.1345	0.10751	0.10433
147.4	0.16007	0.15833	0.13493	0.1074	0.10413
147.6	0.15993	0.15873	0.13539	0.10764	0.10398
147.8	0.15984	0.15939	0.13582	0.10808	0.10381
148	0.15968	0.16	0.13586	0.10856	0.10364
148.2	0.15926	0.16013	0.13525	0.10846	0.10313
148.4	0.15889	0.15981	0.13414	0.10796	0.10249
148.6	0.15865	0.15904	0.13284	0.10694	0.10188
148.8	0.15846	0.15797	0.13147	0.1056	0.1013
149	0.15829	0.15669	0.13027	0.10429	0.1006
149.2	0.1582	0.15564	0.12949	0.10336	0.1001
149.4	0.15794	0.15481	0.129	0.10274	0.09968
149.6	0.15747	0.15398	0.12865	0.1022	0.09918
149.8	0.15702	0.15305	0.12833	0.10181	0.09878
150	0.15676	0.15226	0.12774	0.10153	0.09843
150.2	0.15649	0.15134	0.12698	0.1011	0.09792
150.4	0.15605	0.1503	0.12612	0.10052	0.09736
150.6	0.15538	0.14939	0.12511	0.09991	0.09683
150.8	0.15431	0.14875	0.12377	0.09936	0.09617
151	0.15312	0.14852	0.12263	0.09885	0.09549
151.2	0.15211	0.14871	0.12171	0.09845	0.09482
151.4	0.15131	0.14897	0.12082	0.09787	0.09398
151.6	0.15065	0.14889	0.11972	0.09693	0.09302
151.8	0.1501	0.14853	0.11863	0.09548	0.09201
152	0.14964	0.14789	0.11763	0.09377	0.09106
152.2	0.14919	0.14709	0.11682	0.09204	0.09026
152.4	0.14886	0.14614	0.11631	0.09054	0.08972
152.6	0.14876	0.14528	0.11617	0.08963	0.0896
152.8	0.14881	0.14443	0.11641	0.08919	0.08998
153	0.14882	0.14332	0.11677	0.08898	0.09052
153.2	0.14877	0.14188	0.11702	0.08892	0.09103
153.4	0.14866	0.14036	0.11698	0.08884	0.09142
153.6	0.14802	0.13857	0.11648	0.08845	0.09128
153.8	0.147	0.13684	0.11581	0.08801	0.09075
154	0.14578	0.13553	0.11505	0.08791	0.09007
154.2	0.14463	0.13486	0.11427	0.08802	0.08926
154.4	0.14348	0.13458	0.11334	0.08835	0.08833
154.6	0.14263	0.1348	0.11281	0.08889	0.08754
154.8	0.14179	0.13514	0.11233	0.08933	0.08666
155	0.14062	0.13521	0.11161	0.08924	0.08551
155.2	0.13924	0.1352	0.11085	0.08893	0.08433
155.4	0.13783	0.13539	0.11032	0.08843	0.08329
155.6	0.13683	0.13597	0.11013	0.08809	0.08243
155.8	0.13626	0.13665	0.11013	0.08783	0.0818
156	0.13629	0.13746	0.11019	0.0876	0.08151
156.2	0.13642	0.13782	0.1099	0.0871	0.08126
156.4	0.13649	0.13758	0.10934	0.08628	0.08104
156.6	0.13632	0.13662	0.10846	0.08502	0.08065
156.8	0.13599	0.13517	0.10725	0.08332	0.07999
157	0.1355	0.13331	0.10591	0.08129	0.07899
157.2	0.13487	0.13138	0.10479	0.07936	0.07803
157.4	0.13441	0.1299	0.10416	0.07801	0.07732
157.6	0.13419	0.12889	0.10414	0.07734	0.07699
157.8	0.13433	0.12854	0.10471	0.07731	0.07724
158	0.13461	0.12877	0.10581	0.07788	0.07818
158.2	0.1349	0.12929	0.10719	0.07864	0.07936
158.4	0.13502	0.12982	0.10847	0.07945	0.08044
158.6	0.13497	0.1303	0.10933	0.08026	0.08124
158.8	0.13495	0.13098	0.11008	0.08136	0.08173
159	0.13504	0.13162	0.11067	0.08242	0.08167
159.2	0.13544	0.13247	0.11122	0.08351	0.08137
159.4	0.13569	0.13302	0.11136	0.08411	0.08065
159.6	0.13563	0.13322	0.11094	0.08398	0.07941
159.8	0.13519	0.13257	0.10981	0.08309	0.07781
160	0.13443	0.13137	0.10816	0.08181	0.07633
160.2	0.13329	0.12947	0.10601	0.08009	0.07483
160.4	0.13211	0.12733	0.10367	0.07822	0.07361
160.6	0.13092	0.12517	0.10156	0.07656	0.07294
160.8	0.12959	0.12335	0.09999	0.07521	0.07284
161	0.12826	0.12192	0.09905	0.07402	0.07301
161.2	0.12721	0.12097	0.09866	0.07298	0.07351
161.4	0.12655	0.12065	0.0989	0.07221	0.07434
161.6	0.12616	0.12073	0.09955	0.0717	0.07518
161.8	0.12594	0.12097	0.10026	0.07153	0.0757
162	0.12597	0.12146	0.10104	0.07198	0.07618
162.2	0.12606	0.12219	0.10186	0.07296	0.0765
162.4	0.12605	0.12299	0.10266	0.07406	0.07624
162.6	0.12592	0.12357	0.10327	0.07475	0.0753
162.8	0.1259	0.12409	0.10374	0.07497	0.07416
163	0.12578	0.12427	0.10379	0.07466	0.07253
163.2	0.1256	0.12418	0.10331	0.07387	0.07046
163.4	0.1254	0.12378	0.10231	0.0729	0.06858
163.6	0.12527	0.1235	0.10099	0.07216	0.06739
163.8	0.12504	0.12322	0.09935	0.0715	0.06659
164	0.12475	0.12306	0.09761	0.07076	0.06616
164.2	0.12435	0.12292	0.09607	0.06988	0.06626
164.4	0.12393	0.12289	0.095	0.06913	0.0667
164.6	0.12357	0.12282	0.09434	0.06846	0.06748
164.8	0.12338	0.12271	0.09406	0.06817	0.06851
165	0.12336	0.12267	0.09438	0.0682	0.06979
165.2	0.12327	0.12242	0.09509	0.06857	0.07088
165.4	0.12297	0.12182	0.09577	0.06871	0.0717
165.6	0.1224	0.1208	0.0962	0.06846	0.07209
165.8	0.12151	0.11938	0.09637	0.06735	0.0718
166	0.1204	0.11748	0.09596	0.06574	0.07061
166.2	0.11942	0.11548	0.09511	0.06382	0.06906
166.4	0.11897	0.11385	0.09428	0.0622	0.06749
166.6	0.11892	0.11261	0.09356	0.06092	0.06568
166.8	0.11913	0.11184	0.09301	0.06012	0.06395
167	0.11942	0.11141	0.09263	0.05962	0.06268
167.2	0.11964	0.11127	0.09236	0.05933	0.0618
167.4	0.11947	0.11079	0.09183	0.05893	0.06098
167.6	0.11899	0.11022	0.09117	0.05865	0.06064
167.8	0.11839	0.10964	0.09065	0.05871	0.061
168	0.1178	0.10945	0.09046	0.05959	0.06207
168.2	0.11729	0.10953	0.09066	0.06125	0.06356
168.4	0.11681	0.10994	0.09102	0.06325	0.06518
168.6	0.11624	0.11034	0.09145	0.06486	0.06659
168.8	0.1154	0.11051	0.09145	0.0658	0.06743
169	0.11432	0.11035	0.09066	0.06543	0.06769
169.2	0.11302	0.10997	0.08913	0.06389	0.06738
169.4	0.11177	0.10952	0.08748	0.06177	0.06678
169.6	0.11074	0.10919	0.08586	0.06001	0.06604
169.8	0.11025	0.10911	0.08462	0.05865	0.06552
170	0.11042	0.10933	0.08414	0.05801	0.06509
170.2	0.11107	0.10951	0.0842	0.05778	0.06477
170.4	0.11201	0.10969	0.0846	0.05794	0.06466
170.6	0.11299	0.10965	0.08501	0.05801	0.06459
170.8	0.11358	0.10914	0.08534	0.05806	0.06427
171	0.11365	0.10807	0.08535	0.05806	0.0638
171.2	0.11331	0.1069	0.08519	0.05819	0.06325
171.4	0.11271	0.10559	0.08479	0.05832	0.06259
171.6	0.11232	0.10474	0.0847	0.05895	0.06231
171.8	0.11241	0.10422	0.08485	0.05993	0.06235
172	0.1128	0.10389	0.08489	0.06074	0.06238
172.2	0.11361	0.10361	0.08495	0.06132	0.06236
172.4	0.11469	0.10375	0.08512	0.06164	0.06245
172.6	0.1155	0.10392	0.08503	0.06125	0.06235
172.8	0.11597	0.1043	0.08488	0.06047	0.06221
173	0.11626	0.10483	0.08503	0.0599	0.06234
173.2	0.11627	0.10555	0.08526	0.05955	0.0628
173.4	0.11603	0.10625	0.08552	0.05963	0.06347
173.6	0.11587	0.10721	0.08592	0.06014	0.06424
173.8	0.11566	0.10819	0.08623	0.06068	0.06494
174	0.11531	0.10912	0.08624	0.061	0.06523
174.2	0.11449	0.10983	0.08594	0.06108	0.06494
174.4	0.11307	0.11005	0.08529	0.06056	0.06403
174.6	0.11122	0.10965	0.08424	0.05957	0.0628
174.8	0.10928	0.10877	0.08293	0.05841	0.06147
175	0.10732	0.10751	0.08132	0.05726	0.06041
175.2	0.1055	0.10594	0.07957	0.05609	0.05959
175.4	0.10405	0.10404	0.07774	0.05491	0.05889
175.6	0.103	0.10198	0.07591	0.0537	0.05804
175.8	0.10238	0.10002	0.07412	0.05246	0.05707
176	0.1022	0.09851	0.07276	0.05134	0.05627
176.2	0.10232	0.09745	0.07174	0.05047	0.05567
176.4	0.10273	0.09687	0.07113	0.05013	0.05529
176.6	0.10319	0.09652	0.07076	0.05007	0.0549
176.8	0.10339	0.09628	0.07053	0.05014	0.05438
177	0.10319	0.09611	0.07041	0.05034	0.0535
177.2	0.10309	0.09619	0.07057	0.05061	0.05252
177.4	0.103	0.09625	0.0709	0.05075	0.05145
177.6	0.10295	0.09636	0.07137	0.05095	0.05041
177.8	0.10295	0.09663	0.07187	0.05131	0.0494
178	0.10325	0.09685	0.07242	0.05144	0.04852
178.2	0.10369	0.09682	0.07296	0.05138	0.04793
178.4	0.10417	0.09677	0.07351	0.05125	0.04786
178.6	0.10438	0.09653	0.07379	0.05093	0.04813
178.8	0.1044	0.09605	0.07393	0.05015	0.04855
179	0.10438	0.09545	0.07402	0.04928	0.04916
179.2	0.10444	0.09499	0.0739	0.04855	0.04978
179.4	0.10474	0.0947	0.07359	0.04797	0.05027
179.6	0.10538	0.09461	0.07333	0.04758	0.05074
179.8	0.1062	0.09472	0.0734	0.04753	0.05137
180	0.10691	0.09482	0.07346	0.04758	0.05183
180.2	0.10708	0.09477	0.0735	0.04744	0.05193
180.4	0.10648	0.09448	0.07335	0.04701	0.05165
180.6	0.10559	0.09441	0.07347	0.04674	0.05142
180.8	0.10482	0.09442	0.07358	0.04675	0.05128
181	0.10405	0.09443	0.07365	0.04685	0.0512
181.2	0.1035	0.09456	0.07364	0.04697	0.05119
181.4	0.10311	0.09471	0.07357	0.04702	0.05116
181.6	0.10255	0.09455	0.0731	0.0465	0.05087
181.8	0.10147	0.09403	0.07217	0.04538	0.05046
182	0.10002	0.09342	0.07106	0.04408	0.05003
182.2	0.098	0.09252	0.06968	0.0424	0.04926
182.4	0.09583	0.09168	0.06818	0.0406	0.04831
182.6	0.09386	0.09085	0.06665	0.03901	0.04732
182.8	0.09232	0.09022	0.06536	0.03784	0.04624
183	0.09109	0.08954	0.06407	0.03674	0.04487
183.2	0.0905	0.08901	0.06291	0.036	0.04363
183.4	0.09058	0.08876	0.06219	0.03582	0.04277
183.6	0.09102	0.0887	0.06166	0.03593	0.04215
183.8	0.09162	0.08863	0.06119	0.03623	0.04177
184	0.09261	0.08869	0.0611	0.03708	0.04205
184.2	0.09407	0.08902	0.0617	0.03887	0.04315
184.4	0.09575	0.08927	0.06261	0.04125	0.0447
184.6	0.09742	0.0895	0.06394	0.04405	0.04672
184.8	0.09902	0.08984	0.0656	0.04703	0.04899
185	0.10017	0.09021	0.06723	0.04977	0.05108
185.2	0.10059	0.09022	0.06828	0.05169	0.05239
185.4	0.10043	0.09014	0.06899	0.05301	0.05313
185.6	0.09999	0.09017	0.06939	0.0538	0.05322
185.8	0.09918	0.0902	0.06935	0.0538	0.05266
186	0.09844	0.09044	0.06923	0.05353	0.05198
186.2	0.09786	0.0908	0.06941	0.05319	0.05148
186.4	0.09714	0.09112	0.06981	0.05261	0.05098
186.6	0.09628	0.09124	0.07013	0.05173	0.05049
186.8	0.0956	0.09129	0.07047	0.05079	0.05019
187	0.09459	0.09087	0.0702	0.04923	0.04958
187.2	0.09328	0.0901	0.06922	0.04714	0.04881
187.4	0.09189	0.08899	0.06759	0.04491	0.04813
187.6	0.09055	0.08778	0.06587	0.043	0.04765
187.8	0.08934	0.08659	0.06419	0.04167	0.04733
188	0.08855	0.08573	0.06285	0.04095	0.04726
188.2	0.08805	0.08525	0.06178	0.04075	0.0472
188.4	0.08766	0.08524	0.0609	0.04058	0.04697
188.6	0.0874	0.0855	0.06004	0.04032	0.0464
188.8	0.08735	0.0858	0.05914	0.03973	0.04558
189	0.08771	0.08634	0.05848	0.03922	0.04475
189.2	0.0886	0.08718	0.05828	0.0388	0.04414
189.4	0.08991	0.08814	0.05856	0.03875	0.04395
189.6	0.09144	0.08907	0.05929	0.03913	0.04438
189.8	0.09286	0.0898	0.06036	0.03976	0.04514
190	0.09386	0.09022	0.06155	0.04048	0.04607
190.2	0.09461	0.09034	0.06277	0.04119	0.04713
190.4	0.09532	0.0903	0.06391	0.04194	0.04822
190.6	0.09594	0.09021	0.06466	0.04262	0.04926
190.8	0.09655	0.09021	0.06506	0.0434	0.05034
191	0.09733	0.09007	0.06513	0.04422	0.05157
191.2	0.09795	0.08971	0.06476	0.04494	0.05272
191.4	0.09839	0.08918	0.06391	0.04538	0.05365
191.6	0.09847	0.08862	0.06268	0.04543	0.05402
191.8	0.09813	0.08813	0.06124	0.04521	0.0538
192	0.09725	0.08768	0.05977	0.04455	0.053
192.2	0.09616	0.08738	0.05867	0.04371	0.05193
192.4	0.09513	0.08715	0.05795	0.04263	0.05067
192.6	0.09445	0.0869	0.05785	0.04158	0.04937
192.8	0.09401	0.08672	0.05823	0.04058	0.04819
193	0.09368	0.08655	0.05876	0.0398	0.04695
193.2	0.09314	0.08613	0.05888	0.03898	0.04531
193.4	0.09216	0.08549	0.05868	0.03826	0.04324
193.6	0.09109	0.08488	0.05856	0.03781	0.04123
193.8	0.09048	0.08432	0.0588	0.03767	0.03945
194	0.09046	0.08402	0.05932	0.03798	0.03825
194.2	0.09097	0.08398	0.06002	0.03853	0.03768
194.4	0.09186	0.08397	0.06059	0.03911	0.03765
194.6	0.09279	0.08371	0.06064	0.03941	0.03789
194.8	0.09319	0.08324	0.05985	0.03935	0.03815
195	0.09311	0.0827	0.05862	0.0389	0.03831
195.2	0.09264	0.08218	0.05731	0.03842	0.03835
195.4	0.09204	0.08186	0.05642	0.03809	0.0385
195.6	0.09107	0.08168	0.0558	0.03779	0.0388
195.8	0.09003	0.08161	0.05552	0.03752	0.03921
196	0.08909	0.08147	0.0552	0.03727	0.03954
196.2	0.0884	0.08128	0.055	0.03697	0.03986
196.4	0.08772	0.08109	0.05473	0.03655	0.04001
196.6	0.08717	0.08103	0.05447	0.03613	0.03975
196.8	0.08659	0.08094	0.05408	0.03572	0.03926
197	0.0859	0.08084	0.05388	0.03524	0.03863
197.2	0.08527	0.08067	0.05378	0.03474	0.03799
197.4	0.08487	0.08042	0.0536	0.03433	0.03744
197.6	0.08465	0.08005	0.0532	0.03398	0.03717
197.8	0.0846	0.07954	0.05257	0.03358	0.03696
198	0.08476	0.07902	0.05179	0.03334	0.03698
198.2	0.08503	0.07873	0.05081	0.03338	0.03727
198.4	0.08519	0.07868	0.0497	0.03358	0.03775
198.6	0.08551	0.07878	0.04881	0.03396	0.03832
198.8	0.08593	0.07892	0.04832	0.03462	0.03899
199	0.08619	0.07899	0.04805	0.03527	0.03959
199.2	0.08602	0.07874	0.04756	0.03561	0.03988
199.4	0.08579	0.07827	0.04722	0.03574	0.03992
199.6	0.08548	0.07764	0.04693	0.03567	0.03983
199.8	0.08512	0.07699	0.04696	0.03536	0.03961
200	0.08486	0.07638	0.04731	0.03498	0.0393
200.2	0.0846	0.07622	0.04837	0.03473	0.03909
200.4	0.08396	0.07614	0.04966	0.03426	0.03876
200.6	0.08281	0.07607	0.051	0.03337	0.03817
200.8	0.08126	0.07576	0.05191	0.03196	0.0373
201	0.07949	0.07535	0.05247	0.03033	0.03634
201.2	0.07769	0.07442	0.05247	0.02849	0.03513
201.4	0.07611	0.0733	0.05209	0.02666	0.03396
201.6	0.07494	0.07223	0.05147	0.02523	0.0332
201.8	0.07432	0.07171	0.05082	0.02452	0.03311
202	0.07397	0.07138	0.05004	0.02418	0.03326
202.2	0.07414	0.07121	0.04944	0.02411	0.03376
202.4	0.07438	0.07101	0.04877	0.02421	0.03444
202.6	0.07472	0.07088	0.04811	0.02441	0.03505
202.8	0.07522	0.07068	0.04751	0.02476	0.03542
203	0.07588	0.07052	0.04706	0.02529	0.03575
203.2	0.0763	0.07036	0.04654	0.02606	0.03585
203.4	0.0768	0.07053	0.04618	0.02711	0.03583
203.6	0.07736	0.07094	0.04593	0.02837	0.03573
203.8	0.07782	0.0719	0.04589	0.02975	0.03568
204	0.07829	0.07323	0.04595	0.03117	0.03557
204.2	0.07901	0.07477	0.04613	0.03254	0.03563
204.4	0.08004	0.07605	0.04615	0.03366	0.03558
204.6	0.08098	0.07686	0.046	0.03456	0.03535
204.8	0.0817	0.07689	0.04555	0.03522	0.03469
205	0.08213	0.07659	0.04521	0.03577	0.03403
205.2	0.08241	0.0763	0.04513	0.03625	0.03346
205.4	0.0827	0.07643	0.04571	0.03679	0.03343
205.6	0.08309	0.07684	0.04674	0.0372	0.03386
205.8	0.08342	0.07709	0.04791	0.03709	0.03467
206	0.08343	0.07693	0.04871	0.03643	0.03545
206.2	0.08339	0.0764	0.04926	0.03537	0.03604
206.4	0.08317	0.07532	0.0494	0.03409	0.03629
206.6	0.08283	0.07387	0.04931	0.03266	0.03622
206.8	0.08245	0.0724	0.04916	0.03151	0.03587
207	0.08243	0.0711	0.04926	0.0307	0.03555
207.2	0.08247	0.07004	0.04945	0.03033	0.03536
207.4	0.08279	0.06951	0.04973	0.03046	0.0354
207.6	0.08337	0.06942	0.05005	0.03118	0.0357
207.8	0.08423	0.06957	0.05026	0.03214	0.03641
208	0.08514	0.06991	0.05032	0.03324	0.03717
208.2	0.08582	0.07035	0.05032	0.03432	0.0378
208.4	0.08603	0.07088	0.05051	0.03541	0.03823
208.6	0.08587	0.07164	0.05089	0.03623	0.03873
208.8	0.08545	0.07251	0.05141	0.03672	0.03923
209	0.08472	0.07328	0.05187	0.03659	0.0398
209.2	0.08367	0.07377	0.05188	0.03573	0.04023
209.4	0.08239	0.07372	0.05117	0.03387	0.04033
209.6	0.08095	0.07317	0.04989	0.03137	0.03991
209.8	0.07982	0.07256	0.04855	0.02878	0.03926
210	0.07917	0.07206	0.04752	0.0267	0.03853
210.2	0.07922	0.07174	0.04706	0.0253	0.03792
210.4	0.07944	0.07135	0.04694	0.0247	0.03728
210.6	0.07982	0.07098	0.04723	0.02473	0.03686
210.8	0.08009	0.07065	0.04755	0.02521	0.03656
211	0.08034	0.07033	0.0476	0.02582	0.03629
211.2	0.08039	0.06982	0.04739	0.0266	0.03622
211.4	0.08066	0.06938	0.04733	0.02754	0.03659
211.6	0.08114	0.06908	0.04735	0.02887	0.03719
211.8	0.08165	0.06869	0.04747	0.03016	0.0379
212	0.08188	0.0681	0.04767	0.0313	0.0387
212.2	0.0819	0.06746	0.04791	0.03209	0.03939
212.4	0.08159	0.0668	0.04802	0.03259	0.03981
212.6	0.08067	0.06594	0.0477	0.03224	0.03977
212.8	0.07946	0.06519	0.04712	0.03133	0.03931
213	0.07812	0.0645	0.04625	0.0299	0.03845
213.2	0.07664	0.06382	0.04516	0.02828	0.0374
213.4	0.07533	0.06334	0.04398	0.02657	0.03639
213.6	0.07434	0.06316	0.04292	0.02532	0.03562
213.8	0.0735	0.06314	0.04201	0.02479	0.03505
214	0.0727	0.0634	0.04135	0.02488	0.03464
214.2	0.0722	0.06392	0.0411	0.02524	0.03429
214.4	0.07196	0.06445	0.04114	0.02588	0.03401
214.6	0.07196	0.06473	0.04135	0.02653	0.03369
214.8	0.07226	0.06467	0.04185	0.02702	0.03348
215	0.07296	0.06472	0.04288	0.0275	0.03345
215.2	0.074	0.06504	0.04395	0.02804	0.03363
215.4	0.07508	0.06555	0.04485	0.02824	0.03386
215.6	0.0762	0.06639	0.04571	0.0283	0.03408
215.8	0.07708	0.06746	0.04653	0.02822	0.03426
216	0.07752	0.0683	0.04689	0.02794	0.03437
216.2	0.0772	0.06854	0.04688	0.02709	0.03428
216.4	0.07656	0.06858	0.0469	0.0262	0.03407
216.6	0.07547	0.06821	0.04668	0.02514	0.03369
216.8	0.07424	0.06774	0.04601	0.02392	0.03328
217	0.07315	0.06725	0.04501	0.02267	0.03275
217.2	0.0724	0.06709	0.04404	0.022	0.03234
217.4	0.07183	0.06686	0.04302	0.02163	0.03191
217.6	0.07151	0.06679	0.0421	0.02136	0.03161
217.8	0.07127	0.06651	0.04125	0.02104	0.03112
218	0.07121	0.06617	0.04054	0.02088	0.03077
218.2	0.07147	0.06584	0.04011	0.02088	0.03064
218.4	0.072	0.06572	0.03997	0.02118	0.03088
218.6	0.07287	0.06578	0.04003	0.02186	0.03138
218.8	0.07396	0.06575	0.0399	0.02272	0.03205
219	0.07494	0.06557	0.03974	0.02353	0.03282
219.2	0.07554	0.06502	0.0395	0.02413	0.03339
219.4	0.07561	0.06404	0.03927	0.02459	0.03375
219.6	0.07497	0.06255	0.0391	0.02488	0.03374
219.8	0.07392	0.06098	0.03936	0.0253	0.03354
220	0.07287	0.05958	0.03983	0.02608	0.03307
220.2	0.07189	0.05844	0.04024	0.02689	0.03257
220.4	0.07115	0.05763	0.04047	0.02765	0.03197
220.6	0.07089	0.0571	0.04066	0.02835	0.03145
220.8	0.07091	0.05702	0.04089	0.02901	0.03105
221	0.07074	0.05727	0.04086	0.02911	0.03066
221.2	0.07029	0.05793	0.04062	0.02882	0.03022
221.4	0.0697	0.05892	0.04017	0.02815	0.02986
221.6	0.06917	0.06037	0.0397	0.02746	0.0298
221.8	0.06874	0.06194	0.0393	0.02669	0.03016
222	0.0686	0.0633	0.03913	0.02603	0.03088
222.2	0.06887	0.06428	0.03907	0.02558	0.03182
222.4	0.06919	0.06478	0.03902	0.02519	0.03272
222.6	0.06949	0.0651	0.03914	0.02484	0.03363
222.8	0.06976	0.06534	0.0394	0.02455	0.03435
223	0.07009	0.06539	0.03983	0.0244	0.03481
223.2	0.07021	0.06495	0.04031	0.02403	0.03475
223.4	0.07049	0.06411	0.04064	0.0237	0.03439
223.6	0.07068	0.06275	0.04057	0.02338	0.03364
223.8	0.07083	0.06114	0.0403	0.02312	0.03274
224	0.071	0.05955	0.04004	0.0232	0.03178
224.2	0.07143	0.0584	0.04008	0.02383	0.03116
224.4	0.07173	0.0578	0.04044	0.02467	0.03087
224.6	0.07173	0.05753	0.04085	0.02522	0.03078
224.8	0.07149	0.05724	0.04113	0.02551	0.03075
225	0.0711	0.05699	0.04126	0.02549	0.03089
225.2	0.07059	0.05679	0.04108	0.02526	0.0311
225.4	0.06995	0.0564	0.04059	0.0249	0.03131
225.6	0.06944	0.056	0.04015	0.02489	0.03145
225.8	0.06904	0.05579	0.03967	0.02515	0.03154
226	0.06857	0.05582	0.03923	0.02547	0.03145
226.2	0.06825	0.05618	0.03903	0.02583	0.03129
226.4	0.06819	0.05692	0.03912	0.0264	0.03115
226.6	0.06824	0.05762	0.03903	0.02688	0.03086
226.8	0.06814	0.05817	0.03867	0.02705	0.03026
227	0.06815	0.05874	0.03812	0.02746	0.02967
227.2	0.06803	0.05946	0.03736	0.02812	0.02909
227.4	0.06796	0.06052	0.03667	0.02902	0.02887
227.6	0.06825	0.06217	0.03653	0.03023	0.02931
227.8	0.06884	0.06401	0.03693	0.03165	0.03024
228	0.06935	0.06544	0.03756	0.03254	0.03131
228.2	0.06966	0.06602	0.0382	0.0329	0.03245
228.4	0.06995	0.06572	0.03865	0.03277	0.03334
228.6	0.07015	0.0647	0.03887	0.03215	0.03387
228.8	0.0703	0.06331	0.03886	0.03123	0.03418
229	0.07042	0.06175	0.03878	0.0302	0.03452
229.2	0.07076	0.06054	0.03896	0.0291	0.03504
229.4	0.07112	0.05965	0.0393	0.02799	0.03567
229.6	0.07137	0.05903	0.03954	0.02705	0.03621
229.8	0.07185	0.05856	0.03956	0.02636	0.03659
230	0.07234	0.05832	0.03935	0.02597	0.03684
230.2	0.07266	0.05823	0.03895	0.02594	0.0369
230.4	0.07268	0.05833	0.03853	0.02601	0.03673
230.6	0.07269	0.05887	0.03829	0.02627	0.03663
230.8	0.07245	0.05987	0.03821	0.02651	0.03668
231	0.07224	0.06118	0.03845	0.0266	0.03678
231.2	0.07216	0.06218	0.03881	0.02632	0.03664
231.4	0.07192	0.06249	0.0389	0.02561	0.03616
231.6	0.0715	0.0619	0.03869	0.02456	0.03541
231.8	0.07109	0.06063	0.03837	0.02344	0.03471
232	0.07101	0.05902	0.0379	0.02241	0.03405
232.2	0.07104	0.05745	0.03738	0.02152	0.03367
232.4	0.07131	0.05628	0.03695	0.02098	0.03379
232.6	0.07187	0.05555	0.03669	0.02066	0.03454
232.8	0.07265	0.05532	0.03664	0.02072	0.03575
233	0.07315	0.05524	0.0365	0.02115	0.03696
233.2	0.07349	0.05517	0.03602	0.02183	0.03786
233.4	0.07379	0.05513	0.03533	0.02267	0.03839
233.6	0.0736	0.05511	0.03457	0.02362	0.03841
233.8	0.07293	0.05514	0.03382	0.02473	0.03805
234	0.07191	0.0553	0.03313	0.02566	0.03757
234.2	0.07077	0.05577	0.03276	0.02653	0.03715
234.4	0.06956	0.05633	0.03268	0.0272	0.03663
234.6	0.06848	0.05671	0.0326	0.02741	0.03569
234.8	0.06747	0.05668	0.03235	0.027	0.03432
235	0.06666	0.05654	0.03202	0.02636	0.03279
235.2	0.06618	0.05635	0.03175	0.02578	0.03135
235.4	0.066	0.05619	0.03156	0.02524	0.03016
235.6	0.06608	0.05634	0.03154	0.02492	0.02956
235.8	0.06633	0.05677	0.03164	0.0246	0.02944
236	0.06686	0.05726	0.03194	0.02423	0.02966
236.2	0.06749	0.05768	0.0324	0.02376	0.03033
236.4	0.06811	0.05808	0.03295	0.02344	0.03132
236.6	0.06856	0.05832	0.03335	0.02299	0.0322
236.8	0.06892	0.05856	0.03364	0.0226	0.03296
237	0.06915	0.05895	0.03391	0.0224	0.03362
237.2	0.06925	0.05947	0.03427	0.02252	0.03405
237.4	0.06926	0.05996	0.03476	0.02283	0.03431
237.6	0.06923	0.06032	0.03562	0.02348	0.03455
237.8	0.06923	0.06038	0.0369	0.02425	0.03466
238	0.06911	0.05994	0.03828	0.02487	0.0344
238.2	0.06911	0.06006	0.03755	0.0243	0.03418
238.4	0.06892	0.05957	0.03822	0.02431	0.03343
238.6	0.06866	0.0589	0.03891	0.02427	0.03242
238.8	0.06835	0.05805	0.03963	0.02418	0.03115
239	0.06798	0.05703	0.04037	0.02404	0.02961
239.2	0.06754	0.05583	0.04113	0.02385	0.02782
239.4	0.06704	0.05445	0.04192	0.02362	0.02576
239.6	0.06648	0.0529	0.04273	0.02333	0.02344
239.8	0.06586	0.05117	0.04356	0.023	0.02086

## Sheet: Fig_4_c
						AVERAGE	STDEV
		A0	4.41511	5.50749	5.1674	5.03	0.559004
		A1	14.6521	14.8078	14.615	14.6916	0.102298

## Sheet: Fig_4_d
					AVERAGE	STDEV
	A0	4.41511	5.50749	5.1674	5.03	0.559004
	A4	8.9007	8.53811	8.5687	8.66917	0.201097
	A8	17.1439	16.9049	16.7424	16.9304	0.20197
	A11	8.56501	8.06617	7.86778	8.16632	0.359244

## Sheet: Fig_5_b
						AVERAGE	STDEV
		A0	4.83482	4.91039	5.2739	5.00637	0.234749
		A15	9.15436	8.42558	8.47495	8.68496	0.407258
		A19	8.69178	9.16467	8.49364	8.78337	0.344759
		A23	9.79445	9.92466	9.52063	9.74658	0.206225

## Sheet: Fig_6_f
						AVERAGE	STDEV
		A0	4.96646	4.98469	5.19966	5.05027	0.129695
		A27	7.98585	7.78346	7.78502	7.85144	0.116403
		A30	9.84947	11.2322	9.92364	10.3351	0.777803
		A32	6.51197	6.9442	7.44907	6.96841	0.469021

## Sheet: Fig_6_h
					AVERAGE	STDEV
	A0	4.96646	4.98469	5.19966	5.05027	0.129695
	A35	10.3137	10.4779	8.91979	9.90383	0.856144
	A38	11.3902	12.4371	10.6509	11.4927	0.897509

## Sheet: Supplementary Fig_1
a																			b																		c
	D2 CDD-D3 NDD-1						D2 CDD-D3 NDD-2						D2 CDD-D3 NDD-3							D4 CDD-D5 NDD-1						D4 CDD-D5 NDD-2						D4 CDD-D5 NDD-3						R4 CDD-R5 NDD-1							R4 CDD-R5 NDD-2
		Wavelength shift (nm)						Wavelength shift (nm)						Wavelength shift (nm)							Wavelength shift (nm)						Wavelength shift (nm)						Wavelength shift (nm)						Wavelength shift (nm)							Wavelength shift (nm)
	Time (sec)	18.86 µM	9.43 µM	4.72 µM	2.36 µM		Time (sec)	18.86 µM	9.43 µM	4.72 µM	2.36 µM		Time (sec)	18.86 µM	9.43 µM	4.72 µM	2.36 µM			Time (sec)	11.68 µM	5.84 µM	2.92 µM	1.46 µM			11.68 µM	5.84 µM	2.92 µM	1.46 µM		Time (sec)	11.68 µM	5.84 µM	2.92 µM	1.46 µM		Time (sec)	9.43 µM	4.72 µM	2.36 µM	1.18 µM	0.58 µM		Time (sec)	9.43 µM	4.72 µM	2.36 µM	1.18 µM
	0	0.11689	0.08762	0.05016	0.02008		0	0.0897	0.03389	0.02485	0.00272		-0.2	0	0	0	0			0	0.02952	0.00895	0.00813	0.00141		0	0.02276	0.01756	0.02398	0.00141		0	0.010759	0.016384	0.005513	-0.00215		-0.2	0	0	0	0	0		0	0.17687	0.11625	0.03738	0.03234
	0.2	0.12765	0.09296	0.05459	0.02464		0.2	0.09916	0.04173	0.03374	0.0086		0	0.09138	0.06714	0.03226	0.01705			0.2	0.03085	0.00982	0.0078	0.00158		0.2	0.02447	0.01774	0.02411	0.00158		0.2	0.011502	0.016682	0.005855	-0.00213		0	0.1693	0.07659	0.06097	0.02799	0.0162		0.2	0.21164	0.13314	0.04797	0.03744
	0.4	0.13752	0.09782	0.05874	0.02882		0.4	0.10786	0.04899	0.04191	0.01409		0.2	0.10035	0.07233	0.03808	0.02013			0.4	0.03259	0.01144	0.00823	0.00211		0.4	0.02641	0.01833	0.02487	0.00211		0.4	0.011812	0.016848	0.005851	-0.0023		0.2	0.19723	0.09685	0.07023	0.03282	0.01577		0.4	0.24426	0.14966	0.05854	0.04258
	0.6	0.14648	0.1022	0.06261	0.03261		0.6	0.11581	0.05568	0.04935	0.01918		0.4	0.10855	0.07717	0.04337	0.02302			0.6	0.03431	0.01283	0.00926	0.00226		0.6	0.02822	0.01824	0.02448	0.00226		0.6	0.012657	0.017676	0.006689	-0.00207		0.4	0.22335	0.11631	0.07948	0.03764	0.01565		0.6	0.27473	0.16579	0.06909	0.04774
	0.8	0.15453	0.10608	0.0662	0.03603		0.8	0.123	0.06179	0.05607	0.02387		0.6	0.116	0.08165	0.04814	0.0257			0.8	0.03544	0.01435	0.00965	0.00267		0.8	0.02994	0.01858	0.02491	0.00267		0.8	0.014097	0.018984	0.007788	-0.00125		0.6	0.24766	0.13495	0.08872	0.04243	0.01582		0.8	0.30306	0.18156	0.07961	0.05293
	1	0.16168	0.10949	0.06952	0.03907		1	0.12943	0.06733	0.06208	0.02817		0.8	0.12269	0.08578	0.05237	0.0282			1	0.0375	0.01633	0.01103	0.00342		1	0.03164	0.0191	0.02506	0.00342		1	0.015193	0.019754	0.008608	-0.00054		0.8	0.27016	0.15279	0.09794	0.04721	0.01629		1	0.32923	0.19694	0.09011	0.05814
	1.2	0.16792	0.1124	0.07256	0.04174		1.2	0.13511	0.0723	0.06735	0.03208		1	0.12862	0.08955	0.05607	0.03049			1.2	0.03937	0.0173	0.01208	0.00401		1.2	0.03334	0.01954	0.02543	0.00401		1.2	0.01676	0.020812	0.009561	-0.00015		1	0.29085	0.16983	0.10715	0.05196	0.01705		1.2	0.35325	0.21195	0.10059	0.06339
	1.4	0.17326	0.11484	0.07531	0.04402		1.4	0.14002	0.07669	0.07191	0.03559		1.2	0.13379	0.09297	0.05924	0.03259			1.4	0.04112	0.01868	0.01216	0.00392		1.4	0.03445	0.02008	0.02589	0.00392		1.4	0.017546	0.021495	0.010056	-9.4e-05		1.2	0.30973	0.18605	0.11636	0.0567	0.01812		1.4	0.37513	0.22659	0.11105	0.06866
	1.6	0.17769	0.11678	0.0778	0.04592		1.6	0.14419	0.08051	0.07575	0.03871		1.4	0.1382	0.09604	0.06188	0.0345			1.6	0.04253	0.01971	0.01336	0.00433		1.6	0.03605	0.02121	0.02605	0.00433		1.6	0.018392	0.02233	0.010647	-7.5e-05		1.4	0.3268	0.20147	0.12554	0.06142	0.01948		1.6	0.39485	0.24084	0.12148	0.07396
	1.8	0.18122	0.11824	0.08	0.04745		1.8	0.14759	0.08375	0.07886	0.04143		1.6	0.14185	0.09875	0.06399	0.03621			1.8	0.04389	0.0202	0.01396	0.00418		1.8	0.03702	0.02247	0.02625	0.00418		1.8	0.019287	0.022646	0.011187	1.69e-05		1.6	0.34206	0.21609	0.13472	0.06611	0.02114		1.8	0.41243	0.25472	0.13189	0.07929
	2	0.18265	0.11837	0.08135	0.04815		2	0.14948	0.08624	0.08056	0.0438		1.8	0.14475	0.1011	0.06557	0.03772			2	0.04528	0.02049	0.01448	0.00473		2	0.03784	0.02371	0.02697	0.00473		2	0.019957	0.02324	0.011186	-0.00035		1.8	0.35551	0.2299	0.14389	0.07079	0.0231		2	0.42902	0.27007	0.14317	0.08508
	2.2	0.18354	0.11823	0.08296	0.04854		2.2	0.15092	0.08821	0.08153	0.04576		2	0.14559	0.10327	0.06605	0.03911			2.2	0.0462	0.02068	0.01533	0.0053		2.2	0.03881	0.02565	0.02776	0.0053		2.2	0.02126	0.024105	0.012387	0.00051		2	0.36671	0.24397	0.15392	0.07542	0.02514		2.2	0.44278	0.28484	0.15445	0.09085
	2.4	0.18383	0.11776	0.08462	0.04862		2.4	0.15186	0.08966	0.08194	0.04738		2.2	0.14565	0.10482	0.06618	0.04027			2.4	0.04799	0.02124	0.0157	0.00544		2.4	0.03971	0.02642	0.02779	0.00544		2.4	0.021941	0.024295	0.012877	0.001159		2.2	0.37593	0.25702	0.16372	0.0797	0.02761		2.4	0.4534	0.29858	0.1653	0.09639
	2.6	0.18356	0.11689	0.08597	0.04838		2.6	0.15195	0.0904	0.08188	0.04834		2.4	0.1452	0.10569	0.06593	0.04121			2.6	0.05037	0.02207	0.01617	0.00554		2.6	0.04153	0.0272	0.02856	0.00554		2.6	0.022819	0.025154	0.01319	0.001776		2.4	0.38328	0.269	0.17328	0.08375	0.03059		2.6	0.46095	0.31099	0.17567	0.10172
	2.8	0.18269	0.11599	0.08692	0.04797		2.8	0.15113	0.09036	0.0813	0.04853		2.6	0.14466	0.10615	0.06535	0.04201			2.8	0.05228	0.02262	0.01644	0.00564		2.8	0.04241	0.02785	0.02881	0.00564		2.8	0.023903	0.025327	0.014449	0.00197		2.6	0.38882	0.27955	0.18251	0.08812	0.03386		2.8	0.46532	0.32153	0.18538	0.10679
	3	0.18187	0.11544	0.08761	0.04757		3	0.15014	0.09022	0.08087	0.04848		2.8	0.14386	0.10611	0.06428	0.0424			3	0.05402	0.02378	0.01681	0.00605		3	0.04416	0.02825	0.02934	0.00605		3	0.024145	0.025462	0.014592	0.002233		2.8	0.39243	0.2885	0.19127	0.09266	0.03721		3	0.46888	0.33105	0.19494	0.11222
	3.2	0.181	0.11514	0.08775	0.04724		3.2	0.14907	0.09003	0.0806	0.04832		3	0.14362	0.10619	0.06321	0.04246			3.2	0.05491	0.02429	0.01736	0.0069		3.2	0.04523	0.02942	0.02954	0.0069		3.2	0.025428	0.025671	0.014932	0.002505		3	0.39577	0.29661	0.19971	0.09774	0.0406		3.2	0.47191	0.33937	0.20402	0.11753
	3.4	0.18011	0.11496	0.0872	0.04703		3.4	0.14799	0.08983	0.08041	0.04812		3.2	0.14397	0.10657	0.06255	0.04246			3.4	0.05648	0.02549	0.01814	0.00763		3.4	0.0461	0.03045	0.03014	0.00763		3.4	0.025452	0.024831	0.014143	0.002324		3.2	0.399	0.3039	0.20786	0.10341	0.04404		3.4	0.47462	0.34685	0.21271	0.12262
	3.6	0.17944	0.11536	0.0865	0.0474		3.6	0.14691	0.08952	0.08013	0.04787		3.4	0.1447	0.10716	0.06235	0.04253			3.6	0.05707	0.02639	0.01866	0.00772		3.6	0.04683	0.0305	0.02992	0.00772		3.6	0.026622	0.025513	0.014539	0.003053		3.4	0.40181	0.31009	0.21563	0.10945	0.04737		3.6	0.477	0.35383	0.22119	0.12769
	3.8	0.17914	0.11601	0.08561	0.04812		3.8	0.14605	0.08937	0.07997	0.04768		3.6	0.14568	0.10784	0.0628	0.04278			3.8	0.05812	0.02734	0.01888	0.00783		3.8	0.04749	0.03176	0.0305	0.00783		3.8	0.028861	0.026793	0.015682	0.004311		3.6	0.40407	0.31529	0.22283	0.11549	0.05058		3.8	0.47919	0.3606	0.22959	0.13289
	4	0.1792	0.11686	0.08467	0.04879		4	0.1455	0.08939	0.07989	0.04743		3.8	0.147	0.10862	0.06395	0.04339			4	0.05938	0.02815	0.01968	0.00851		4	0.04816	0.03139	0.03017	0.00851		4	0.029958	0.027205	0.015871	0.004923		3.8	0.40576	0.31966	0.2294	0.12136	0.05372		4	0.4811	0.36725	0.23777	0.13809
	4.2	0.17956	0.1176	0.08368	0.04943		4.2	0.14527	0.08955	0.07996	0.04706		4	0.14853	0.10941	0.06575	0.04428			4.2	0.06047	0.02884	0.01975	0.00877		4.2	0.0491	0.03236	0.03099	0.00877		4.2	0.031732	0.028208	0.016953	0.005662		4	0.40725	0.32371	0.23603	0.12711	0.05695		4.2	0.4829	0.37379	0.24576	0.1435
	4.4	0.18011	0.11831	0.08287	0.05019		4.4	0.14511	0.08982	0.08025	0.04664		4.2	0.15004	0.10994	0.06768	0.04501			4.4	0.06135	0.03038	0.02055	0.00882		4.4	0.04925	0.0318	0.03056	0.00882		4.4	0.033041	0.02889	0.016818	0.00579		4.2	0.40872	0.32754	0.24283	0.13269	0.06016		4.4	0.48474	0.38021	0.25356	0.14926
	4.6	0.18103	0.11904	0.08213	0.05087		4.6	0.14522	0.09036	0.08086	0.04634		4.4	0.1516	0.11036	0.06957	0.04553			4.6	0.06278	0.03132	0.02172	0.00896		4.6	0.05014	0.03222	0.03098	0.00896		4.6	0.035112	0.030285	0.017965	0.006392		4.4	0.41024	0.33127	0.24949	0.13818	0.06329		4.6	0.48702	0.38638	0.26122	0.1554
	4.8	0.18228	0.11988	0.08177	0.0514		4.8	0.14555	0.09116	0.08165	0.04624		4.6	0.153	0.11046	0.07097	0.04574			4.8	0.06355	0.03217	0.02152	0.00945		4.8	0.05169	0.03312	0.03282	0.00945		4.8	0.036371	0.030975	0.018601	0.006634		4.6	0.41167	0.33466	0.25577	0.1434	0.06619		4.8	0.48964	0.39199	0.26834	0.16144
	5	0.18368	0.12071	0.08186	0.05196		5	0.14611	0.0922	0.08244	0.04633		4.8	0.15443	0.11053	0.07197	0.0459			5	0.06546	0.03351	0.02263	0.01013		5	0.05283	0.03377	0.03371	0.01013		5	0.037503	0.031742	0.018992	0.006421		4.8	0.41285	0.33771	0.26168	0.14824	0.06898		5	0.49229	0.39682	0.27491	0.16718
	5.2	0.18509	0.12146	0.08236	0.05242		5.2	0.14694	0.09356	0.08332	0.04679		5	0.15594	0.11071	0.07262	0.04635			5.2	0.06678	0.03386	0.02268	0.01021		5.2	0.05344	0.03446	0.03429	0.01021		5.2	0.038246	0.032045	0.018616	0.004752		5	0.41355	0.34001	0.26675	0.15244	0.07151		5.2	0.49487	0.40119	0.28101	0.1727
	5.4	0.18655	0.12193	0.08328	0.0528		5.4	0.14822	0.09507	0.08431	0.04743		5.2	0.15745	0.11093	0.07295	0.04704			5.4	0.06817	0.03477	0.0229	0.00994		5.4	0.05441	0.03526	0.03559	0.00994		5.4	0.038756	0.032377	0.01849	0.004068		5.2	0.41383	0.34192	0.27095	0.15594	0.07398		5.4	0.49749	0.40532	0.2867	0.17799
	5.6	0.1879	0.12181	0.08459	0.05312		5.6	0.14985	0.09664	0.08534	0.04823		5.4	0.15863	0.11089	0.07299	0.04776			5.6	0.06872	0.03436	0.02334	0.01006		5.6	0.05565	0.0357	0.03624	0.01006		5.6	0.040269	0.033472	0.019335	0.004052		5.4	0.41408	0.34378	0.27455	0.15889	0.07648		5.6	0.49952	0.40886	0.29171	0.18258
	5.8	0.18893	0.12117	0.08572	0.05334		5.8	0.15153	0.09815	0.08624	0.04906		5.6	0.15925	0.11042	0.07274	0.04833			5.8	0.06967	0.03422	0.02316	0.00948		5.8	0.05641	0.03617	0.03715	0.00948		5.8	0.041299	0.033871	0.019492	0.003736		5.6	0.41445	0.34596	0.27781	0.16144	0.07919		5.8	0.50087	0.4121	0.2964	0.18684
	6	0.18964	0.1203	0.08627	0.05363		6	0.15297	0.09945	0.0872	0.04979		5.8	0.15907	0.10943	0.07202	0.04845			6	0.07086	0.03472	0.02349	0.01003		6	0.0581	0.03686	0.03852	0.01003		6	0.041756	0.034208	0.019715	0.003443		5.8	0.41476	0.34821	0.28057	0.1639	0.08188		6	0.50174	0.41499	0.3008	0.19073
	6.2	0.18989	0.1192	0.08605	0.05359		6.2	0.15398	0.10036	0.08803	0.0502		6	0.15839	0.10813	0.07121	0.04807			6.2	0.07213	0.03512	0.02454	0.00991		6.2	0.05877	0.03742	0.03892	0.00991		6.2	0.042805	0.035007	0.020419	0.003844		6	0.41518	0.35061	0.2829	0.16654	0.08456		6.2	0.50261	0.41756	0.30496	0.19449
	6.4	0.18945	0.11809	0.08532	0.05306		6.4	0.15453	0.10083	0.08852	0.05039		6.2	0.15749	0.10672	0.07042	0.04743			6.4	0.07392	0.03553	0.02494	0.00957		6.4	0.05913	0.03633	0.03856	0.00957		6.4	0.043221	0.034945	0.01945	0.00327		6.2	0.41568	0.35286	0.28478	0.16947	0.08688		6.4	0.5036	0.41968	0.30889	0.1982
	6.6	0.18808	0.11699	0.084	0.05189		6.6	0.15467	0.1009	0.08867	0.0505		6.4	0.15639	0.10537	0.06964	0.04649			6.6	0.07579	0.03609	0.02518	0.00979		6.6	0.06005	0.03679	0.03879	0.00979		6.6	0.044299	0.03569	0.020005	0.003406		6.4	0.41612	0.35471	0.28604	0.17247	0.08868		6.6	0.50492	0.42172	0.31269	0.20218
	6.8	0.18619	0.11607	0.08233	0.0504		6.8	0.15446	0.1007	0.08854	0.05056		6.6	0.1553	0.10437	0.06905	0.04556			6.8	0.07644	0.03671	0.02586	0.01021		6.8	0.06029	0.03693	0.03796	0.01021		6.8	0.045355	0.036444	0.020778	0.003114		6.6	0.41641	0.35598	0.28686	0.17554	0.08992		6.8	0.50644	0.42351	0.31624	0.20603
	7	0.18415	0.11537	0.08076	0.04882		7	0.15401	0.10038	0.08805	0.05061		6.8	0.15444	0.10365	0.06903	0.04484			7	0.07709	0.0376	0.02581	0.01074		7	0.061	0.03721	0.03764	0.01074		7	0.046316	0.035786	0.020494	0.003243		6.8	0.41688	0.35682	0.28767	0.1785	0.09083		7	0.50805	0.42542	0.31976	0.21003
	7.2	0.18225	0.1153	0.07984	0.04774		7.2	0.15343	0.09995	0.0873	0.05068		7	0.15367	0.10291	0.069	0.04412			7.2	0.0785	0.03885	0.02628	0.01142		7.2	0.06129	0.03798	0.03739	0.01142		7.2	0.046865	0.036184	0.021139	0.003657		7	0.41755	0.35739	0.28853	0.18125	0.09161		7.2	0.50948	0.42749	0.32335	0.21405
	7.4	0.18067	0.11569	0.07927	0.04705		7.4	0.15283	0.09954	0.0866	0.05081		7.2	0.15282	0.10226	0.06881	0.04312			7.4	0.07931	0.03977	0.02656	0.01204		7.4	0.06239	0.03896	0.0372	0.01204		7.4	0.047293	0.036576	0.021207	0.004996		7.2	0.41867	0.35804	0.28962	0.18418	0.09252		7.4	0.51066	0.42982	0.3271	0.21798
	7.6	0.17973	0.11649	0.07902	0.04672		7.6	0.1522	0.09911	0.08593	0.05085		7.4	0.1519	0.10164	0.06848	0.04184			7.6	0.08012	0.04166	0.02752	0.01275		7.6	0.06288	0.03928	0.03602	0.01275		7.6	0.049029	0.037891	0.022713	0.006337		7.4	0.4202	0.35881	0.29108	0.18728	0.09363		7.6	0.51175	0.43238	0.33097	0.22174
	7.8	0.1795	0.11749	0.07939	0.04699		7.8	0.15161	0.0986	0.08549	0.05072		7.6	0.15108	0.10118	0.06814	0.04038			7.8	0.08109	0.04285	0.02769	0.01309		7.8	0.0639	0.03994	0.0361	0.01309		7.8	0.050097	0.038548	0.024158	0.00681		7.6	0.42231	0.35993	0.29298	0.19059	0.09499		7.8	0.51279	0.43501	0.33477	0.22517
	8	0.17984	0.1187	0.08051	0.04774		8	0.15119	0.09807	0.08532	0.05056		7.8	0.15034	0.10078	0.06752	0.03876			8	0.08225	0.04405	0.02837	0.01335		8	0.06406	0.03936	0.03519	0.01335		8	0.050741	0.038978	0.024623	0.006968		7.8	0.42491	0.36133	0.29518	0.19409	0.09654		8	0.51376	0.43762	0.33829	0.22805
	8.2	0.18074	0.1201	0.08214	0.04863		8.2	0.15087	0.09761	0.08534	0.05041		8	0.15014	0.10063	0.06707	0.03752			8.2	0.08345	0.04473	0.02854	0.01311		8.2	0.06408	0.0395	0.03515	0.01311		8.2	0.052008	0.038657	0.02556	0.007416		8	0.42768	0.36294	0.29751	0.19767	0.09823		8.2	0.51478	0.44002	0.34148	0.23052
	8.4	0.18216	0.12153	0.08425	0.04965		8.4	0.15063	0.09755	0.08553	0.05042		8.2	0.1505	0.10086	0.06689	0.0371			8.4	0.08447	0.04539	0.02885	0.01262		8.4	0.06473	0.03908	0.03503	0.01262		8.4	0.052742	0.038682	0.025701	0.007207		8.2	0.43014	0.3645	0.29971	0.20087	0.10003		8.4	0.51537	0.44167	0.34396	0.2323
	8.6	0.18361	0.12269	0.08655	0.05081		8.6	0.15064	0.098	0.08595	0.05071		8.4	0.15143	0.10171	0.067	0.03762			8.6	0.086	0.04608	0.0296	0.01291		8.6	0.06643	0.04143	0.0369	0.01291		8.6	0.053343	0.039379	0.026445	0.007056		8.4	0.43212	0.36589	0.30173	0.20357	0.10198		8.6	0.51555	0.44243	0.34581	0.23352
	8.8	0.18497	0.12361	0.08877	0.05182		8.8	0.15111	0.09887	0.08659	0.05129		8.6	0.15262	0.10296	0.06724	0.03866			8.8	0.08664	0.04632	0.02943	0.01315		8.8	0.06767	0.04184	0.03686	0.01315		8.8	0.053767	0.039735	0.026171	0.007364		8.6	0.43352	0.36698	0.30335	0.20575	0.10407		8.8	0.51558	0.44276	0.3472	0.23467
	9	0.18616	0.12412	0.09071	0.05266		9	0.1517	0.09988	0.0873	0.05186		8.8	0.15412	0.10462	0.06762	0.03993			9	0.08818	0.04735	0.03008	0.01341		9	0.06876	0.04234	0.03737	0.01341		9	0.054594	0.040836	0.026496	0.007407		8.8	0.43481	0.36818	0.30467	0.20782	0.10664		9	0.51572	0.44291	0.34824	0.23599
	9.2	0.18708	0.12406	0.09213	0.05339		9.2	0.15216	0.10087	0.08796	0.05224		9	0.15535	0.10656	0.06791	0.04124			9.2	0.08924	0.04763	0.03007	0.01246		9.2	0.06995	0.04387	0.03844	0.01246		9.2	0.054889	0.04122	0.026282	0.006927		9	0.43606	0.36947	0.30585	0.21006	0.10978		9.2	0.51574	0.44287	0.34893	0.23735
	9.4	0.18752	0.12346	0.09271	0.05374		9.4	0.1523	0.10148	0.08835	0.05209		9.2	0.15616	0.10857	0.06798	0.04243			9.4	0.09055	0.04779	0.03096	0.01254		9.4	0.07154	0.04431	0.0398	0.01254		9.4	0.05558	0.041475	0.026941	0.00804		9.2	0.43725	0.37073	0.30712	0.21258	0.11331		9.4	0.5163	0.44323	0.34989	0.23944
	9.6	0.18758	0.1226	0.09272	0.05376		9.6	0.15215	0.10168	0.0887	0.05132		9.4	0.1565	0.11028	0.06773	0.04337			9.6	0.09064	0.04791	0.03105	0.01211		9.6	0.07209	0.04445	0.04007	0.01211		9.6	0.055648	0.041856	0.027202	0.008743		9.4	0.43816	0.37196	0.30841	0.21533	0.11693		9.6	0.51728	0.44383	0.35088	0.24206
	9.8	0.18726	0.12138	0.09235	0.05321		9.8	0.15159	0.10163	0.0889	0.05017		9.6	0.15676	0.11178	0.06761	0.04432			9.8	0.0909	0.048	0.03101	0.01085		9.8	0.07213	0.04491	0.03926	0.01085		9.8	0.056314	0.042973	0.027656	0.009168		9.6	0.43877	0.37305	0.30975	0.21807	0.1206		9.8	0.51868	0.44461	0.35204	0.24521
	10	0.18662	0.12022	0.09177	0.05224		10	0.15084	0.10134	0.08898	0.0489		9.8	0.15673	0.11299	0.06762	0.04557			10	0.09209	0.04838	0.03176	0.01099		10	0.07232	0.04544	0.03888	0.01099		10	0.057358	0.044123	0.028351	0.009886		9.8	0.43881	0.37354	0.31072	0.22015	0.12385		10	0.52017	0.44519	0.35323	0.24862
	10.2	0.1857	0.11911	0.09095	0.05101		10.2	0.15021	0.10103	0.0891	0.04767		10	0.15662	0.11392	0.06788	0.047			10.2	0.09351	0.04902	0.03271	0.01112		10.2	0.07127	0.04607	0.03835	0.01112		10.2	0.057535	0.045004	0.027742	0.00995		10	0.43853	0.37337	0.31134	0.22144	0.12653		10.2	0.52205	0.44587	0.35451	0.25262
	10.4	0.18477	0.11814	0.09004	0.04997		10.4	0.14969	0.10082	0.0892	0.04651		10.2	0.15658	0.11432	0.06821	0.04844			10.4	0.09463	0.0499	0.03324	0.01156		10.4	0.0717	0.04628	0.0383	0.01156		10.4	0.058397	0.045306	0.027502	0.010569		10.2	0.43819	0.37287	0.31199	0.22193	0.12881		10.4	0.52394	0.4463	0.35551	0.25677
	10.6	0.18412	0.11747	0.08935	0.04932		10.6	0.14916	0.10078	0.08906	0.04542		10.4	0.1569	0.11422	0.06868	0.04969			10.6	0.09582	0.05055	0.03367	0.01228		10.6	0.07199	0.04685	0.03837	0.01228		10.6	0.059753	0.045466	0.02828	0.011191		10.4	0.43832	0.37235	0.31296	0.22204	0.13108		10.6	0.52569	0.44689	0.35646	0.26109
	10.8	0.18377	0.11739	0.08882	0.04929		10.8	0.14872	0.10062	0.08865	0.0443		10.6	0.15723	0.11362	0.069	0.05067			10.8	0.09658	0.05125	0.03425	0.0129		10.8	0.07292	0.04768	0.03903	0.0129		10.8	0.060559	0.045976	0.028367	0.01066		10.6	0.43904	0.37203	0.31408	0.22218	0.13331		10.8	0.5269	0.44762	0.35736	0.26522
	11	0.18385	0.11769	0.08844	0.04965		11	0.14835	0.1004	0.08817	0.04323		10.8	0.15752	0.11254	0.06918	0.05107			11	0.09764	0.05236	0.03472	0.01368		11	0.07361	0.04851	0.03983	0.01368		11	0.061352	0.045712	0.02815	0.010823		10.8	0.44043	0.37218	0.31554	0.22304	0.13556		11	0.52778	0.44882	0.35837	0.26903
	11.2	0.18468	0.11839	0.08826	0.05039		11.2	0.14802	0.10003	0.08757	0.04226		11	0.15749	0.11096	0.06915	0.05082			11.2	0.09903	0.05327	0.03486	0.01419		11.2	0.07427	0.04961	0.04106	0.01419		11.2	0.062497	0.047519	0.028768	0.011178		11	0.44213	0.37293	0.31704	0.22453	0.13792		11.2	0.52834	0.45037	0.35941	0.27219
	11.4	0.1862	0.11945	0.08851	0.05143		11.4	0.14784	0.09955	0.08701	0.04164		11.2	0.15737	0.10929	0.06911	0.0502			11.4	0.09948	0.05386	0.03493	0.01498		11.4	0.0753	0.05109	0.04143	0.01498		11.4	0.06292	0.047986	0.028646	0.011483		11.2	0.4442	0.3743	0.31847	0.22668	0.14042		11.4	0.52851	0.45214	0.36023	0.27457
	11.6	0.18822	0.12073	0.08895	0.05258		11.6	0.14786	0.09901	0.08649	0.04156		11.4	0.15721	0.10796	0.06925	0.0496			11.6	0.10115	0.05547	0.03622	0.01618		11.6	0.07628	0.05186	0.04244	0.01618		11.6	0.063302	0.048108	0.029361	0.011219		11.4	0.44611	0.37608	0.3198	0.22911	0.14287		11.6	0.52833	0.45382	0.36074	0.27605
	11.8	0.1903	0.1219	0.0895	0.05364		11.8	0.14784	0.09852	0.08606	0.04196		11.6	0.15709	0.10721	0.06964	0.0491			11.8	0.10226	0.056	0.03645	0.01664		11.8	0.07644	0.05195	0.04258	0.01664		11.8	0.064159	0.04866	0.030146	0.011459		11.6	0.44758	0.37818	0.32107	0.23149	0.14525		11.8	0.52808	0.45527	0.36111	0.27685
	12	0.19218	0.12274	0.08982	0.05459		12	0.1477	0.0982	0.08565	0.04274		11.8	0.15679	0.10698	0.07009	0.04863			12	0.10319	0.05598	0.03741	0.01724		12	0.07686	0.05269	0.04329	0.01724		12	0.064376	0.048706	0.029546	0.010967		11.8	0.44844	0.38044	0.3222	0.23361	0.14762		12	0.52786	0.45635	0.3615	0.27736
	12.2	0.19338	0.12316	0.08992	0.05525		12.2	0.14754	0.09807	0.08528	0.04379		12	0.1565	0.10706	0.07042	0.04804			12.2	0.10417	0.05561	0.03755	0.01742		12.2	0.07821	0.05374	0.04503	0.01742		12.2	0.065131	0.048691	0.029893	0.010479		12	0.44889	0.38253	0.32326	0.23557	0.14979		12.2	0.52753	0.45709	0.36195	0.27775
	12.4	0.19403	0.12335	0.08993	0.05551		12.4	0.14737	0.09807	0.085	0.04487		12.2	0.15609	0.10719	0.07056	0.04703			12.4	0.1047	0.05582	0.03799	0.0176		12.4	0.07992	0.05429	0.04547	0.0176		12.4	0.065251	0.049049	0.029444	0.010075		12.2	0.44876	0.38433	0.32394	0.23732	0.15158		12.4	0.52725	0.45776	0.36253	0.27848
	12.6	0.19401	0.12328	0.08982	0.05549		12.6	0.14695	0.09807	0.08481	0.04571		12.4	0.15541	0.10718	0.07016	0.04554			12.6	0.10487	0.05602	0.03848	0.01779		12.6	0.0805	0.05557	0.04582	0.01779		12.6	0.065036	0.049484	0.029084	0.009406		12.4	0.44848	0.38594	0.32417	0.2391	0.15304		12.6	0.52715	0.45854	0.36336	0.27961
	12.8	0.19364	0.12306	0.08966	0.05504		12.8	0.14641	0.09806	0.08466	0.04624		12.6	0.15423	0.10683	0.06893	0.04356			12.8	0.10598	0.05608	0.03909	0.01785		12.8	0.08232	0.05584	0.04593	0.01785		12.8	0.06565	0.049844	0.028992	0.009556		12.6	0.44801	0.38711	0.32423	0.2407	0.15415		12.8	0.52731	0.45937	0.36425	0.28092
	13	0.19294	0.12278	0.08962	0.05412		13	0.14588	0.09795	0.08457	0.04652		12.8	0.15277	0.10618	0.0671	0.04121			13	0.10695	0.05702	0.03919	0.01763		13	0.08395	0.05635	0.04677	0.01763		13	0.065715	0.049546	0.029645	0.009161		12.8	0.44729	0.38763	0.32421	0.24176	0.15471		13	0.52776	0.46024	0.36527	0.28239
	13.2	0.19212	0.12256	0.08974	0.05312		13.2	0.14542	0.0978	0.08467	0.04668		13	0.151	0.10531	0.06503	0.03866			13.2	0.10772	0.05782	0.04031	0.01792		13.2	0.08539	0.05702	0.04754	0.01792		13.2	0.066743	0.050519	0.030239	0.010157		13	0.44631	0.38765	0.32408	0.24216	0.15503		13.2	0.52837	0.46084	0.36623	0.28365
	13.4	0.19107	0.12233	0.08991	0.05212		13.4	0.14499	0.09767	0.08487	0.0468		13.2	0.14934	0.10444	0.06315	0.03635			13.4	0.10814	0.05804	0.04113	0.01851		13.4	0.08614	0.05694	0.04756	0.01851		13.4	0.06652	0.050435	0.030353	0.010316		13.2	0.44531	0.387	0.32384	0.24197	0.15525		13.4	0.52907	0.46125	0.36727	0.28474
	13.6	0.18999	0.12228	0.09	0.05118		13.6	0.14482	0.09757	0.08511	0.04684		13.4	0.14788	0.1038	0.06181	0.03464			13.6	0.10823	0.05894	0.04107	0.01828		13.6	0.08669	0.05694	0.04701	0.01828		13.6	0.067271	0.051376	0.030879	0.011263		13.4	0.44427	0.38559	0.32355	0.24103	0.15527		13.6	0.52978	0.46126	0.36823	0.28584
	13.8	0.18897	0.12228	0.08993	0.05065		13.8	0.14493	0.09763	0.08539	0.04673		13.6	0.14707	0.10339	0.06127	0.03367			13.8	0.10848	0.059	0.04125	0.01764		13.8	0.08683	0.05612	0.04548	0.01764		13.8	0.069136	0.053414	0.032103	0.012034		13.6	0.44352	0.38377	0.32338	0.23987	0.15509		13.8	0.53048	0.46118	0.36913	0.28744
	14	0.18802	0.12235	0.08958	0.05045		14	0.1451	0.0978	0.08558	0.04631		13.8	0.14693	0.10322	0.06141	0.03339			14	0.10951	0.0598	0.04159	0.01784		14	0.08776	0.05657	0.04571	0.01784		14	0.069595	0.053682	0.031585	0.012542		13.8	0.4432	0.38192	0.32337	0.2388	0.15506		14	0.5309	0.46097	0.36968	0.28913
	14.2	0.18732	0.12236	0.08898	0.0503		14.2	0.14521	0.09804	0.0856	0.04561		14	0.14761	0.10341	0.06218	0.0338			14.2	0.1101	0.06102	0.04264	0.01779		14.2	0.08783	0.05627	0.04614	0.01779		14.2	0.069388	0.053941	0.031044	0.012791		14	0.44343	0.38033	0.32355	0.23827	0.1553		14.2	0.53139	0.4611	0.37031	0.29112
	14.4	0.18687	0.12243	0.08805	0.05014		14.4	0.14536	0.0981	0.08558	0.04476		14.2	0.14863	0.10394	0.06332	0.03472			14.4	0.11013	0.06122	0.04262	0.01725		14.4	0.0885	0.0556	0.04636	0.01725		14.4	0.07046	0.054269	0.031136	0.013165		14.2	0.44416	0.37945	0.32407	0.23845	0.15586		14.4	0.53206	0.46149	0.37097	0.29334
	14.6	0.18671	0.12264	0.08712	0.05004		14.6	0.14538	0.09798	0.08563	0.04396		14.4	0.14984	0.10447	0.06463	0.03575			14.6	0.11138	0.06259	0.04358	0.01853		14.6	0.08908	0.0554	0.04708	0.01853		14.6	0.071502	0.054468	0.031156	0.013178		14.4	0.44536	0.37952	0.32498	0.23955	0.15697		14.6	0.53305	0.46212	0.37169	0.29547
	14.8	0.18689	0.12312	0.08617	0.05003		14.8	0.1453	0.09763	0.08574	0.04336		14.6	0.15081	0.10513	0.06597	0.03686			14.8	0.11231	0.06327	0.04347	0.01876		14.8	0.08967	0.05629	0.04823	0.01876		14.8	0.072447	0.055457	0.031177	0.013203		14.6	0.44689	0.38054	0.32616	0.24153	0.15877		14.8	0.53428	0.4628	0.37239	0.29716
	15	0.18745	0.12375	0.08544	0.05023		15	0.14526	0.09719	0.08585	0.04307		14.8	0.15177	0.10605	0.06736	0.03816			15	0.11322	0.06491	0.04389	0.01989		15	0.09011	0.0565	0.04923	0.01989		15	0.073406	0.056521	0.031282	0.013626		14.8	0.44854	0.3821	0.32747	0.24417	0.16094		15	0.53582	0.46347	0.37313	0.29863
	15.2	0.18818	0.12451	0.08489	0.05067		15.2	0.14528	0.09667	0.08586	0.04312		15	0.15256	0.10742	0.06888	0.03983			15.2	0.11458	0.06553	0.04434	0.02016		15.2	0.09058	0.05724	0.05014	0.02016		15.2	0.07365	0.05682	0.031125	0.013706		15	0.45012	0.38403	0.32906	0.24706	0.16343		15.2	0.53736	0.46382	0.37377	0.29985
	15.4	0.18882	0.12521	0.08452	0.0512		15.4	0.14518	0.09618	0.08574	0.04333		15.2	0.15326	0.10905	0.07037	0.04167			15.4	0.11562	0.06667	0.04511	0.02104		15.4	0.09101	0.05732	0.05037	0.02104		15.4	0.073772	0.056968	0.031806	0.014375		15.2	0.45162	0.3861	0.3308	0.24995	0.16607		15.4	0.53891	0.46405	0.37465	0.30084
	15.6	0.18925	0.12561	0.084	0.05165		15.6	0.14505	0.09583	0.08554	0.04365		15.4	0.15372	0.11056	0.07153	0.04337			15.6	0.11706	0.06775	0.04546	0.02185		15.6	0.0909	0.05727	0.05108	0.02185		15.6	0.074684	0.057317	0.032819	0.014822		15.4	0.45285	0.3881	0.33243	0.2528	0.16872		15.6	0.54022	0.46444	0.3757	0.30199
	15.8	0.18932	0.12565	0.0834	0.0518		15.8	0.145	0.09574	0.0854	0.04406		15.6	0.15437	0.11178	0.07234	0.04469			15.8	0.11726	0.06842	0.04524	0.02223		15.8	0.09032	0.0569	0.05055	0.02223		15.8	0.07557	0.057252	0.032943	0.014984		15.6	0.45389	0.38986	0.33378	0.25539	0.17109		15.8	0.54097	0.46483	0.37661	0.30317
	16	0.18902	0.12552	0.08283	0.05177		16	0.14514	0.0959	0.08554	0.04463		15.8	0.15507	0.11267	0.07288	0.04577			16	0.11872	0.06876	0.04583	0.02277		16	0.09076	0.0579	0.05083	0.02277		16	0.076677	0.057746	0.033689	0.014725		15.8	0.45472	0.39152	0.33486	0.25751	0.17326		16	0.54123	0.46506	0.37712	0.30416
	16.2	0.18841	0.12511	0.08228	0.0516		16.2	0.14552	0.09622	0.08594	0.04524		16	0.15581	0.11316	0.07298	0.04633			16.2	0.12005	0.06968	0.04583	0.02348		16.2	0.0919	0.05865	0.05119	0.02348		16.2	0.077442	0.058012	0.034512	0.014336		16	0.4555	0.39295	0.33565	0.2591	0.17514		16.2	0.54131	0.46535	0.37737	0.30495
	16.4	0.18778	0.12433	0.0819	0.05124		16.4	0.14615	0.09661	0.08654	0.04593		16.2	0.15647	0.11315	0.07266	0.0464			16.4	0.12063	0.07002	0.0458	0.0239		16.4	0.09196	0.0583	0.05026	0.0239		16.4	0.077529	0.057999	0.03463	0.014087		16.2	0.45612	0.39401	0.33622	0.26002	0.1769		16.4	0.54128	0.46569	0.37726	0.30558
	16.6	0.18701	0.12326	0.08164	0.05062		16.6	0.1468	0.09693	0.08703	0.04658		16.4	0.15692	0.11263	0.07223	0.04601			16.6	0.12039	0.06957	0.04549	0.02346		16.6	0.0918	0.05905	0.05076	0.02346		16.6	0.078931	0.058426	0.035885	0.014034		16.4	0.45665	0.39467	0.33667	0.26036	0.17856		16.6	0.54109	0.46608	0.37707	0.30593
	16.8	0.18623	0.12194	0.08152	0.04989		16.8	0.14733	0.09719	0.08738	0.04713		16.6	0.15695	0.11163	0.0716	0.04529			16.8	0.12163	0.07041	0.04595	0.02407		16.8	0.09258	0.05981	0.0509	0.02407		16.8	0.079748	0.058545	0.036616	0.014414		16.6	0.45698	0.39492	0.33667	0.26012	0.18014		16.8	0.54077	0.46636	0.37679	0.30596
	17	0.18532	0.12023	0.08128	0.04886		17	0.1476	0.09737	0.08731	0.04739		16.8	0.15669	0.1104	0.07089	0.04426			17	0.12163	0.07087	0.04581	0.02377		17	0.09288	0.05991	0.05054	0.02377		17	0.080312	0.058768	0.037338	0.014956		16.8	0.45716	0.39464	0.33619	0.25953	0.18132		17	0.54028	0.46659	0.3765	0.30592
	17.2	0.18444	0.11836	0.08095	0.04759		17.2	0.14765	0.09747	0.08695	0.04736		17	0.15619	0.10896	0.07021	0.04322			17.2	0.122	0.07117	0.04674	0.02411		17.2	0.09377	0.06099	0.05136	0.02411		17.2	0.081191	0.060035	0.037933	0.015471		17	0.45705	0.39397	0.33533	0.25875	0.18202		17.2	0.53943	0.46666	0.37617	0.30581
	17.4	0.18375	0.11678	0.08061	0.04634		17.4	0.14755	0.09757	0.08619	0.04698		17.2	0.15553	0.10738	0.06959	0.04209			17.4	0.12221	0.07143	0.04669	0.02405		17.4	0.09407	0.0616	0.05193	0.02405		17.4	0.081051	0.05979	0.038377	0.015063		17.2	0.45681	0.39305	0.33413	0.25807	0.18236		17.4	0.5381	0.46655	0.37566	0.30548
	17.6	0.18308	0.11536	0.08005	0.04478		17.6	0.14757	0.09772	0.08533	0.04652		17.4	0.15518	0.1061	0.06909	0.04118			17.6	0.12202	0.07173	0.04652	0.02387		17.6	0.09443	0.06188	0.05164	0.02387		17.6	0.081256	0.060007	0.038382	0.015153		17.4	0.45652	0.39214	0.33262	0.2573	0.18253		17.6	0.53675	0.46621	0.37499	0.30487
	17.8	0.18231	0.11418	0.07931	0.04297		17.8	0.14768	0.0978	0.08446	0.0461		17.6	0.15531	0.10529	0.06899	0.04063			17.8	0.12146	0.07157	0.0467	0.02327		17.8	0.09415	0.06142	0.05152	0.02327		17.8	0.081026	0.060651	0.038522	0.015485		17.6	0.45613	0.39157	0.33128	0.25678	0.1828		17.8	0.53583	0.46596	0.37452	0.30457
	18	0.18161	0.11367	0.07862	0.04138		18	0.148	0.09782	0.0839	0.04588		17.8	0.15555	0.10474	0.06892	0.04029			18	0.12134	0.07135	0.04605	0.02262		18	0.09467	0.06236	0.05176	0.02262		18	0.080138	0.06048	0.037848	0.015379		17.8	0.45579	0.39165	0.33046	0.25663	0.18351		18	0.53537	0.46582	0.37438	0.30458
	18.2	0.18104	0.11403	0.07836	0.04048		18.2	0.14836	0.09792	0.08351	0.04587		18	0.15586	0.10452	0.06887	0.04015			18.2	0.12083	0.07117	0.04603	0.0223		18.2	0.09466	0.06197	0.05174	0.0223		18.2	0.079919	0.060936	0.03782	0.015111		18	0.4555	0.39204	0.32998	0.25683	0.18452		18.2	0.53529	0.46575	0.37455	0.30469
	18.4	0.18058	0.11471	0.07851	0.04028		18.4	0.14881	0.09813	0.08333	0.04616		18.2	0.15615	0.10476	0.06887	0.0403			18.4	0.12033	0.07122	0.04546	0.02228		18.4	0.09491	0.06215	0.05199	0.02228		18.4	0.079056	0.060462	0.036757	0.014272		18.2	0.45533	0.39271	0.32977	0.25738	0.1857		18.4	0.53579	0.46587	0.37518	0.30516
	18.6	0.18056	0.11587	0.07925	0.04095		18.6	0.14932	0.09849	0.08329	0.04654		18.4	0.15622	0.10528	0.06898	0.04061			18.6	0.12179	0.07259	0.04669	0.02398		18.6	0.09609	0.06265	0.05275	0.02398		18.6	0.078551	0.059657	0.035401	0.013979		18.4	0.45524	0.39334	0.32964	0.25812	0.18681		18.6	0.53673	0.46615	0.37626	0.30631
	18.8	0.18099	0.11751	0.08047	0.04239		18.8	0.14988	0.09901	0.08337	0.047		18.6	0.15596	0.10592	0.06904	0.04094			18.8	0.12235	0.0725	0.04653	0.02356		18.8	0.09651	0.06364	0.0533	0.02356		18.8	0.078367	0.059285	0.035389	0.013941		18.6	0.4555	0.39379	0.32975	0.25865	0.1878		18.8	0.5379	0.46656	0.37761	0.30778
	19	0.18177	0.11929	0.08208	0.04418		19	0.15041	0.09965	0.08351	0.04754		18.8	0.1557	0.10675	0.06913	0.04124			19	0.12315	0.07316	0.04737	0.02465		19	0.09783	0.06474	0.05475	0.02465		19	0.078017	0.058456	0.035229	0.01371		18.8	0.45603	0.39396	0.32982	0.25893	0.1885		19	0.53921	0.46715	0.37927	0.30925
	19.2	0.18258	0.12067	0.08369	0.04574		19.2	0.15088	0.10024	0.08372	0.048		19	0.1555	0.10763	0.06926	0.04146			19.2	0.12355	0.07366	0.04792	0.02464		19.2	0.09805	0.06507	0.05484	0.02464		19.2	0.077868	0.057957	0.034905	0.013956		19	0.45675	0.39415	0.32998	0.25905	0.18914		19.2	0.54073	0.46825	0.38106	0.31105
	19.4	0.18315	0.1218	0.08502	0.04682		19.4	0.15133	0.10087	0.08404	0.0483		19.2	0.15581	0.10878	0.06972	0.04203			19.4	0.12412	0.07436	0.04885	0.02533		19.4	0.09815	0.06529	0.05508	0.02533		19.4	0.078453	0.057573	0.035547	0.014478		19.2	0.45756	0.39431	0.33027	0.25901	0.18971		19.4	0.54225	0.46951	0.38288	0.31286
	19.6	0.1834	0.1226	0.08597	0.04765		19.6	0.15179	0.10143	0.08457	0.0485		19.4	0.15645	0.1102	0.07031	0.0431			19.6	0.12453	0.07456	0.04886	0.02548		19.6	0.09807	0.06595	0.05574	0.02548		19.6	0.079119	0.057198	0.035235	0.014365		19.4	0.45855	0.39456	0.33085	0.25885	0.19041		19.6	0.54378	0.47088	0.38459	0.31444
	19.8	0.18345	0.123	0.08663	0.04827		19.8	0.15224	0.10184	0.08524	0.0485		19.6	0.15726	0.11172	0.07094	0.04433			19.8	0.12573	0.07512	0.0495	0.0263		19.8	0.09826	0.0658	0.05552	0.0263		19.8	0.080301	0.057392	0.036122	0.014989		19.6	0.45956	0.39494	0.33161	0.25897	0.19128		19.8	0.54538	0.47241	0.38628	0.31579
	20	0.18331	0.12273	0.08684	0.04837		20	0.1525	0.10187	0.08581	0.04824		19.8	0.15797	0.11284	0.07146	0.04558			20	0.12716	0.07572	0.05061	0.02732		20	0.09908	0.06582	0.05508	0.02732		20	0.081522	0.058214	0.037093	0.015474		19.8	0.46055	0.39548	0.33259	0.25953	0.19248		20	0.54681	0.4742	0.38789	0.31703
	20.2	0.18328	0.12201	0.08656	0.04804		20.2	0.15233	0.10155	0.08605	0.04766		20	0.15836	0.11325	0.07157	0.04643			20.2	0.12825	0.07658	0.05137	0.02841		20.2	0.10011	0.06664	0.05596	0.02841		20.2	0.082418	0.058726	0.038003	0.015708		20	0.46141	0.39596	0.33358	0.26036	0.19376		20.2	0.54787	0.47583	0.38926	0.31778
	20.4	0.18353	0.12081	0.0859	0.04748		20.4	0.15176	0.10079	0.08589	0.04681		20.2	0.15827	0.11278	0.07095	0.04648			20.4	0.12894	0.07689	0.05236	0.02858		20.4	0.10048	0.06676	0.0562	0.02858		20.4	0.083702	0.059594	0.038486	0.016467		20.2	0.46208	0.39628	0.33425	0.26132	0.19483		20.4	0.5485	0.477	0.39009	0.31799
	20.6	0.18407	0.11916	0.08493	0.04653		20.6	0.15079	0.09962	0.08512	0.04564		20.4	0.15799	0.11175	0.06992	0.04578			20.6	0.1295	0.07733	0.05336	0.02838		20.6	0.10036	0.06786	0.05698	0.02838		20.6	0.085274	0.060892	0.039489	0.017628		20.4	0.46249	0.39633	0.33468	0.26237	0.19541		20.6	0.54873	0.47764	0.39043	0.3176
	20.8	0.18469	0.11733	0.08364	0.04509		20.8	0.14956	0.09824	0.08394	0.04438		20.6	0.15779	0.11031	0.06868	0.0449			20.8	0.13087	0.07877	0.05515	0.02894		20.8	0.10074	0.06833	0.05694	0.02894		20.8	0.085845	0.062092	0.0404	0.018248		20.6	0.4626	0.39617	0.33482	0.26331	0.19558		20.8	0.54857	0.47778	0.39036	0.31683
	21	0.18549	0.11593	0.08234	0.04365		21	0.14838	0.09697	0.08258	0.04325		20.8	0.15769	0.10886	0.06758	0.04404			21	0.13148	0.07895	0.05536	0.02824		21	0.1014	0.06793	0.05633	0.02824		21	0.08724	0.063501	0.041887	0.019125		20.8	0.46267	0.39598	0.33481	0.26409	0.19565		21	0.54831	0.47741	0.38993	0.31608
	21.2	0.18601	0.11504	0.081	0.04231		21.2	0.14749	0.09589	0.08143	0.04258		21	0.15793	0.10763	0.06679	0.04363			21.2	0.1324	0.07949	0.05585	0.02836		21.2	0.102	0.06827	0.05693	0.02836		21.2	0.087501	0.064636	0.042977	0.019003		21	0.46274	0.39576	0.3348	0.26472	0.19578		21.2	0.54817	0.47669	0.38919	0.31574
	21.4	0.1865	0.11482	0.07995	0.04125		21.4	0.14674	0.09496	0.08053	0.04229		21.2	0.15815	0.10676	0.06648	0.04358			21.4	0.13309	0.07972	0.05664	0.02861		21.4	0.10259	0.06841	0.05745	0.02861		21.4	0.087905	0.065971	0.044738	0.019407		21.2	0.46275	0.3956	0.33518	0.26542	0.19614		21.4	0.54809	0.47598	0.38835	0.31587
	21.6	0.1868	0.11522	0.07928	0.04075		21.6	0.14612	0.09428	0.08003	0.0424		21.4	0.15817	0.10614	0.06637	0.04377			21.6	0.13259	0.07994	0.05644	0.02857		21.6	0.10319	0.06919	0.05749	0.02857		21.6	0.087671	0.066889	0.045509	0.019457		21.4	0.4629	0.39557	0.33589	0.2662	0.19676		21.6	0.54779	0.47541	0.38754	0.31644
	21.8	0.1871	0.11589	0.0792	0.04113		21.8	0.14553	0.0937	0.07964	0.04275		21.6	0.15801	0.10603	0.06651	0.044			21.8	0.1326	0.08016	0.05647	0.02793		21.8	0.10352	0.0692	0.0578	0.02793		21.8	0.088046	0.067669	0.046603	0.020547		21.6	0.46314	0.39544	0.3367	0.26695	0.19732		21.8	0.54732	0.47499	0.38684	0.31731
	22	0.18737	0.11639	0.07953	0.04193		22	0.14492	0.09325	0.07942	0.04321		21.8	0.15785	0.10618	0.06685	0.04429			22	0.13261	0.0799	0.05606	0.02733		22	0.10448	0.06974	0.05814	0.02733		22	0.087629	0.067437	0.046609	0.019783		21.8	0.4632	0.39513	0.33754	0.2674	0.19761		22	0.54685	0.47473	0.38629	0.3184
	22.2	0.18772	0.1168	0.08033	0.04295		22.2	0.14431	0.09299	0.07931	0.04353		22	0.15762	0.10644	0.06741	0.04439			22.2	0.13234	0.08031	0.05568	0.02703		22.2	0.10481	0.06982	0.05858	0.02703		22.2	0.087533	0.06758	0.046554	0.019353		22	0.46324	0.39495	0.33836	0.26753	0.19762		22.2	0.54637	0.47467	0.38599	0.31956
	22.4	0.18774	0.11694	0.0812	0.04403		22.4	0.1438	0.09302	0.07928	0.04387		22.2	0.15751	0.10685	0.06801	0.04449			22.4	0.13246	0.08093	0.05578	0.02676		22.4	0.10502	0.06968	0.05882	0.02676		22.4	0.087073	0.06752	0.04655	0.018774		22.2	0.46342	0.39504	0.33923	0.26723	0.19748		22.4	0.54596	0.47489	0.38599	0.32065
	22.6	0.18752	0.11677	0.08215	0.04498		22.6	0.14356	0.09339	0.07934	0.04423		22.4	0.15756	0.1075	0.0688	0.04463			22.6	0.13272	0.08077	0.05586	0.02676		22.6	0.10558	0.07005	0.05894	0.02676		22.6	0.087636	0.067501	0.046508	0.019223		22.4	0.46362	0.3955	0.34001	0.26684	0.19743		22.6	0.54599	0.47531	0.38627	0.32168
	22.8	0.18694	0.11637	0.08293	0.04536		22.8	0.14368	0.09412	0.07964	0.04444		22.6	0.15791	0.10819	0.0697	0.04494			22.8	0.13247	0.08095	0.05562	0.02689		22.8	0.10534	0.07148	0.05913	0.02689		22.8	0.088338	0.067749	0.047432	0.019333		22.6	0.46385	0.39637	0.34078	0.26627	0.19764		22.8	0.5464	0.47619	0.38692	0.32283
	23	0.18595	0.11599	0.08354	0.04542		23	0.14417	0.09502	0.08002	0.04446		22.8	0.15861	0.10916	0.07069	0.0455			23	0.13228	0.08099	0.05572	0.02659		23	0.10604	0.07253	0.05946	0.02659		23	0.088487	0.067526	0.047481	0.019947		22.8	0.46401	0.39746	0.34136	0.26582	0.1981		23	0.54698	0.47728	0.38806	0.32395
	23.2	0.18469	0.11548	0.08396	0.04519		23.2	0.14492	0.09593	0.08054	0.04438		23	0.15956	0.1103	0.07152	0.04619			23.2	0.13285	0.08149	0.05589	0.0268		23.2	0.10528	0.07234	0.05895	0.0268		23.2	0.088921	0.067881	0.046936	0.02024		23	0.4642	0.39872	0.34184	0.26543	0.19886		23.2	0.5478	0.47845	0.3895	0.32506
	23.4	0.18341	0.11497	0.08445	0.04484		23.4	0.14591	0.09679	0.08122	0.04422		23.2	0.16051	0.11121	0.07217	0.04686			23.4	0.13337	0.08097	0.05605	0.02685		23.4	0.10562	0.07295	0.0602	0.02685		23.4	0.088961	0.067467	0.04638	0.019898		23.2	0.46435	0.40021	0.34224	0.26524	0.19987		23.4	0.54861	0.47933	0.39097	0.32601
	23.6	0.18243	0.11433	0.08481	0.04433		23.6	0.14688	0.09739	0.08189	0.04406		23.4	0.16147	0.11161	0.0724	0.0472			23.6	0.13385	0.08118	0.05606	0.02707		23.6	0.10658	0.07367	0.06105	0.02707		23.6	0.089639	0.068136	0.04606	0.020052		23.4	0.46456	0.40169	0.34257	0.26508	0.20096		23.6	0.54906	0.47993	0.3922	0.32662
	23.8	0.18195	0.11361	0.0852	0.04407		23.8	0.14769	0.09764	0.08239	0.04395		23.6	0.16235	0.11143	0.07215	0.04711			23.8	0.13443	0.08117	0.05588	0.02728		23.8	0.10622	0.07366	0.06085	0.02728		23.8	0.089845	0.068057	0.045864	0.019855		23.6	0.46476	0.40297	0.34265	0.26495	0.20191		23.8	0.54933	0.48008	0.39295	0.32678
	24	0.18196	0.11293	0.08566	0.04391		24	0.14825	0.09758	0.08272	0.0439		23.8	0.1631	0.11068	0.07144	0.04636			24	0.13503	0.08238	0.05685	0.02815		24	0.10651	0.07424	0.06136	0.02815		24	0.090172	0.068674	0.0455	0.020226		23.8	0.4651	0.40414	0.34248	0.26479	0.20255		24	0.54959	0.4799	0.39321	0.32657
	24.2	0.18242	0.11251	0.08614	0.0439		24.2	0.14863	0.09738	0.08278	0.04385		24	0.16368	0.10971	0.07044	0.04523			24.2	0.13673	0.08293	0.05776	0.02873		24.2	0.10633	0.07484	0.06184	0.02873		24.2	0.090999	0.069411	0.045419	0.020614		24	0.46556	0.40514	0.34207	0.2647	0.20289		24.2	0.54978	0.47942	0.39306	0.32593
	24.4	0.18319	0.11241	0.08645	0.04392		24.4	0.14876	0.09719	0.08275	0.04395		24.2	0.16403	0.10873	0.06936	0.0441			24.4	0.13722	0.08391	0.05873	0.02914		24.4	0.1067	0.07496	0.06173	0.02914		24.4	0.09148	0.069673	0.044455	0.020545		24.2	0.46604	0.40585	0.3414	0.26461	0.2031		24.4	0.55017	0.47894	0.39263	0.3253
	24.6	0.18408	0.11299	0.08675	0.04413		24.6	0.14888	0.0972	0.08281	0.04425		24.4	0.16411	0.10793	0.06848	0.04331			24.6	0.13778	0.08408	0.0595	0.02926		24.6	0.10624	0.07566	0.062	0.02926		24.6	0.091331	0.070086	0.043685	0.020572		24.4	0.46644	0.40614	0.34068	0.2644	0.2034		24.6	0.55076	0.47855	0.39215	0.3249
	24.8	0.18485	0.11426	0.08697	0.04444		24.8	0.149	0.09736	0.08287	0.04476		24.6	0.16358	0.10737	0.0677	0.0426			24.8	0.13803	0.0842	0.05974	0.02918		24.8	0.1064	0.07542	0.06238	0.02918		24.8	0.092066	0.069939	0.043925	0.021137		24.6	0.46665	0.40577	0.34019	0.26425	0.20384		24.8	0.55125	0.47819	0.39153	0.32461
	25	0.18568	0.11596	0.08709	0.0449		25	0.1491	0.09766	0.08293	0.04541		24.8	0.16239	0.10717	0.06713	0.04197			25	0.13899	0.0846	0.05945	0.02961		25	0.10667	0.07468	0.0619	0.02961		25	0.092236	0.070689	0.044209	0.021509		24.8	0.46679	0.40481	0.33993	0.26419	0.20438		25	0.55141	0.47797	0.39088	0.32439
	25.2	0.18635	0.11763	0.08699	0.04551		25.2	0.14924	0.09793	0.08302	0.04619		25	0.16058	0.1072	0.06683	0.04155			25.2	0.14001	0.08608	0.06064	0.03042		25.2	0.10629	0.07493	0.06232	0.03042		25.2	0.092164	0.070992	0.044169	0.021444		25	0.46667	0.40337	0.33978	0.264	0.20475		25.2	0.55123	0.47802	0.39046	0.32438
	25.4	0.18698	0.11912	0.08691	0.04627		25.4	0.14944	0.09809	0.08308	0.04698		25.2	0.15856	0.1073	0.06661	0.041			25.4	0.13989	0.0864	0.06092	0.03133		25.4	0.10686	0.07601	0.06269	0.03133		25.4	0.092581	0.071325	0.044626	0.021796		25.2	0.46628	0.40161	0.33974	0.26374	0.20482		25.4	0.55082	0.4781	0.39031	0.32437
	25.6	0.18752	0.12027	0.08687	0.04693		25.6	0.14958	0.09824	0.08308	0.04772		25.4	0.1566	0.10725	0.0664	0.04024			25.6	0.14015	0.0877	0.06087	0.03185		25.6	0.10757	0.07681	0.06326	0.03185		25.6	0.092698	0.07217	0.045048	0.021636		25.4	0.46567	0.3999	0.34	0.26359	0.20475		25.6	0.55046	0.47832	0.39025	0.32449
	25.8	0.18803	0.12103	0.08665	0.04741		25.8	0.14987	0.09842	0.08318	0.04834		25.6	0.15496	0.10714	0.06642	0.03949			25.8	0.14049	0.08731	0.0604	0.03158		25.8	0.10728	0.07663	0.0638	0.03158		25.8	0.092966	0.071888	0.045064	0.021494		25.6	0.46536	0.39877	0.34057	0.26383	0.20477		25.8	0.55022	0.47873	0.39021	0.32473
	26	0.18842	0.12147	0.08617	0.04789		26	0.15032	0.09867	0.08339	0.04885		25.8	0.1536	0.10711	0.06671	0.03905			26	0.14076	0.08795	0.06059	0.03243		26	0.10772	0.07627	0.06384	0.03243		26	0.092845	0.071949	0.045056	0.020766		25.8	0.46556	0.39842	0.34175	0.26455	0.20533		26	0.55019	0.47939	0.39018	0.32511
	26.2	0.18878	0.12182	0.08578	0.0484		26.2	0.15101	0.0991	0.08364	0.04913		26	0.1527	0.10724	0.06721	0.03869			26.2	0.14113	0.0888	0.06074	0.03263		26.2	0.10751	0.07565	0.06332	0.03263		26.2	0.09253	0.07253	0.045041	0.02028		26	0.46621	0.39871	0.34323	0.26573	0.20641		26.2	0.55048	0.48017	0.39016	0.32557
	26.4	0.18905	0.12215	0.08535	0.0486		26.4	0.15185	0.09967	0.08389	0.04924		26.2	0.15217	0.10768	0.06797	0.03864			26.4	0.14114	0.08872	0.06057	0.03256		26.4	0.10701	0.07493	0.06248	0.03256		26.4	0.0927	0.072489	0.045349	0.019978		26.2	0.4671	0.39937	0.34478	0.26705	0.20772		26.4	0.55087	0.48128	0.39037	0.32634
	26.6	0.18905	0.12226	0.08488	0.04847		26.6	0.15264	0.10015	0.08404	0.04902		26.4	0.15187	0.10854	0.06906	0.03903			26.6	0.14042	0.08833	0.06031	0.03255		26.6	0.10715	0.0752	0.06182	0.03255		26.6	0.093276	0.07266	0.045131	0.020302		26.4	0.46793	0.40021	0.34594	0.26822	0.20891		26.6	0.55144	0.48255	0.39099	0.3272
	26.8	0.18873	0.12204	0.08456	0.04816		26.8	0.1531	0.10061	0.08416	0.04855		26.6	0.15169	0.10955	0.06999	0.03982			26.8	0.14034	0.08793	0.06008	0.03211		26.8	0.10678	0.07578	0.06145	0.03211		26.8	0.092707	0.072376	0.045374	0.020264		26.6	0.46864	0.40118	0.34675	0.26898	0.21002		26.8	0.55218	0.48366	0.3919	0.32801
	27	0.18811	0.12159	0.08436	0.04789		27	0.15337	0.10101	0.08415	0.04792		26.8	0.15164	0.11028	0.07058	0.0407			27	0.14026	0.08732	0.05962	0.03065		27	0.10829	0.07643	0.06223	0.03065		27	0.092162	0.072908	0.04527	0.020934		26.8	0.46906	0.40203	0.3471	0.26932	0.21073		27	0.55291	0.4843	0.39288	0.32856
	27.2	0.18742	0.12088	0.08407	0.04769		27.2	0.15338	0.1013	0.08413	0.04732		27	0.15202	0.11081	0.07094	0.04164			27.2	0.14127	0.08774	0.05915	0.03109		27.2	0.10831	0.07668	0.06296	0.03109		27.2	0.091938	0.072979	0.04491	0.019845		27	0.46939	0.40266	0.34731	0.26949	0.21126		27.2	0.55354	0.48462	0.39363	0.32876
	27.4	0.18673	0.11999	0.0839	0.04779		27.4	0.15306	0.10144	0.08399	0.04666		27.2	0.15295	0.11105	0.07122	0.04257			27.4	0.14037	0.0878	0.05851	0.02995		27.4	0.10892	0.07729	0.0635	0.02995		27.4	0.09203	0.073536	0.045182	0.020063		27.2	0.46964	0.40312	0.34736	0.26951	0.21168		27.4	0.55417	0.48488	0.39424	0.32864
	27.6	0.18621	0.11924	0.08381	0.0483		27.6	0.15253	0.10151	0.08365	0.04596		27.4	0.1541	0.11107	0.07122	0.04314			27.6	0.14112	0.08856	0.05893	0.0297		27.6	0.1092	0.07763	0.06348	0.0297		27.6	0.09254	0.073872	0.045217	0.019229		27.4	0.4699	0.40364	0.34744	0.26955	0.21212		27.6	0.55457	0.48507	0.39463	0.32824
	27.8	0.18594	0.11872	0.08368	0.04913		27.8	0.15184	0.10158	0.08306	0.04532		27.6	0.15542	0.11105	0.07124	0.04357			27.8	0.14088	0.08828	0.05911	0.0297		27.8	0.10965	0.07812	0.064	0.0297		27.8	0.092235	0.073499	0.044756	0.018593		27.6	0.47009	0.40406	0.34746	0.26968	0.21259		27.8	0.55502	0.48546	0.39503	0.32777
	28	0.18576	0.11831	0.08351	0.04983		28	0.15088	0.10164	0.08247	0.04486		27.8	0.15679	0.11114	0.0713	0.04405			28	0.1411	0.08864	0.0599	0.02987		28	0.11024	0.07851	0.06485	0.02987		28	0.092592	0.07396	0.045265	0.01932		27.8	0.47006	0.40433	0.34728	0.26959	0.21299		28	0.55564	0.48597	0.3955	0.32746
	28.2	0.18546	0.1182	0.08336	0.05029		28.2	0.14987	0.10176	0.08193	0.0446		28	0.15783	0.11118	0.07147	0.04454			28.2	0.1413	0.08843	0.05971	0.02933		28.2	0.11097	0.07885	0.06505	0.02933		28.2	0.092842	0.073874	0.044709	0.019607		28	0.46979	0.40442	0.34687	0.26935	0.21319		28.2	0.55629	0.48646	0.39623	0.32759
	28.4	0.18503	0.11841	0.08324	0.05068		28.4	0.1489	0.10191	0.08146	0.04454		28.2	0.15798	0.11111	0.07147	0.04459			28.4	0.14119	0.08893	0.06035	0.02911		28.4	0.11208	0.0796	0.06614	0.02911		28.4	0.092876	0.074464	0.0441	0.020428		28.2	0.46951	0.40438	0.34629	0.26919	0.2132		28.4	0.55696	0.4867	0.39683	0.32816
	28.6	0.18432	0.11859	0.08296	0.05088		28.6	0.1479	0.10207	0.08111	0.04466		28.4	0.15752	0.11079	0.07126	0.04429			28.6	0.14176	0.08832	0.06128	0.02924		28.6	0.11206	0.07947	0.06651	0.02924		28.6	0.092657	0.07447	0.043956	0.020857		28.4	0.46941	0.40431	0.34553	0.26922	0.21299		28.6	0.55756	0.48681	0.39724	0.32902
	28.8	0.1832	0.11847	0.0825	0.05068		28.8	0.14697	0.10213	0.08094	0.0449		28.6	0.15658	0.11025	0.0709	0.04361			28.8	0.14166	0.08849	0.06136	0.02956		28.8	0.11209	0.07927	0.0671	0.02956		28.8	0.093967	0.074898	0.044903	0.022237		28.6	0.46933	0.4044	0.34472	0.26927	0.21247		28.8	0.55792	0.48679	0.39748	0.33006
	29	0.1818	0.11824	0.08196	0.05014		29	0.1462	0.10221	0.08086	0.04527		28.8	0.15566	0.10941	0.07044	0.04238			29	0.14277	0.0902	0.06228	0.03096		29	0.11175	0.07841	0.06666	0.03096		29	0.094377	0.075606	0.045624	0.022761		28.8	0.46949	0.40475	0.34415	0.26972	0.21205		29	0.55805	0.48683	0.39737	0.33119
	29.2	0.18032	0.11776	0.08126	0.04912		29.2	0.14564	0.10221	0.08071	0.04565		29	0.15472	0.10837	0.06976	0.04073			29.2	0.14279	0.09128	0.06296	0.03137		29.2	0.11082	0.07834	0.06614	0.03137		29.2	0.095092	0.076073	0.04645	0.023593		29	0.4699	0.40549	0.34407	0.2707	0.21209		29.2	0.55807	0.48706	0.39671	0.33212
	29.4	0.17885	0.11709	0.08025	0.04749		29.4	0.14544	0.10215	0.08057	0.04601		29.2	0.15396	0.10714	0.06899	0.03914			29.4	0.14262	0.09115	0.06222	0.03168		29.4	0.11183	0.07963	0.06698	0.03168		29.4	0.095309	0.077118	0.047324	0.023833		29.2	0.47066	0.40655	0.34445	0.27217	0.21258		29.4	0.55785	0.4873	0.39557	0.33264
	29.6	0.17764	0.11668	0.07948	0.04566		29.6	0.14557	0.10199	0.08055	0.0463		29.4	0.15338	0.10598	0.06831	0.03795			29.6	0.14366	0.09185	0.0631	0.03248		29.6	0.11222	0.08017	0.06732	0.03248		29.6	0.096093	0.077821	0.048968	0.02408		29.4	0.47168	0.4079	0.34522	0.27387	0.21344		29.6	0.55742	0.4875	0.39421	0.33301
	29.8	0.17695	0.11676	0.07924	0.04389		29.8	0.14586	0.1018	0.08049	0.04642		29.6	0.15284	0.10494	0.06765	0.03716			29.8	0.14437	0.09235	0.06378	0.0334		29.8	0.11158	0.07966	0.06694	0.0334		29.8	0.096293	0.076755	0.048598	0.024053		29.6	0.47268	0.40927	0.34605	0.2756	0.2143		29.8	0.55667	0.48757	0.39271	0.33322
	30	0.17674	0.11705	0.07936	0.04212		30	0.14624	0.10146	0.08055	0.04632		29.8	0.1519	0.10403	0.06698	0.03683			30	0.14471	0.09343	0.06506	0.03456		30	0.11212	0.07973	0.06649	0.03456		30	0.096756	0.077147	0.048793	0.023842		29.8	0.47353	0.41058	0.34693	0.27707	0.21477		30	0.55581	0.48751	0.39149	0.33335
	30.2	0.17682	0.11732	0.07973	0.04059		30.2	0.14646	0.10105	0.08079	0.04587		30	0.15086	0.1033	0.06645	0.03706			30.2	0.14483	0.09413	0.06528	0.03503		30.2	0.1114	0.07955	0.06554	0.03503		30.2	0.096316	0.076453	0.048567	0.023434		30	0.47426	0.41175	0.34777	0.2779	0.21479		30.2	0.5551	0.48734	0.39084	0.33334
	30.4	0.17713	0.11744	0.08033	0.03958		30.4	0.14638	0.1006	0.0812	0.04508		30.2	0.1502	0.10286	0.06609	0.03785			30.4	0.14454	0.09448	0.06522	0.03504		30.4	0.11198	0.08017	0.06652	0.03504		30.4	0.096288	0.076123	0.049111	0.023609		30.2	0.4749	0.4129	0.34875	0.27836	0.21468		30.4	0.55471	0.48716	0.39096	0.33341
	30.6	0.17768	0.11719	0.08082	0.0391		30.6	0.1462	0.10008	0.08167	0.0442		30.4	0.14992	0.10252	0.06595	0.03902			30.6	0.14459	0.09424	0.06471	0.03454		30.6	0.113	0.08046	0.06671	0.03454		30.6	0.096423	0.075746	0.049241	0.0238		30.4	0.47526	0.41384	0.34983	0.27849	0.21437		30.6	0.55474	0.48688	0.39169	0.33368
	30.8	0.1785	0.11668	0.0811	0.03917		30.8	0.14601	0.09949	0.08226	0.04343		30.6	0.15012	0.10241	0.06606	0.04029			30.8	0.14474	0.09407	0.06483	0.03397		30.8	0.11296	0.08097	0.06711	0.03397		30.8	0.09576	0.075161	0.049763	0.023468		30.6	0.47568	0.41459	0.35119	0.27848	0.21423		30.8	0.55516	0.4866	0.3927	0.33411
	31	0.17978	0.11619	0.08148	0.03988		31	0.14565	0.09866	0.08264	0.04263		30.8	0.15087	0.10251	0.06638	0.0417			31	0.14584	0.0946	0.06444	0.03379		31	0.11408	0.08186	0.06786	0.03379		31	0.096153	0.075638	0.050065	0.023283		30.8	0.47607	0.41505	0.35242	0.27824	0.21422		31	0.55568	0.4865	0.39391	0.33466
	31.2	0.18147	0.11612	0.08212	0.04137		31.2	0.14529	0.09768	0.08275	0.04201		31	0.15175	0.10293	0.0668	0.04308			31.2	0.14641	0.095	0.06427	0.03388		31.2	0.11316	0.08175	0.06747	0.03388		31.2	0.096497	0.075039	0.050423	0.022009		31	0.47629	0.41532	0.35336	0.27792	0.21437		31.2	0.55617	0.48661	0.3953	0.33544
	31.4	0.18333	0.11651	0.08294	0.04316		31.4	0.14492	0.09665	0.08269	0.04159		31.2	0.15245	0.10345	0.0671	0.04425			31.4	0.14725	0.09567	0.06426	0.03321		31.4	0.11331	0.08214	0.06709	0.03321		31.4	0.097062	0.075502	0.051463	0.02243		31.2	0.47626	0.41521	0.35388	0.27724	0.21451		31.4	0.55669	0.48711	0.39691	0.33649
	31.6	0.18505	0.11733	0.08386	0.045		31.6	0.14454	0.09579	0.0827	0.04138		31.4	0.15298	0.10401	0.06708	0.04492			31.6	0.14799	0.09548	0.06439	0.0331		31.6	0.11453	0.08265	0.06745	0.0331		31.6	0.096917	0.075173	0.051218	0.020966		31.4	0.47623	0.41474	0.35392	0.27637	0.21476		31.6	0.55712	0.48776	0.39859	0.33771
	31.8	0.18646	0.11843	0.0849	0.04688		31.8	0.14431	0.0952	0.08285	0.04127		31.6	0.15338	0.10444	0.06687	0.04524			31.8	0.14875	0.0952	0.06488	0.03383		31.8	0.11574	0.08364	0.06834	0.03383		31.8	0.097571	0.076115	0.051837	0.022057		31.6	0.47624	0.41413	0.35354	0.27548	0.21499		31.8	0.55759	0.48862	0.40046	0.3393
	32	0.18726	0.11959	0.08589	0.04882		32	0.14442	0.09509	0.08316	0.04137		31.8	0.1536	0.10497	0.06659	0.04516			32	0.14783	0.09413	0.06402	0.03278		32	0.11588	0.08408	0.06879	0.03278		32	0.097418	0.076241	0.051822	0.022207		31.8	0.47631	0.41357	0.3529	0.27449	0.21527		32	0.55833	0.48961	0.40219	0.34106
	32.2	0.18733	0.12053	0.08644	0.05038		32.2	0.14476	0.09542	0.08353	0.04159		32	0.15376	0.10532	0.06608	0.04464			32.2	0.1487	0.09395	0.06367	0.03252		32.2	0.11678	0.08526	0.0693	0.03252		32.2	0.097746	0.07678	0.051176	0.022829		32	0.47644	0.41302	0.35203	0.27345	0.21562		32.2	0.55911	0.49075	0.40361	0.34281
	32.4	0.18686	0.12121	0.08651	0.05142		32.4	0.14546	0.09615	0.08384	0.04197		32.2	0.15383	0.10546	0.06546	0.04369			32.4	0.14948	0.09366	0.06372	0.0324		32.4	0.11736	0.08556	0.06957	0.0324		32.4	0.097327	0.077235	0.051337	0.022582		32.2	0.47633	0.41238	0.35084	0.27219	0.216		32.4	0.5599	0.49188	0.40462	0.3445
	32.6	0.1861	0.12173	0.08615	0.05193		32.6	0.14639	0.097	0.08388	0.04242		32.4	0.15376	0.10547	0.06486	0.04247			32.6	0.14938	0.09346	0.06361	0.0324		32.6	0.11712	0.08591	0.06921	0.0324		32.6	0.097627	0.077288	0.051761	0.022031		32.4	0.47581	0.41152	0.34941	0.2707	0.21629		32.6	0.56065	0.49316	0.4051	0.34591
	32.8	0.1853	0.1222	0.08568	0.05193		32.8	0.14729	0.09773	0.08357	0.04284		32.6	0.15346	0.10552	0.0644	0.04118			32.8	0.14961	0.09381	0.06346	0.03266		32.8	0.11731	0.0872	0.07022	0.03266		32.8	0.098609	0.077982	0.052473	0.022847		32.6	0.47506	0.41056	0.348	0.26927	0.21649		32.8	0.56137	0.4944	0.40517	0.34684
	33	0.18449	0.12285	0.08522	0.0517		33	0.1481	0.09829	0.08318	0.04324		32.8	0.15309	0.10555	0.0642	0.04001			33	0.1493	0.09414	0.06316	0.03286		33	0.11701	0.08718	0.07047	0.03286		33	0.09811	0.078	0.052605	0.02294		32.8	0.47425	0.40954	0.34668	0.26823	0.2166		33	0.56212	0.4957	0.40512	0.34767
	33.2	0.18412	0.12383	0.08522	0.05153		33.2	0.14863	0.09854	0.08276	0.04351		33	0.15268	0.10568	0.06436	0.03902			33.2	0.14908	0.09418	0.06297	0.0325		33.2	0.11765	0.08873	0.07183	0.0325		33.2	0.098612	0.078841	0.052816	0.024043		33	0.47334	0.40855	0.34563	0.26758	0.21656		33.2	0.5628	0.49698	0.40509	0.34855
	33.4	0.18408	0.12474	0.08558	0.05153		33.4	0.14872	0.09848	0.08215	0.04351		33.2	0.15213	0.10594	0.06482	0.03816			33.4	0.1493	0.09475	0.06352	0.03293		33.4	0.11828	0.09019	0.07285	0.03293		33.4	0.098237	0.078977	0.052596	0.023673		33.2	0.47266	0.40783	0.3451	0.26759	0.21647		33.4	0.56323	0.4979	0.40506	0.34905
	33.6	0.18404	0.12518	0.08606	0.05143		33.6	0.14839	0.09823	0.08149	0.04325		33.4	0.15144	0.10613	0.06547	0.03746			33.6	0.14935	0.09478	0.06455	0.03321		33.6	0.11832	0.09076	0.07277	0.03321		33.6	0.099189	0.079133	0.052866	0.023428		33.4	0.4726	0.40762	0.34525	0.26819	0.21648		33.6	0.56361	0.49853	0.40523	0.34909
	33.8	0.18384	0.12501	0.08638	0.05115		33.8	0.14792	0.09805	0.08096	0.04293		33.6	0.15072	0.10615	0.06616	0.0369			33.8	0.14979	0.09591	0.06562	0.03372		33.8	0.11865	0.09071	0.07264	0.03372		33.8	0.098878	0.079232	0.052062	0.023389		33.6	0.47277	0.40779	0.34568	0.26905	0.21649		33.8	0.56385	0.49893	0.40545	0.34876
	34	0.18355	0.12418	0.08636	0.05042		34	0.14728	0.09782	0.08042	0.04259		33.8	0.14983	0.10582	0.06656	0.03621			34	0.14982	0.09694	0.06602	0.03418		34	0.11887	0.09122	0.07294	0.03418		34	0.099318	0.079213	0.052361	0.023439		33.8	0.47298	0.40824	0.34636	0.27005	0.21649		34	0.56384	0.49902	0.40556	0.3479
	34.2	0.18306	0.12273	0.08589	0.04929		34.2	0.14672	0.09761	0.08007	0.04263		34	0.14879	0.10523	0.06667	0.03542			34.2	0.14969	0.0972	0.06548	0.03411		34.2	0.11857	0.09066	0.07272	0.03411		34.2	0.099843	0.079117	0.052828	0.023981		34	0.47333	0.40902	0.34735	0.27102	0.21639		34.2	0.56352	0.49856	0.40538	0.34664
	34.4	0.18231	0.12106	0.08506	0.0478		34.4	0.14624	0.09738	0.0801	0.04307		34.2	0.14772	0.10463	0.06652	0.0346			34.4	0.15006	0.09766	0.06579	0.03346		34.4	0.11946	0.09055	0.07353	0.03346		34.4	0.099536	0.079043	0.053128	0.024174		34.2	0.47397	0.41003	0.34856	0.27206	0.21643		34.4	0.56295	0.49786	0.40494	0.34515
	34.6	0.18148	0.11955	0.08418	0.04625		34.6	0.14573	0.09712	0.08048	0.04373		34.4	0.14677	0.10419	0.06613	0.03394			34.6	0.15125	0.09799	0.06648	0.0336		34.6	0.11963	0.08957	0.07272	0.0336		34.6	0.099919	0.079043	0.053242	0.024748		34.4	0.47459	0.41126	0.34975	0.27328	0.21666		34.6	0.56205	0.49717	0.40456	0.34374
	34.8	0.18059	0.11835	0.08321	0.04494		34.8	0.1451	0.09685	0.08093	0.04454		34.6	0.14603	0.10396	0.06543	0.03324			34.8	0.15216	0.09908	0.06762	0.03413		34.8	0.11907	0.08901	0.07214	0.03413		34.8	0.099505	0.078934	0.053085	0.024509		34.6	0.47523	0.41254	0.35095	0.2745	0.21725		34.8	0.56105	0.4967	0.40457	0.34262
	35	0.1796	0.11734	0.08215	0.04374		35	0.14457	0.09674	0.08148	0.04537		34.8	0.14573	0.10385	0.06445	0.03254			35	0.15302	0.10004	0.06729	0.03402		35	0.11875	0.08804	0.07182	0.03402		35	0.100285	0.079921	0.053461	0.025108		34.8	0.47585	0.41366	0.35218	0.27565	0.21827		35	0.56016	0.49636	0.4049	0.34206
	35.2	0.17857	0.11638	0.08111	0.0428		35.2	0.1442	0.09697	0.08204	0.04607		35	0.14583	0.10378	0.06338	0.03189			35.2	0.15317	0.10037	0.06816	0.03401		35.2	0.11811	0.08676	0.0709	0.03401		35.2	0.100793	0.08045	0.054342	0.025695		35	0.47652	0.41461	0.35323	0.27699	0.21984		35.2	0.55986	0.49632	0.4055	0.34188
	35.4	0.17767	0.11553	0.08021	0.04221		35.4	0.14418	0.09736	0.08243	0.04652		35.2	0.14612	0.10354	0.06226	0.03142			35.4	0.15434	0.10097	0.06864	0.03404		35.4	0.11808	0.08578	0.06998	0.03404		35.4	0.101094	0.081229	0.0553	0.026538		35.2	0.47705	0.41553	0.35401	0.27806	0.22151		35.4	0.56015	0.49663	0.40618	0.34227
	35.6	0.17711	0.11487	0.07942	0.04201		35.6	0.14458	0.0979	0.08256	0.04677		35.4	0.14641	0.10312	0.06125	0.03113			35.6	0.15386	0.10066	0.06893	0.03405		35.6	0.1173	0.08476	0.0695	0.03405		35.6	0.101462	0.081728	0.055449	0.026863		35.4	0.47739	0.41641	0.3544	0.27852	0.22308		35.6	0.5609	0.49717	0.40663	0.34309
	35.8	0.1768	0.11431	0.0786	0.04186		35.8	0.14532	0.09839	0.0825	0.0467		35.6	0.14656	0.10244	0.06044	0.03118			35.8	0.15426	0.10076	0.06938	0.03424		35.8	0.11679	0.08396	0.06998	0.03424		35.8	0.101606	0.082462	0.055821	0.027705		35.6	0.47744	0.4171	0.35438	0.27845	0.22431		35.8	0.56185	0.49779	0.40688	0.34429
	36	0.17701	0.114	0.07781	0.04192		36	0.14608	0.09873	0.08223	0.04638		35.8	0.14649	0.10164	0.06	0.03161			36	0.15407	0.10092	0.06981	0.03443		36	0.11667	0.08386	0.06981	0.03443		36	0.101216	0.081836	0.055725	0.027394		35.8	0.47714	0.41752	0.35396	0.27803	0.22528		36	0.5628	0.49837	0.40718	0.34557
	36.2	0.17782	0.11409	0.07721	0.04218		36.2	0.14666	0.09865	0.08173	0.0457		36	0.14617	0.10089	0.05984	0.0324			36.2	0.15433	0.10122	0.07007	0.03427		36.2	0.11628	0.08352	0.06914	0.03427		36.2	0.101506	0.082579	0.055706	0.027216		36	0.47634	0.41736	0.35314	0.27721	0.22573		36.2	0.56345	0.49875	0.40747	0.34674
	36.4	0.17913	0.11458	0.07704	0.04268		36.4	0.14691	0.09836	0.08117	0.04485		36.2	0.14627	0.10069	0.06017	0.03357			36.4	0.15383	0.10225	0.07025	0.0342		36.4	0.11662	0.08372	0.06931	0.0342		36.4	0.10103	0.082527	0.05594	0.026355		36.2	0.47521	0.41658	0.35211	0.27624	0.22583		36.4	0.56384	0.49879	0.40784	0.34769
	36.6	0.18037	0.11513	0.07704	0.04309		36.6	0.14691	0.09797	0.08057	0.04402		36.4	0.14681	0.10099	0.06075	0.03491			36.6	0.15344	0.10272	0.07021	0.03454		36.6	0.11659	0.08388	0.06967	0.03454		36.6	0.102027	0.083078	0.056273	0.026576		36.4	0.4739	0.41525	0.35113	0.27544	0.22565		36.6	0.56408	0.49868	0.40825	0.34849
	36.8	0.18181	0.11577	0.07735	0.04339		36.8	0.14671	0.0975	0.07977	0.04325		36.6	0.14764	0.10141	0.06126	0.036			36.8	0.15347	0.10223	0.06968	0.03461		36.8	0.11691	0.08417	0.07065	0.03461		36.8	0.101349	0.083012	0.055581	0.025887		36.6	0.47254	0.41367	0.35024	0.27495	0.22535		36.8	0.56406	0.4984	0.40854	0.34893
	37	0.18295	0.11628	0.07785	0.04351		37	0.14639	0.09693	0.0787	0.04252		36.8	0.14858	0.10167	0.0616	0.03697			37	0.15151	0.10138	0.06874	0.03369		37	0.1168	0.08418	0.07087	0.03369		37	0.100089	0.082553	0.055248	0.025548		36.8	0.47173	0.41234	0.34954	0.27477	0.22482		37	0.56377	0.49785	0.40845	0.34871
	37.2	0.18361	0.11653	0.07853	0.04338		37.2	0.14601	0.09636	0.07746	0.04177		37	0.14956	0.10169	0.06201	0.0377			37.2	0.15151	0.1013	0.06915	0.03388		37.2	0.11772	0.08549	0.07205	0.03388		37.2	0.100623	0.083569	0.055486	0.02607		37	0.4715	0.41152	0.3491	0.27468	0.2241		37.2	0.56335	0.49754	0.4081	0.34813
	37.4	0.18377	0.11656	0.07915	0.04301		37.4	0.14575	0.09584	0.07621	0.0412		37.2	0.15007	0.10119	0.0624	0.03799			37.4	0.15082	0.10073	0.06937	0.03411		37.4	0.11815	0.08649	0.07209	0.03411		37.4	0.100253	0.083599	0.055803	0.025191		37.2	0.47165	0.41133	0.34876	0.27463	0.2231		37.4	0.56274	0.49739	0.4076	0.34729
	37.6	0.18377	0.1167	0.07958	0.04258		37.6	0.14543	0.09526	0.07503	0.04073		37.4	0.15019	0.10021	0.06286	0.03783			37.6	0.15074	0.10076	0.06969	0.03414		37.6	0.11867	0.0877	0.07222	0.03414		37.6	0.101066	0.083974	0.056294	0.025013		37.4	0.47224	0.41166	0.3487	0.27454	0.22203		37.6	0.56206	0.49704	0.40715	0.34619
	37.8	0.18325	0.11683	0.07966	0.04204		37.8	0.14505	0.09474	0.0743	0.04051		37.6	0.15035	0.09952	0.06356	0.0377			37.8	0.15115	0.10158	0.0698	0.03488		37.8	0.11974	0.08855	0.07286	0.03488		37.8	0.10104	0.084438	0.056767	0.025503		37.6	0.4735	0.41253	0.34905	0.2746	0.22117		37.8	0.56148	0.49643	0.40692	0.34508
	38	0.18239	0.11697	0.07965	0.04144		38	0.14465	0.09439	0.0742	0.0405		37.8	0.15047	0.09928	0.0645	0.03747			38	0.1518	0.1017	0.07046	0.03558		38	0.12015	0.08983	0.07376	0.03558		38	0.101342	0.08439	0.056916	0.025392		37.8	0.47485	0.41361	0.34968	0.27495	0.22052		38	0.5612	0.49608	0.40716	0.34441
	38.2	0.18123	0.11706	0.07945	0.04084		38.2	0.14427	0.09415	0.07456	0.0407		38	0.1509	0.0994	0.06534	0.03708			38.2	0.15202	0.10143	0.07073	0.03594		38.2	0.12064	0.08984	0.07383	0.03594		38.2	0.101795	0.084627	0.057481	0.025256		38	0.47627	0.41467	0.35036	0.27563	0.22016		38.2	0.56119	0.49575	0.40787	0.34416
	38.4	0.18025	0.11704	0.07924	0.04037		38.4	0.14393	0.09408	0.07511	0.04101		38.2	0.15176	0.09986	0.06607	0.03665			38.4	0.15299	0.10228	0.07135	0.03636		38.4	0.12113	0.09035	0.0738	0.03636		38.4	0.101103	0.08402	0.057146	0.025022		38.2	0.47778	0.41548	0.35126	0.27652	0.22017		38.4	0.56162	0.49551	0.40884	0.34429
	38.6	0.17923	0.11674	0.07917	0.03986		38.6	0.14382	0.09422	0.07589	0.0413		38.4	0.1529	0.10068	0.06673	0.03627			38.6	0.15452	0.1036	0.07201	0.03761		38.6	0.1216	0.09048	0.07448	0.03761		38.6	0.100762	0.083822	0.056656	0.024954		38.4	0.47914	0.4159	0.35214	0.27751	0.22057		38.6	0.56239	0.49538	0.40972	0.34466
	38.8	0.17847	0.11631	0.07936	0.03968		38.8	0.14394	0.09462	0.07675	0.04159		38.6	0.15364	0.10147	0.06731	0.03575			38.8	0.15547	0.10508	0.07259	0.03844		38.8	0.12179	0.09093	0.0747	0.03844		38.8	0.100788	0.083384	0.056278	0.024198		38.6	0.48016	0.41602	0.35296	0.27839	0.22105		38.8	0.56356	0.49572	0.41031	0.34515
	39	0.17813	0.11583	0.07954	0.0398		39	0.14414	0.09503	0.07742	0.04166		38.8	0.15411	0.10225	0.0678	0.03515			39	0.15515	0.10515	0.07196	0.03872		39	0.12131	0.09084	0.07509	0.03872		39	0.101492	0.083995	0.05642	0.024515		38.8	0.48089	0.41598	0.35369	0.27891	0.22159		39	0.56477	0.49651	0.4107	0.3458
	39.2	0.17834	0.11541	0.07981	0.04021		39.2	0.14442	0.09553	0.0781	0.04149		39	0.15431	0.10303	0.06821	0.03463			39.2	0.15543	0.10484	0.07208	0.03887		39.2	0.12156	0.09081	0.07499	0.03887		39.2	0.101693	0.083681	0.056589	0.024804		39	0.48154	0.41625	0.35457	0.27924	0.22234		39.2	0.56584	0.49766	0.41094	0.34649
	39.4	0.17862	0.11508	0.07994	0.04079		39.4	0.14478	0.096	0.07894	0.04104		39.2	0.15421	0.10363	0.0684	0.03414			39.4	0.15652	0.1053	0.07237	0.03917		39.4	0.12168	0.0914	0.07463	0.03917		39.4	0.100988	0.083148	0.055806	0.024719		39.2	0.48189	0.41654	0.3555	0.27973	0.2233		39.4	0.56664	0.49887	0.41111	0.34706
	39.6	0.17933	0.11507	0.08019	0.04179		39.6	0.14511	0.09657	0.08002	0.04056		39.4	0.15389	0.10393	0.06824	0.03362			39.6	0.1568	0.1056	0.07306	0.03903		39.6	0.12163	0.09159	0.07519	0.03903		39.6	0.100856	0.082924	0.055843	0.024971		39.4	0.48185	0.41679	0.35639	0.28041	0.22453		39.6	0.56683	0.49982	0.41108	0.34729
	39.8	0.18017	0.11524	0.08055	0.04276		39.8	0.14542	0.09722	0.0812	0.04005		39.6	0.15361	0.10402	0.06769	0.03315			39.8	0.15766	0.10635	0.0739	0.03986		39.8	0.12241	0.09203	0.07586	0.03986		39.8	0.100573	0.082735	0.055484	0.024648		39.6	0.48132	0.4167	0.357	0.28101	0.22577		39.8	0.5663	0.50002	0.4107	0.34702
	40	0.18094	0.11533	0.08107	0.04354		40	0.14584	0.09802	0.08251	0.03977		39.8	0.15361	0.10425	0.06688	0.03279			40	0.15821	0.10725	0.07452	0.04049		40	0.12254	0.09248	0.07576	0.04049		40	0.100866	0.082912	0.055949	0.024659		39.8	0.4805	0.41633	0.35747	0.28146	0.22699		40	0.56518	0.4993	0.40972	0.34599
	40.2	0.18153	0.11542	0.08157	0.04404		40.2	0.14632	0.09899	0.08364	0.03993		40	0.15345	0.10444	0.06583	0.0325			40.2	0.15745	0.10793	0.07416	0.04022		40.2	0.12237	0.09167	0.07528	0.04022		40.2	0.10089	0.083364	0.055488	0.024433		40	0.47932	0.41559	0.35775	0.28183	0.22782		40.2	0.56374	0.49797	0.40818	0.3444
	40.4	0.18208	0.11551	0.08209	0.04434		40.4	0.14674	0.09995	0.08444	0.04043		40.2	0.15315	0.10449	0.06463	0.03209			40.4	0.15779	0.1085	0.07441	0.04051		40.4	0.12321	0.09218	0.07602	0.04051		40.4	0.101036	0.083641	0.055893	0.024621		40.2	0.47803	0.41485	0.35761	0.28181	0.22831		40.4	0.56199	0.49639	0.40619	0.34259
	40.6	0.18226	0.11549	0.08244	0.04456		40.6	0.14691	0.1005	0.08466	0.04091		40.4	0.15256	0.1044	0.06349	0.03166			40.6	0.15775	0.10908	0.07498	0.04033		40.6	0.12264	0.09137	0.07532	0.04033		40.6	0.102118	0.084975	0.05675	0.025458		40.4	0.47695	0.4144	0.3573	0.28153	0.22837		40.6	0.56021	0.49486	0.40398	0.34067
	40.8	0.18246	0.11544	0.08279	0.04498		40.8	0.14677	0.10048	0.08451	0.04123		40.6	0.1516	0.10416	0.0626	0.03106			40.8	0.15718	0.10853	0.0744	0.03988		40.8	0.12294	0.09216	0.07573	0.03988		40.8	0.101948	0.085765	0.056548	0.025716		40.6	0.47611	0.41437	0.35687	0.28114	0.22813		40.8	0.55858	0.49371	0.40185	0.33893
	41	0.18276	0.11571	0.08309	0.04577		41	0.14632	0.10008	0.08415	0.04144		40.8	0.15029	0.10368	0.06201	0.03053			41	0.15693	0.10905	0.07526	0.03986		41	0.12345	0.09269	0.07565	0.03986		41	0.102225	0.086031	0.057179	0.026493		40.8	0.47558	0.41466	0.35617	0.28088	0.22781		41	0.5571	0.49277	0.40003	0.33736
	41.2	0.1831	0.11628	0.08314	0.04662		41.2	0.14572	0.09936	0.0838	0.04153		41	0.14907	0.10319	0.06171	0.03018			41.2	0.15778	0.10922	0.0763	0.04081		41.2	0.12367	0.09299	0.07615	0.04081		41.2	0.103198	0.087055	0.058236	0.027923		41	0.47525	0.41491	0.35533	0.28062	0.22762		41.2	0.556	0.492	0.39883	0.3362
	41.4	0.1832	0.11675	0.08286	0.04728		41.4	0.14507	0.09849	0.08339	0.04161		41.2	0.14822	0.10321	0.06166	0.03031			41.4	0.15733	0.10905	0.07582	0.04073		41.4	0.1239	0.09397	0.07622	0.04073		41.4	0.104321	0.087678	0.059584	0.028781		41.2	0.4749	0.41494	0.35446	0.28053	0.22745		41.4	0.55548	0.49171	0.39845	0.33548
	41.6	0.18323	0.11704	0.0826	0.04764		41.6	0.14468	0.09771	0.08313	0.04193		41.4	0.14763	0.10344	0.06166	0.03062			41.6	0.1577	0.10937	0.07583	0.04063		41.6	0.12412	0.09443	0.07672	0.04063		41.6	0.105152	0.088684	0.060113	0.029358		41.4	0.47439	0.41465	0.3536	0.28054	0.22707		41.6	0.5556	0.49208	0.39901	0.33566
	41.8	0.18305	0.1171	0.08227	0.04756		41.8	0.14445	0.09706	0.08285	0.0425		41.6	0.14754	0.10384	0.06165	0.03127			41.8	0.15807	0.109	0.0762	0.04117		41.8	0.12506	0.09499	0.07777	0.04117		41.8	0.106166	0.090267	0.060869	0.030502		41.6	0.474	0.41424	0.35298	0.28065	0.22675		41.8	0.55608	0.49281	0.40014	0.33646
	42	0.18291	0.11699	0.08208	0.04711		42	0.14447	0.09646	0.08259	0.04324		41.8	0.14769	0.10435	0.06161	0.03209			42	0.15851	0.10857	0.07678	0.04127		42	0.12522	0.09482	0.07816	0.04127		42	0.106203	0.090639	0.061322	0.030707		41.8	0.47364	0.4137	0.35284	0.28058	0.22632		42	0.55689	0.49403	0.40169	0.33787
	42.2	0.18276	0.11661	0.08197	0.04643		42.2	0.14457	0.0958	0.0823	0.04395		42	0.1479	0.10487	0.06143	0.03306			42.2	0.15802	0.1078	0.07594	0.04045		42.2	0.12481	0.09442	0.07813	0.04045		42.2	0.107206	0.090304	0.062041	0.031039		42	0.47323	0.41314	0.35288	0.28018	0.22578		42.2	0.55782	0.49565	0.40338	0.33952
	42.4	0.18299	0.11622	0.08194	0.04581		42.4	0.14467	0.09519	0.0821	0.04456		42.2	0.14795	0.10503	0.06128	0.03412			42.4	0.15869	0.10791	0.0753	0.04078		42.4	0.12435	0.09446	0.07837	0.04078		42.4	0.107971	0.090592	0.061694	0.031289		42.2	0.47296	0.41281	0.3533	0.27961	0.22519		42.4	0.55892	0.4976	0.40501	0.34148
	42.6	0.18358	0.1158	0.08172	0.04499		42.6	0.14457	0.09465	0.08181	0.04486		42.4	0.1483	0.10503	0.06136	0.03544			42.6	0.15929	0.10816	0.07534	0.04134		42.6	0.1247	0.09519	0.07955	0.04134		42.6	0.107877	0.09062	0.0617	0.031219		42.4	0.4729	0.41285	0.35388	0.27891	0.22474		42.6	0.55997	0.49972	0.40671	0.34357
	42.8	0.18439	0.11549	0.08132	0.04405		42.8	0.14458	0.09439	0.08162	0.04496		42.6	0.14893	0.10478	0.06164	0.03677			42.8	0.1594	0.10798	0.07506	0.04131		42.8	0.1244	0.09473	0.07972	0.04131		42.8	0.108545	0.091356	0.062224	0.031861		42.6	0.47305	0.41332	0.3546	0.27824	0.22436		42.8	0.56105	0.50198	0.40858	0.34589
	43	0.18478	0.11509	0.08054	0.04311		43	0.14472	0.09446	0.08162	0.04488		42.8	0.14968	0.10418	0.06203	0.03807			43	0.15931	0.10707	0.07463	0.04127		43	0.12392	0.09468	0.07908	0.04127		43	0.108274	0.091506	0.062224	0.032549		42.8	0.47341	0.41416	0.3552	0.2778	0.22417		43	0.56198	0.50396	0.41042	0.34819
	43.2	0.18487	0.11453	0.07951	0.04241		43.2	0.14495	0.09498	0.08179	0.0448		43	0.15054	0.10342	0.06278	0.03937			43.2	0.15982	0.10677	0.07456	0.04116		43.2	0.12389	0.09435	0.07881	0.04116		43.2	0.108503	0.091141	0.061843	0.032766		43	0.47404	0.41533	0.35576	0.27758	0.22412		43.2	0.56261	0.50534	0.41205	0.35035
	43.4	0.18458	0.11371	0.07849	0.04169		43.4	0.14537	0.09585	0.08211	0.04477		43.2	0.15125	0.10251	0.06365	0.04054			43.4	0.16095	0.10639	0.07506	0.04166		43.4	0.12325	0.09518	0.07822	0.04166		43.4	0.108217	0.090835	0.061919	0.032543		43.2	0.4749	0.41664	0.35609	0.2774	0.22403		43.4	0.56299	0.50588	0.41365	0.35206
	43.6	0.18394	0.1128	0.07756	0.04115		43.6	0.1461	0.09685	0.08251	0.04488		43.4	0.15193	0.1018	0.06479	0.0415			43.6	0.16101	0.10618	0.07476	0.04149		43.6	0.12363	0.09486	0.07893	0.04149		43.6	0.108718	0.090635	0.062843	0.032589		43.4	0.47582	0.41775	0.35639	0.27723	0.22378		43.6	0.56318	0.50553	0.41487	0.35308
	43.8	0.18305	0.1122	0.07687	0.04096		43.8	0.14675	0.0978	0.08276	0.04501		43.6	0.15245	0.10113	0.06612	0.04232			43.8	0.16061	0.10545	0.07423	0.0415		43.8	0.12356	0.09448	0.07859	0.0415		43.8	0.108707	0.090844	0.062891	0.032188		43.6	0.4765	0.41841	0.35654	0.27682	0.22329		43.8	0.56314	0.50446	0.41558	0.35338
	44	0.18231	0.11208	0.07661	0.04115		44	0.14707	0.09843	0.08272	0.04491		43.8	0.15282	0.10057	0.06756	0.0428			44	0.16058	0.10565	0.07454	0.04177		44	0.12291	0.09388	0.07795	0.04177		44	0.108146	0.09053	0.063075	0.03199		43.8	0.47675	0.41864	0.35634	0.27587	0.2226		44	0.56289	0.50298	0.41566	0.35323
	44.2	0.18188	0.11268	0.07695	0.04178		44.2	0.14719	0.09859	0.08247	0.04448		44	0.15292	0.10015	0.06896	0.04313			44.2	0.15986	0.10537	0.07458	0.04126		44.2	0.12235	0.09289	0.07711	0.04126		44.2	0.108199	0.089893	0.062551	0.03157		44	0.47664	0.41853	0.35593	0.27467	0.22187		44.2	0.56257	0.50137	0.41533	0.35257
	44.4	0.18161	0.11397	0.07775	0.04298		44.4	0.14709	0.09836	0.08228	0.04384		44.2	0.15304	0.10019	0.07045	0.04337			44.4	0.15988	0.10496	0.0753	0.0409		44.4	0.12209	0.09281	0.07678	0.0409		44.4	0.108263	0.089995	0.062823	0.031451		44.2	0.47625	0.41812	0.35534	0.27342	0.22115		44.4	0.56221	0.49987	0.41461	0.35164
	44.6	0.18133	0.11575	0.07878	0.04461		44.6	0.14678	0.09795	0.08219	0.04311		44.4	0.153	0.10051	0.07182	0.0437			44.6	0.1599	0.1058	0.07618	0.04147		44.6	0.12157	0.09315	0.07635	0.04147		44.6	0.108465	0.090188	0.063036	0.031815		44.4	0.47579	0.41764	0.35452	0.27247	0.22078		44.6	0.56205	0.49879	0.41374	0.35067
	44.8	0.18107	0.11734	0.0797	0.04632		44.8	0.1465	0.09735	0.08216	0.04234		44.6	0.15281	0.10125	0.07284	0.04405			44.8	0.15998	0.10563	0.076	0.04194		44.8	0.12191	0.09413	0.07686	0.04194		44.8	0.108079	0.089351	0.062196	0.031049		44.6	0.47544	0.41715	0.35369	0.27205	0.22094		44.8	0.5623	0.49818	0.41314	0.34982
	45	0.18085	0.1185	0.08037	0.04788		45	0.14637	0.09671	0.08205	0.04163		44.8	0.15261	0.10216	0.07321	0.04439			45	0.1601	0.10622	0.0763	0.04167		45	0.12178	0.09345	0.07654	0.04167		45	0.106735	0.088588	0.061497	0.030288		44.8	0.47537	0.41673	0.35325	0.27256	0.22171		45	0.56286	0.49795	0.41296	0.34902
	45.2	0.18054	0.1191	0.08077	0.04898		45.2	0.1462	0.09613	0.08196	0.041		45	0.1523	0.10287	0.07286	0.04416			45.2	0.15993	0.10569	0.07586	0.04181		45.2	0.12137	0.09328	0.07684	0.04181		45.2	0.106042	0.088072	0.061023	0.030078		45	0.47544	0.41638	0.35316	0.27379	0.22295		45.2	0.56349	0.49797	0.41289	0.34835
	45.4	0.18024	0.11918	0.08088	0.04944		45.4	0.14599	0.09578	0.0818	0.04043		45.2	0.15189	0.10319	0.07194	0.04347			45.4	0.15918	0.10545	0.07499	0.04184		45.4	0.12125	0.09304	0.07649	0.04184		45.4	0.105361	0.088031	0.060571	0.029183		45.2	0.47551	0.41605	0.35336	0.27528	0.22456		45.4	0.5639	0.49809	0.4126	0.34769
	45.6	0.18033	0.11892	0.0809	0.04957		45.6	0.14576	0.09551	0.08162	0.0399		45.4	0.15151	0.10327	0.07051	0.04243			45.6	0.15912	0.10564	0.07558	0.04203		45.6	0.12157	0.09273	0.07714	0.04203		45.6	0.10463	0.087861	0.05946	0.028598		45.4	0.47552	0.41565	0.3538	0.27665	0.2264		45.6	0.56413	0.49824	0.41226	0.34686
	45.8	0.18078	0.11842	0.08078	0.04934		45.8	0.14553	0.09543	0.08164	0.03957		45.6	0.1513	0.10299	0.06865	0.04102			45.8	0.15958	0.10526	0.07594	0.04172		45.8	0.12171	0.09292	0.07742	0.04172		45.8	0.104063	0.088101	0.059113	0.028914		45.6	0.47553	0.41539	0.3543	0.27793	0.22819		45.8	0.56397	0.49857	0.41182	0.34606
	46	0.18155	0.11769	0.0805	0.0487		46	0.14539	0.09554	0.08193	0.03949		45.8	0.1512	0.10265	0.06696	0.03957			46	0.15899	0.10451	0.07616	0.04124		46	0.12188	0.09284	0.07818	0.04124		46	0.104152	0.087545	0.059251	0.029549		45.8	0.4754	0.4151	0.35461	0.27873	0.22964		46	0.56356	0.49905	0.41142	0.34548
	46.2	0.18226	0.11668	0.07991	0.04756		46.2	0.14553	0.0959	0.08236	0.03974		46	0.15129	0.10241	0.0657	0.03849			46.2	0.15911	0.10452	0.07605	0.0415		46.2	0.12192	0.09294	0.07889	0.0415		46.2	0.105526	0.088114	0.059468	0.030134		46	0.47516	0.41474	0.35454	0.2788	0.23062		46.2	0.56291	0.49977	0.41132	0.34533
	46.4	0.18277	0.11551	0.0791	0.04635		46.4	0.14591	0.09637	0.08282	0.04018		46.2	0.1513	0.10222	0.06473	0.03766			46.4	0.16082	0.10592	0.0768	0.04292		46.4	0.12262	0.09322	0.0797	0.04292		46.4	0.106052	0.089147	0.059993	0.030832		46.2	0.47501	0.4145	0.35431	0.27864	0.23136		46.4	0.56223	0.50066	0.41159	0.34544
	46.6	0.18286	0.11397	0.07795	0.04521		46.6	0.14643	0.09696	0.08335	0.04087		46.4	0.15088	0.10181	0.06389	0.03701			46.6	0.16147	0.1062	0.07767	0.04312		46.6	0.12381	0.09374	0.0807	0.04312		46.6	0.10617	0.089834	0.06087	0.031773		46.4	0.47497	0.4143	0.35393	0.27844	0.23175		46.6	0.56149	0.50158	0.41199	0.34577
	46.8	0.18265	0.11219	0.07681	0.04431		46.8	0.14707	0.09759	0.08382	0.04179		46.6	0.15032	0.10138	0.0634	0.03679			46.8	0.16166	0.10636	0.07743	0.04283		46.8	0.12387	0.09358	0.08068	0.04283		46.8	0.10728	0.091222	0.06177	0.033124		46.6	0.47491	0.41394	0.35346	0.27803	0.23166		46.8	0.56105	0.50236	0.41242	0.34621
	47	0.18202	0.11035	0.07593	0.04351		47	0.14777	0.09821	0.08422	0.04288		46.8	0.14958	0.10078	0.06291	0.03689			47	0.16201	0.10616	0.0774	0.04274		47	0.12419	0.09432	0.08014	0.04274		47	0.107057	0.091328	0.0611	0.033118		46.8	0.47502	0.41369	0.35306	0.27763	0.23122		47	0.56108	0.50319	0.41304	0.34667
	47.2	0.18104	0.10881	0.07527	0.04309		47.2	0.14825	0.0986	0.08436	0.04382		47	0.14907	0.10035	0.06257	0.03714			47.2	0.16224	0.10642	0.07672	0.0429		47.2	0.12435	0.09447	0.08087	0.0429		47.2	0.107988	0.091556	0.061347	0.033033		47	0.47535	0.41382	0.35303	0.27751	0.23083		47.2	0.56158	0.50389	0.41365	0.34703
	47.4	0.18003	0.10787	0.07493	0.0431		47.4	0.14832	0.09869	0.08423	0.04456		47.2	0.14893	0.10007	0.06237	0.03758			47.4	0.1632	0.10685	0.07649	0.04289		47.4	0.12524	0.09536	0.08138	0.04289		47.4	0.108378	0.090897	0.062246	0.033448		47.2	0.47567	0.4142	0.35325	0.27715	0.23041		47.4	0.56245	0.50444	0.41416	0.34729
	47.6	0.1791	0.10765	0.07499	0.04331		47.6	0.14798	0.09854	0.08389	0.04504		47.4	0.14931	0.10037	0.06254	0.03832			47.6	0.16286	0.10804	0.07691	0.04309		47.6	0.12634	0.09517	0.08168	0.04309		47.6	0.108376	0.090915	0.062531	0.033829		47.4	0.47581	0.41493	0.35369	0.27648	0.22979		47.6	0.56355	0.50483	0.41456	0.34757
	47.8	0.17814	0.10808	0.07534	0.04365		47.8	0.14738	0.09811	0.08345	0.04522		47.6	0.14984	0.10118	0.06309	0.03938			47.8	0.16231	0.10861	0.07736	0.04331		47.8	0.12636	0.09573	0.08136	0.04331		47.8	0.108744	0.091422	0.063285	0.033851		47.6	0.47609	0.41613	0.35449	0.27586	0.22935		47.8	0.56451	0.50503	0.41475	0.34786
	48	0.17717	0.10902	0.07587	0.04428		48	0.14654	0.09746	0.08292	0.04514		47.8	0.15055	0.10245	0.06401	0.0406			48	0.16298	0.10955	0.07888	0.04462		48	0.1265	0.09615	0.08123	0.04462		48	0.109114	0.090737	0.062965	0.033716		47.8	0.47652	0.41762	0.35553	0.27564	0.22909		48	0.56536	0.50492	0.41453	0.34819
	48.2	0.17667	0.11016	0.07662	0.04506		48.2	0.1457	0.09677	0.08242	0.04494		48	0.15108	0.10364	0.06481	0.04192			48.2	0.16287	0.10989	0.07884	0.04426		48.2	0.1264	0.09622	0.08117	0.04426		48.2	0.109963	0.090968	0.063121	0.034041		48	0.47721	0.41917	0.35665	0.27605	0.22896		48.2	0.56614	0.50469	0.41401	0.34854
	48.4	0.1765	0.11106	0.07738	0.04558		48.4	0.14503	0.09616	0.08195	0.04458		48.2	0.15155	0.10472	0.06532	0.0432			48.4	0.16325	0.1106	0.07916	0.04475		48.4	0.12621	0.09667	0.08076	0.04475		48.4	0.11048	0.091759	0.063886	0.034823		48.2	0.4783	0.42055	0.35771	0.27718	0.229		48.4	0.56663	0.50415	0.41337	0.34868
	48.6	0.17647	0.11177	0.07801	0.04581		48.6	0.14456	0.09586	0.08152	0.04411		48.4	0.15193	0.10516	0.06535	0.04392			48.6	0.16347	0.1116	0.07974	0.04554		48.6	0.12638	0.09725	0.08068	0.04554		48.6	0.109989	0.091065	0.063841	0.034216		48.4	0.47972	0.42165	0.35883	0.27899	0.22926		48.6	0.56678	0.50344	0.41265	0.34852
	48.8	0.17649	0.11223	0.07844	0.04563		48.8	0.14417	0.09597	0.08126	0.0436		48.6	0.15238	0.10506	0.0649	0.04376			48.8	0.16431	0.11321	0.08023	0.04607		48.8	0.12625	0.09704	0.08051	0.04607		48.8	0.109976	0.090374	0.062698	0.033696		48.6	0.48094	0.42211	0.35957	0.28087	0.22945		48.8	0.56694	0.50289	0.41208	0.34826
	49	0.17666	0.11254	0.07854	0.04508		49	0.14401	0.09638	0.08116	0.04319		48.8	0.1529	0.10464	0.06416	0.04299			49	0.16432	0.11319	0.07954	0.04568		49	0.12657	0.09655	0.08022	0.04568		49	0.10923	0.089872	0.062356	0.033174		48.8	0.48208	0.42187	0.36005	0.28249	0.22959		49	0.56714	0.50274	0.41191	0.34818
	49.2	0.17696	0.11286	0.07846	0.04441		49.2	0.14408	0.09693	0.08123	0.04295		49	0.15365	0.10437	0.06353	0.04184			49.2	0.16546	0.11367	0.08014	0.04649		49.2	0.12666	0.09689	0.08005	0.04649		49.2	0.108422	0.088698	0.06115	0.031797		49	0.48319	0.42119	0.36037	0.2836	0.22976		49.2	0.56748	0.50304	0.41237	0.34844
	49.4	0.17739	0.11328	0.07822	0.04364		49.4	0.14452	0.09751	0.08163	0.04297		49.2	0.15435	0.10415	0.06319	0.04021			49.4	0.16528	0.11412	0.08057	0.04685		49.4	0.12602	0.09634	0.07964	0.04685		49.4	0.108297	0.089292	0.06132	0.031702		49.2	0.48412	0.42022	0.36048	0.28433	0.22954		49.4	0.56788	0.50385	0.41339	0.34935
	49.6	0.17816	0.11363	0.07794	0.04284		49.6	0.14533	0.09798	0.08221	0.04318		49.4	0.15484	0.1043	0.06339	0.03871			49.6	0.16527	0.11418	0.08126	0.04692		49.6	0.12602	0.09629	0.08009	0.04692		49.6	0.108644	0.089112	0.061066	0.032027		49.4	0.4847	0.41885	0.36017	0.28441	0.22915		49.6	0.56843	0.50488	0.41489	0.35075
	49.8	0.17926	0.11409	0.07775	0.04216		49.8	0.14636	0.09843	0.0828	0.04348		49.6	0.15497	0.10452	0.0639	0.03758			49.8	0.16613	0.11444	0.0818	0.04764		49.8	0.127	0.09731	0.08091	0.04764		49.8	0.109359	0.090053	0.061829	0.032653		49.6	0.48502	0.41719	0.35962	0.28419	0.22867		49.8	0.56896	0.50598	0.41665	0.35238
	50	0.18058	0.11449	0.07781	0.04174		50	0.14729	0.09879	0.08327	0.04363		49.8	0.1549	0.10455	0.06459	0.03681			50	0.1662	0.11498	0.0828	0.04882		50	0.12748	0.09765	0.08153	0.04882		50	0.109871	0.091072	0.063042	0.032968		49.8	0.48482	0.41534	0.35886	0.28362	0.22805		50	0.56945	0.50696	0.41843	0.35373
	50.2	0.18192	0.11467	0.07774	0.04132		50.2	0.14811	0.0991	0.08371	0.04364		50	0.15475	0.1043	0.06536	0.03637			50.2	0.16725	0.11587	0.08322	0.04937		50.2	0.12735	0.09734	0.08166	0.04937		50.2	0.110567	0.092628	0.063896	0.03327		50	0.48393	0.41305	0.35776	0.28259	0.2269		50.2	0.56987	0.50774	0.42002	0.35474
	50.4	0.18312	0.11457	0.07755	0.0408		50.4	0.14852	0.09917	0.08379	0.04337		50.2	0.1548	0.10403	0.06611	0.03637			50.4	0.16781	0.11667	0.08406	0.04919		50.4	0.12668	0.09731	0.08076	0.04919		50.4	0.110613	0.092771	0.064206	0.033382		50.2	0.48264	0.41083	0.35664	0.28121	0.22576		50.4	0.57045	0.50826	0.42141	0.35533
	50.6	0.18392	0.11445	0.07711	0.04022		50.6	0.14839	0.09908	0.08358	0.0429		50.4	0.1549	0.10367	0.0665	0.03651			50.6	0.16702	0.11644	0.08373	0.04787		50.6	0.12726	0.09834	0.0817	0.04787		50.6	0.110356	0.093691	0.064155	0.033273		50.4	0.48138	0.40898	0.35553	0.27969	0.22475		50.6	0.57121	0.50871	0.42267	0.35569
	50.8	0.1844	0.11437	0.07648	0.03974		50.8	0.14764	0.09876	0.08297	0.04222		50.6	0.15511	0.10359	0.06681	0.03651			50.8	0.16609	0.11572	0.08285	0.04677		50.8	0.12683	0.09903	0.0814	0.04677		50.8	0.11096	0.094389	0.064347	0.033293		50.6	0.48018	0.40782	0.35453	0.27802	0.22403		50.8	0.57183	0.50896	0.4237	0.35553
	51	0.18482	0.11452	0.07577	0.03951		51	0.14658	0.09837	0.08218	0.04152		50.8	0.1554	0.10389	0.06728	0.03644			51	0.16578	0.11562	0.08324	0.04623		51	0.12668	0.09928	0.08062	0.04623		51	0.109992	0.09403	0.064024	0.032777		50.8	0.47911	0.40711	0.35375	0.27635	0.22348		51	0.57219	0.50903	0.42444	0.35527
	51.2	0.18518	0.11499	0.07536	0.03959		51.2	0.14517	0.09786	0.08111	0.04071		51	0.15539	0.10419	0.06772	0.03625			51.2	0.16576	0.11597	0.08322	0.04547		51.2	0.12652	0.10001	0.08137	0.04547		51.2	0.110223	0.094	0.065422	0.032777		51	0.47826	0.40726	0.35342	0.27512	0.22345		51.2	0.57213	0.50899	0.42486	0.35494
	51.4	0.18548	0.11585	0.07537	0.04013		51.4	0.14376	0.09745	0.07999	0.04005		51.2	0.15483	0.10415	0.06821	0.03598			51.4	0.16581	0.1161	0.08392	0.04544		51.4	0.12657	0.10053	0.08142	0.04544		51.4	0.110454	0.093979	0.065635	0.033247		51.2	0.4777	0.40799	0.35337	0.27443	0.22395		51.4	0.57144	0.50875	0.42461	0.35438
	51.6	0.18581	0.11687	0.07593	0.04099		51.6	0.14251	0.09715	0.0789	0.0395		51.4	0.15411	0.10371	0.06872	0.03577			51.6	0.16517	0.11582	0.08405	0.04515		51.6	0.12635	0.10046	0.08142	0.04515		51.6	0.11011	0.094561	0.065737	0.03302		51.4	0.47733	0.40918	0.35358	0.27437	0.22466		51.6	0.57022	0.50835	0.42377	0.35353
	51.8	0.18602	0.11774	0.07677	0.04192		51.8	0.14153	0.09681	0.07787	0.03901		51.6	0.15333	0.10288	0.06923	0.03589			51.8	0.16459	0.11511	0.08398	0.04466		51.8	0.12607	0.10086	0.08189	0.04466		51.8	0.110203	0.094649	0.065525	0.032856		51.6	0.47723	0.41056	0.35411	0.27497	0.22539		51.8	0.56883	0.5079	0.42249	0.35251
	52	0.18562	0.11829	0.07772	0.04261		52	0.14077	0.0965	0.07692	0.03854		51.8	0.15247	0.10158	0.06935	0.03606			52	0.16452	0.11463	0.08415	0.04466		52	0.1266	0.10124	0.08211	0.04466		52	0.110198	0.094282	0.064847	0.032698		51.8	0.47732	0.4122	0.35466	0.27581	0.22629		52	0.56739	0.50754	0.42094	0.35121
	52.2	0.18473	0.11853	0.07858	0.04319		52.2	0.14036	0.09645	0.07633	0.03841		52	0.15171	0.10012	0.06914	0.03611			52.2	0.1643	0.1149	0.08333	0.0437		52.2	0.12713	0.10215	0.08316	0.0437		52.2	0.110783	0.094839	0.065281	0.033207		52	0.47764	0.41373	0.35526	0.2768	0.22725		52.2	0.56606	0.50742	0.41925	0.3497
	52.4	0.18357	0.11838	0.07939	0.04367		52.4	0.14023	0.09638	0.07604	0.03856		52.2	0.15125	0.09887	0.06855	0.0361			52.4	0.16388	0.11484	0.083	0.04275		52.4	0.12765	0.10181	0.08284	0.04275		52.4	0.110789	0.094909	0.065715	0.032894		52.2	0.47799	0.41507	0.35575	0.27772	0.2281		52.4	0.5651	0.50765	0.41785	0.34843
	52.6	0.18211	0.11783	0.07987	0.04401		52.6	0.14027	0.09622	0.07598	0.03889		52.4	0.15097	0.0981	0.06799	0.03621			52.6	0.16411	0.11497	0.08284	0.04306		52.6	0.12786	0.10132	0.08328	0.04306		52.6	0.110702	0.093912	0.065296	0.032098		52.4	0.47831	0.41622	0.3563	0.27862	0.2289		52.6	0.56442	0.50808	0.41671	0.34758
	52.8	0.18048	0.11688	0.08028	0.04436		52.8	0.14053	0.09613	0.0763	0.03936		52.6	0.1509	0.09764	0.06747	0.03647			52.8	0.16465	0.11492	0.08193	0.0431		52.8	0.12795	0.10146	0.08354	0.0431		52.8	0.111108	0.093322	0.064943	0.032741		52.6	0.47851	0.4173	0.35679	0.27914	0.2296		52.8	0.564	0.50848	0.41599	0.34731
	53	0.17911	0.1156	0.08055	0.04473		53	0.14096	0.09618	0.07694	0.0399		52.8	0.15095	0.09757	0.067	0.03687			53	0.16441	0.11418	0.08076	0.04258		53	0.12803	0.10169	0.08412	0.04258		53	0.110288	0.092438	0.064945	0.031426		52.8	0.4785	0.4183	0.35733	0.27956	0.22999		53	0.56377	0.50858	0.41567	0.34744
	53.2	0.17815	0.11395	0.08082	0.04497		53.2	0.14136	0.09621	0.07769	0.04031		53	0.15119	0.0979	0.06657	0.03764			53.2	0.16447	0.11447	0.08077	0.04286		53.2	0.12864	0.10257	0.08493	0.04286		53.2	0.110026	0.091834	0.064213	0.030861		53	0.47817	0.41925	0.35777	0.27967	0.23013		53.2	0.56364	0.50826	0.41568	0.34793
	53.4	0.17754	0.11231	0.08108	0.04505		53.4	0.14166	0.09641	0.07855	0.04051		53.2	0.15156	0.09852	0.06632	0.0387			53.4	0.16436	0.1146	0.08098	0.04328		53.4	0.12879	0.10213	0.08558	0.04328		53.4	0.110023	0.091732	0.063949	0.030918		53.2	0.47763	0.41998	0.35821	0.27948	0.22997		53.4	0.56352	0.50766	0.41593	0.34875
	53.6	0.17713	0.11068	0.08118	0.04486		53.6	0.1418	0.09658	0.07954	0.04046		53.4	0.15213	0.09927	0.06616	0.03985			53.6	0.16483	0.11565	0.08077	0.04423		53.6	0.12938	0.10219	0.08611	0.04423		53.6	0.110254	0.091011	0.063631	0.030722		53.4	0.47696	0.42041	0.35856	0.27876	0.22959		53.6	0.56339	0.50686	0.4163	0.34963
	53.8	0.17729	0.10954	0.08103	0.04437		53.8	0.14182	0.09672	0.08053	0.04029		53.6	0.15265	0.10013	0.06593	0.04084			53.8	0.16624	0.11744	0.08131	0.04585		53.8	0.13038	0.10296	0.08712	0.04585		53.8	0.110021	0.09246	0.064274	0.030878		53.6	0.47632	0.42035	0.35886	0.27788	0.22913		53.8	0.56331	0.50587	0.4168	0.35038
	54	0.17772	0.10882	0.08063	0.04362		54	0.14151	0.09671	0.08128	0.03998		53.8	0.15286	0.10108	0.06569	0.04166			54	0.16722	0.11888	0.08262	0.04651		54	0.13008	0.10273	0.08733	0.04651		54	0.109719	0.092518	0.064982	0.031527		53.8	0.47601	0.42004	0.35917	0.27704	0.22901		54	0.56328	0.50486	0.41727	0.35099
	54.2	0.17814	0.10846	0.0799	0.04253		54.2	0.14113	0.09675	0.08179	0.03977		54	0.1525	0.1019	0.06526	0.04218			54.2	0.16733	0.11915	0.0825	0.04637		54.2	0.13057	0.10235	0.08758	0.04637		54.2	0.110806	0.0929	0.065366	0.033098		54	0.47607	0.41928	0.35934	0.27609	0.22896		54.2	0.56338	0.504	0.41762	0.35146
	54.4	0.17845	0.10822	0.07871	0.04125		54.4	0.14065	0.09678	0.08205	0.03951		54.2	0.15153	0.10258	0.06459	0.04216			54.4	0.16767	0.11992	0.08227	0.04631		54.4	0.13068	0.10258	0.08754	0.04631		54.4	0.110472	0.092575	0.064894	0.03323		54.2	0.47639	0.41834	0.35942	0.27543	0.22897		54.4	0.56333	0.50314	0.41762	0.35154
	54.6	0.17886	0.1083	0.07749	0.04011		54.6	0.14021	0.09683	0.08205	0.03923		54.4	0.14976	0.10283	0.06354	0.04155			54.6	0.16819	0.11987	0.08227	0.0468		54.6	0.13165	0.10362	0.08852	0.0468		54.6	0.109451	0.092979	0.064768	0.033559		54.4	0.47684	0.4172	0.35945	0.27522	0.22897		54.6	0.56329	0.50253	0.41766	0.35172
	54.8	0.17888	0.10854	0.07619	0.03902		54.8	0.13975	0.09679	0.0818	0.03891		54.6	0.14745	0.10254	0.06221	0.0403			54.8	0.16729	0.1185	0.08141	0.04559		54.8	0.13168	0.10358	0.08802	0.04559		54.8	0.110517	0.093942	0.065819	0.034546		54.6	0.47729	0.41621	0.35958	0.27532	0.22928		54.8	0.56332	0.50255	0.41775	0.35197
	55	0.17859	0.10895	0.075	0.0379		55	0.1396	0.09671	0.0816	0.03871		54.8	0.14472	0.1017	0.06076	0.03888			55	0.16743	0.11806	0.08168	0.04534		55	0.13133	0.10363	0.08733	0.04534		55	0.110618	0.094056	0.066796	0.034909		54.8	0.47776	0.41527	0.35978	0.2753	0.22953		55	0.56348	0.503	0.41772	0.35232
	55.2	0.17836	0.10966	0.07424	0.03713		55.2	0.13954	0.09624	0.08129	0.03826		55	0.14193	0.10039	0.05929	0.03736			55.2	0.16796	0.11782	0.08149	0.04475		55.2	0.13088	0.10336	0.08739	0.04475		55.2	0.110653	0.094627	0.06742	0.035151		55	0.47815	0.41467	0.36026	0.27547	0.22985		55.2	0.56382	0.50366	0.41763	0.35279
	55.4	0.1781	0.11054	0.07393	0.03665		55.4	0.13956	0.09556	0.08088	0.03774		55.2	0.13937	0.09893	0.05808	0.0362			55.4	0.16811	0.11742	0.08208	0.04516		55.4	0.13109	0.10287	0.08697	0.04516		55.4	0.111133	0.095432	0.067601	0.035684		55.2	0.47837	0.41438	0.36084	0.27566	0.23019		55.4	0.56478	0.50468	0.41775	0.35348
	55.6	0.17781	0.11158	0.07392	0.03645		55.6	0.13979	0.09506	0.0806	0.0374		55.4	0.13723	0.09745	0.05702	0.03528			55.6	0.16738	0.11678	0.08172	0.04496		55.6	0.13135	0.10251	0.08718	0.04496		55.6	0.110363	0.094932	0.067143	0.03523		55.4	0.4785	0.41442	0.3613	0.27586	0.2306		55.6	0.56621	0.50612	0.41786	0.35422
	55.8	0.17763	0.11252	0.07418	0.03655		55.8	0.14029	0.09482	0.08054	0.03728		55.6	0.13551	0.09625	0.05623	0.03483			55.8	0.16676	0.11599	0.08218	0.04466		55.8	0.13091	0.10226	0.08677	0.04466		55.8	0.110326	0.095419	0.067448	0.035495		55.6	0.47858	0.41449	0.36139	0.27627	0.23067		55.8	0.56758	0.50753	0.41768	0.35502
	56	0.17764	0.11335	0.0748	0.03722		56	0.14085	0.09467	0.08052	0.03718		55.8	0.1343	0.09538	0.0555	0.03456			56	0.16633	0.11612	0.08208	0.04454		56	0.13204	0.1034	0.08693	0.04454		56	0.111227	0.095965	0.067511	0.035503		55.8	0.47833	0.41475	0.36091	0.277	0.23045		56	0.56878	0.50879	0.41738	0.35577
	56.2	0.17736	0.11377	0.07534	0.03784		56.2	0.14146	0.09493	0.08079	0.03726		56	0.13375	0.09497	0.05501	0.03461			56.2	0.16641	0.11646	0.0825	0.04423		56.2	0.13276	0.10358	0.0872	0.04423		56.2	0.111847	0.096853	0.068416	0.035407		56	0.47784	0.41511	0.35998	0.27786	0.23004		56.2	0.56959	0.50982	0.41691	0.3564
	56.4	0.17698	0.11387	0.07605	0.03864		56.4	0.14214	0.09544	0.08129	0.03741		56.2	0.13368	0.09456	0.05439	0.03468			56.4	0.16605	0.11574	0.08286	0.04377		56.4	0.13303	0.10282	0.08637	0.04377		56.4	0.111788	0.096917	0.069022	0.034591		56.2	0.47752	0.41556	0.35904	0.27868	0.22961		56.4	0.57002	0.5106	0.41639	0.35699
	56.6	0.17657	0.11363	0.07695	0.03948		56.6	0.14276	0.09596	0.08179	0.03755		56.4	0.13407	0.09425	0.05364	0.03472			56.6	0.16565	0.1155	0.08311	0.04452		56.6	0.13244	0.10328	0.08671	0.04452		56.6	0.112059	0.096529	0.068793	0.034132		56.4	0.4774	0.41614	0.3583	0.27962	0.22919		56.6	0.56997	0.51086	0.41582	0.35745
	56.8	0.17639	0.11329	0.07828	0.0405		56.8	0.14332	0.0963	0.08224	0.03768		56.6	0.13496	0.09404	0.05295	0.03468			56.8	0.16517	0.11548	0.08274	0.04448		56.8	0.13265	0.10347	0.0858	0.04448		56.8	0.111961	0.096338	0.068753	0.034062		56.6	0.47781	0.41712	0.3579	0.28081	0.22925		56.8	0.56975	0.51089	0.41552	0.35792
	57	0.1763	0.11286	0.07955	0.04131		57	0.14381	0.09672	0.08277	0.03783		56.8	0.13646	0.09403	0.05262	0.03451			57	0.1647	0.11591	0.08324	0.04497		57	0.13246	0.1033	0.08552	0.04497		57	0.111053	0.095712	0.068004	0.032683		56.8	0.47888	0.41818	0.35781	0.28212	0.22974		57	0.56944	0.51086	0.41553	0.35847
	57.2	0.17633	0.11236	0.08067	0.042		57.2	0.14413	0.09701	0.08318	0.03793		57	0.13823	0.09398	0.05242	0.03394			57.2	0.16498	0.11626	0.08375	0.04568		57.2	0.13344	0.10404	0.08588	0.04568		57.2	0.111407	0.095541	0.067606	0.032541		57	0.48051	0.41908	0.35781	0.28341	0.2305		57.2	0.56902	0.51065	0.41581	0.35877
	57.4	0.17648	0.11187	0.08164	0.04238		57.4	0.14426	0.09725	0.08341	0.03798		57.2	0.14001	0.094	0.05252	0.0331			57.4	0.16588	0.11736	0.08485	0.04683		57.4	0.13305	0.10328	0.08545	0.04683		57.4	0.1114	0.095318	0.066661	0.032778		57.2	0.48226	0.4196	0.35774	0.28456	0.23137		57.4	0.56847	0.51023	0.41622	0.35858
	57.6	0.17655	0.11127	0.08218	0.04231		57.6	0.14411	0.09737	0.08337	0.0379		57.4	0.14167	0.09419	0.05307	0.03232			57.6	0.1655	0.11778	0.08455	0.04665		57.6	0.13343	0.10378	0.08632	0.04665		57.6	0.111857	0.095975	0.06721	0.033443		57.4	0.48385	0.41964	0.35764	0.28526	0.23224		57.6	0.56776	0.50949	0.41643	0.35786
	57.8	0.17615	0.11036	0.08202	0.04152		57.8	0.14377	0.0975	0.08314	0.03777		57.6	0.14306	0.09444	0.05371	0.03165			57.8	0.16628	0.11846	0.085	0.04726		57.8	0.13369	0.10401	0.08655	0.04726		57.8	0.11217	0.096965	0.067908	0.034396		57.6	0.48483	0.41902	0.35743	0.28523	0.23249		57.8	0.56684	0.50837	0.41623	0.35663
	58	0.17554	0.10929	0.08133	0.04051		58	0.14307	0.09753	0.08273	0.03747		57.8	0.14421	0.09461	0.05429	0.03107			58	0.16607	0.11815	0.08524	0.04692		58	0.13372	0.10393	0.08704	0.04692		58	0.112949	0.096476	0.068423	0.035427		57.8	0.48507	0.41804	0.35715	0.28484	0.23228		58	0.5657	0.50692	0.41569	0.35499
	58.2	0.17493	0.10828	0.0805	0.03935		58.2	0.14212	0.09754	0.08223	0.0371		58	0.14504	0.09465	0.05489	0.03072			58.2	0.16533	0.1174	0.08433	0.04601		58.2	0.13351	0.1029	0.08718	0.04601		58.2	0.112727	0.095892	0.067912	0.035319		58	0.48456	0.41684	0.35694	0.28418	0.23182		58.2	0.5646	0.50562	0.41527	0.35332
	58.4	0.17429	0.10728	0.0794	0.038		58.4	0.14105	0.0976	0.08173	0.03681		58.2	0.14565	0.09458	0.05543	0.03065			58.4	0.16658	0.11801	0.08465	0.04621		58.4	0.13332	0.10255	0.0873	0.04621		58.4	0.112505	0.095455	0.067305	0.035532		58.2	0.48349	0.41569	0.35695	0.28329	0.23138		58.4	0.56353	0.50442	0.4149	0.35167
	58.6	0.17372	0.10648	0.07823	0.03663		58.6	0.13995	0.09754	0.08126	0.03656		58.4	0.14573	0.09427	0.05584	0.03099			58.6	0.16664	0.11743	0.08472	0.04606		58.6	0.1331	0.10249	0.0871	0.04606		58.6	0.112634	0.095744	0.067642	0.035899		58.4	0.48226	0.41481	0.35701	0.28223	0.23101		58.6	0.56275	0.50337	0.41484	0.3503
	58.8	0.17368	0.1062	0.07709	0.0357		58.8	0.13878	0.09742	0.08072	0.03623		58.6	0.14543	0.09386	0.05636	0.03142			58.8	0.16593	0.1171	0.08389	0.04425		58.8	0.13287	0.10234	0.08724	0.04425		58.8	0.114027	0.096869	0.069046	0.036934		58.6	0.48088	0.4144	0.35713	0.28145	0.23084		58.8	0.56239	0.50244	0.41519	0.34934
	59	0.17377	0.10614	0.07569	0.03482		59	0.13778	0.09734	0.0802	0.03605		58.8	0.14464	0.09357	0.05718	0.03217			59	0.16614	0.11671	0.08416	0.04442		59	0.13274	0.10251	0.08731	0.04442		59	0.114071	0.096964	0.06933	0.037089		58.8	0.47948	0.41437	0.35717	0.28095	0.23065		59	0.56246	0.50192	0.41594	0.34904
	59.2	0.17398	0.10627	0.07392	0.03421		59.2	0.13702	0.09725	0.07979	0.03605		59	0.14344	0.09364	0.05823	0.03309			59.2	0.16678	0.11712	0.08484	0.04431		59.2	0.13226	0.10204	0.08698	0.04431		59.2	0.11367	0.097086	0.069618	0.037103		59	0.47823	0.41465	0.35712	0.28077	0.2304		59.2	0.56281	0.50174	0.41661	0.34949
	59.4	0.17403	0.10647	0.07194	0.03376		59.4	0.13659	0.09705	0.07939	0.03609		59.2	0.1421	0.0941	0.05945	0.03424			59.4	0.16642	0.11652	0.085	0.0443		59.4	0.13218	0.10201	0.08681	0.0443		59.4	0.114155	0.097273	0.070118	0.037941		59.2	0.47708	0.41506	0.35677	0.28079	0.22982		59.4	0.56303	0.50186	0.41713	0.35048
	59.6	0.17412	0.10664	0.07009	0.03358		59.6	0.13655	0.09686	0.07921	0.03631		59.4	0.14116	0.09507	0.0606	0.03532			59.6	0.16592	0.11601	0.08493	0.04432		59.6	0.13219	0.10205	0.08709	0.04432		59.6	0.113885	0.096682	0.070091	0.037512		59.4	0.476	0.41554	0.35626	0.28085	0.22901		59.6	0.56298	0.50232	0.4175	0.35169
	59.8	0.17406	0.1065	0.06835	0.03331		59.8	0.13696	0.09681	0.07947	0.03681		59.6	0.14083	0.09646	0.06161	0.03664			59.8	0.1666	0.11598	0.0858	0.04399		59.8	0.13199	0.10225	0.08733	0.04399		59.8	0.114386	0.09781	0.070543	0.037634		59.6	0.4752	0.41606	0.35583	0.28083	0.22817		59.8	0.56266	0.50316	0.41756	0.35302
	60	0.17414	0.10634	0.06717	0.03329		60	0.13771	0.09665	0.07994	0.03737		59.8	0.14093	0.09787	0.06225	0.0378			60	0.16665	0.11674	0.08612	0.04446		60	0.13287	0.10381	0.08801	0.04446		60	0.114969	0.097877	0.070824	0.037705		59.8	0.47498	0.41655	0.35589	0.28069	0.22775		60	0.56233	0.50419	0.41739	0.35435
	60.2	0.17446	0.10618	0.06675	0.03346		60.2	0.13867	0.09641	0.08035	0.03795		60	0.14148	0.09926	0.06261	0.0387			60.2	0.16736	0.11716	0.08747	0.04611		60.2	0.13257	0.10416	0.08862	0.04611		60.2	0.114184	0.09841	0.071477	0.037336		60	0.47525	0.41716	0.35621	0.28061	0.22784		60.2	0.562	0.50526	0.41735	0.3554
	60.4	0.17514	0.10619	0.06691	0.03399		60.4	0.13966	0.09612	0.08069	0.03853		60.2	0.1424	0.10072	0.06284	0.03923			60.4	0.1671	0.117	0.08762	0.04666		60.4	0.13324	0.1049	0.08953	0.04666		60.4	0.113697	0.098055	0.070996	0.03618		60.2	0.4761	0.41798	0.35668	0.28064	0.22855		60.4	0.5621	0.50652	0.41758	0.35642
	60.6	0.176	0.10636	0.06728	0.03459		60.6	0.14045	0.09578	0.08082	0.0389		60.4	0.14358	0.10208	0.06302	0.03942			60.6	0.16697	0.11733	0.08827	0.04781		60.6	0.13305	0.10508	0.08951	0.04781		60.6	0.113995	0.098195	0.070293	0.03628		60.4	0.47726	0.41887	0.35723	0.28081	0.22947		60.6	0.56256	0.50779	0.41787	0.3575
	60.8	0.17696	0.10675	0.06795	0.03541		60.8	0.14092	0.09519	0.08056	0.03896		60.6	0.14487	0.10324	0.06317	0.0391			60.8	0.16798	0.11807	0.08908	0.04882		60.8	0.13356	0.10484	0.08959	0.04882		60.8	0.113164	0.097645	0.069666	0.036279		60.6	0.47851	0.41949	0.35779	0.28075	0.23049		60.8	0.56323	0.5089	0.41816	0.35853
	61	0.17787	0.10729	0.06902	0.03632		61	0.14101	0.09437	0.08001	0.03873		60.8	0.14642	0.1045	0.06361	0.03869			61	0.16823	0.11831	0.08987	0.0498		61	0.13346	0.10512	0.0899	0.0498		61	0.112474	0.097621	0.069202	0.035716		60.8	0.47953	0.41983	0.35804	0.28034	0.23122		61	0.56386	0.50978	0.41827	0.35931
	61.2	0.17863	0.10797	0.07021	0.03737		61.2	0.1409	0.09344	0.07935	0.03832		61	0.14813	0.10558	0.06425	0.03833			61.2	0.16906	0.11872	0.09026	0.05054		61.2	0.13376	0.10524	0.08987	0.05054		61.2	0.112283	0.097509	0.068259	0.035364		61	0.48025	0.41993	0.35814	0.27962	0.23136		61.2	0.56441	0.51035	0.41803	0.35993
	61.4	0.17916	0.1087	0.07146	0.03834		61.4	0.1405	0.09244	0.07875	0.03772		61.2	0.14985	0.10619	0.06485	0.03795			61.4	0.16971	0.11959	0.09054	0.05127		61.4	0.13315	0.10445	0.0893	0.05127		61.4	0.111308	0.096703	0.067455	0.034965		61.2	0.48058	0.41992	0.35817	0.27895	0.23079		61.4	0.56472	0.51057	0.4175	0.36032
	61.6	0.17969	0.1093	0.07285	0.03951		61.6	0.13971	0.09137	0.07819	0.0369		61.4	0.1516	0.10616	0.06534	0.03755			61.6	0.16951	0.1196	0.09044	0.05123		61.6	0.13295	0.10458	0.08935	0.05123		61.6	0.110817	0.096642	0.067537	0.03474		61.4	0.48045	0.41981	0.35806	0.27854	0.22992		61.6	0.56494	0.51056	0.41699	0.36044
	61.8	0.18015	0.10992	0.07444	0.04071		61.8	0.13873	0.09027	0.07767	0.036		61.6	0.15311	0.1055	0.0657	0.03731			61.8	0.17043	0.12056	0.09092	0.05168		61.8	0.13163	0.10331	0.08775	0.05168		61.8	0.110833	0.096174	0.067493	0.034532		61.6	0.48024	0.41992	0.35783	0.27864	0.22896		61.8	0.56523	0.51043	0.41664	0.3603
	62	0.18057	0.11061	0.07588	0.04182		62	0.1377	0.08924	0.07717	0.03518		61.8	0.15423	0.10431	0.06568	0.03709			62	0.17109	0.12114	0.09186	0.05183		62	0.13124	0.1021	0.08772	0.05183		62	0.11068	0.095409	0.067081	0.034148		61.8	0.48015	0.42031	0.35769	0.27921	0.22808		62	0.56559	0.51011	0.41644	0.36002
	62.2	0.18062	0.11147	0.07689	0.04252		62.2	0.13645	0.08808	0.07658	0.03441		62	0.15476	0.10289	0.06541	0.03684			62.2	0.17098	0.12173	0.09117	0.05154		62.2	0.13075	0.10136	0.08676	0.05154		62.2	0.110758	0.094755	0.066978	0.033636		62	0.48021	0.42088	0.35757	0.28015	0.22741		62.2	0.56606	0.50963	0.41641	0.35975
	62.4	0.18051	0.11239	0.07754	0.04299		62.4	0.13516	0.08685	0.07594	0.0337		62.2	0.15471	0.10141	0.06508	0.03647			62.4	0.17229	0.12293	0.09137	0.05219		62.4	0.13086	0.10131	0.08644	0.05219		62.4	0.111362	0.095176	0.067367	0.034251		62.2	0.48032	0.42144	0.35748	0.28132	0.227		62.4	0.5664	0.50893	0.41645	0.35958
	62.6	0.17997	0.11332	0.07774	0.04311		62.6	0.13408	0.08558	0.07536	0.03326		62.4	0.15387	0.09997	0.0647	0.03605			62.6	0.17156	0.12262	0.09058	0.0516		62.6	0.13068	0.10205	0.08628	0.0516		62.6	0.111694	0.095813	0.067713	0.034405		62.4	0.4806	0.42198	0.35739	0.28239	0.22663		62.6	0.56642	0.5081	0.41622	0.35948
	62.8	0.17915	0.11422	0.07766	0.04311		62.8	0.13317	0.08426	0.0748	0.03303		62.6	0.15255	0.09875	0.06405	0.03548			62.8	0.17151	0.12289	0.08959	0.05129		62.8	0.13069	0.10197	0.08659	0.05129		62.8	0.11113	0.095804	0.067714	0.034909		62.6	0.48087	0.42233	0.35738	0.28291	0.22606		62.8	0.56611	0.50723	0.41568	0.35947
	63	0.17797	0.11485	0.07741	0.04293		63	0.13252	0.08315	0.0743	0.03304		62.8	0.15117	0.09777	0.06315	0.0348			63	0.17135	0.12228	0.08844	0.05088		63	0.13123	0.10251	0.08698	0.05088		63	0.111408	0.096718	0.068105	0.035707		62.8	0.48094	0.4224	0.35732	0.28278	0.22518		63	0.5653	0.50629	0.41487	0.35926
	63.2	0.17688	0.11515	0.07745	0.04306		63.2	0.13237	0.08246	0.07412	0.03331		63	0.15017	0.09722	0.0622	0.03425			63.2	0.17174	0.12262	0.08864	0.05088		63.2	0.13061	0.10156	0.08614	0.05088		63.2	0.111971	0.097243	0.069207	0.036997		63	0.48087	0.42227	0.35716	0.28207	0.22416		63.2	0.56407	0.50543	0.41392	0.35894
	63.4	0.17593	0.11519	0.07767	0.04334		63.4	0.13269	0.08227	0.07422	0.03388		63.2	0.14954	0.09713	0.06133	0.03419			63.4	0.17171	0.12232	0.08797	0.05074		63.4	0.13066	0.10176	0.08603	0.05074		63.4	0.11289	0.098399	0.069983	0.038588		63.2	0.48081	0.42214	0.35697	0.28101	0.22335		63.4	0.5629	0.50497	0.41286	0.35838
	63.6	0.17513	0.11512	0.07813	0.04367		63.6	0.13325	0.08247	0.07434	0.03461		63.4	0.14907	0.09754	0.06057	0.03428			63.6	0.17197	0.12259	0.08783	0.05063		63.6	0.13044	0.10221	0.08659	0.05063		63.6	0.113246	0.099307	0.070518	0.039298		63.4	0.48111	0.42214	0.35702	0.27984	0.22313		63.6	0.5619	0.50491	0.41199	0.35766
	63.8	0.17456	0.11506	0.07868	0.04393		63.8	0.13393	0.08305	0.07446	0.03541		63.6	0.14861	0.09836	0.05999	0.03437			63.8	0.17228	0.12232	0.08779	0.05043		63.8	0.12992	0.10207	0.08716	0.05043		63.8	0.114165	0.100816	0.070772	0.040009		63.6	0.48146	0.42225	0.35714	0.27891	0.22362		63.8	0.56105	0.50514	0.41163	0.35682
	64	0.17427	0.11516	0.07919	0.04426		64	0.13474	0.08385	0.07463	0.03619		63.8	0.14798	0.09947	0.05954	0.03458			64	0.17142	0.12126	0.0873	0.05089		64	0.1306	0.10346	0.08788	0.05089		64	0.114266	0.101343	0.071868	0.040919		63.8	0.48182	0.42246	0.35739	0.27827	0.22478		64	0.56056	0.50556	0.4115	0.35594
	64.2	0.17437	0.11545	0.07957	0.04445		64.2	0.1354	0.08472	0.07459	0.03666		64	0.14709	0.10043	0.05911	0.03492			64.2	0.1712	0.12053	0.08765	0.05135		64.2	0.13111	0.10424	0.08868	0.05135		64.2	0.113728	0.101401	0.071543	0.040454		64	0.48205	0.42271	0.35792	0.27803	0.22643		64.2	0.56036	0.50599	0.41154	0.35475
	64.4	0.17447	0.11569	0.07988	0.04476		64.4	0.13588	0.08551	0.07438	0.03682		64.2	0.1461	0.10122	0.05879	0.0352			64.4	0.17063	0.1197	0.08763	0.05097		64.4	0.13201	0.10421	0.08953	0.05097		64.4	0.114779	0.101936	0.071338	0.040431		64.2	0.48204	0.4226	0.3585	0.27749	0.22812		64.4	0.56032	0.5064	0.41187	0.35358
	64.6	0.17451	0.11584	0.08023	0.04512		64.6	0.13641	0.08636	0.07423	0.03685		64.4	0.14515	0.10177	0.0587	0.03561			64.6	0.17095	0.11959	0.08861	0.05134		64.6	0.13193	0.10422	0.08969	0.05134		64.6	0.115385	0.101787	0.071315	0.040737		64.4	0.48153	0.4223	0.35881	0.27683	0.22965		64.6	0.56043	0.50681	0.41251	0.35251
	64.8	0.1745	0.11571	0.08026	0.04546		64.8	0.1371	0.08739	0.07425	0.03685		64.6	0.14406	0.10178	0.05858	0.03609			64.8	0.17136	0.1199	0.08886	0.05124		64.8	0.13226	0.10451	0.09043	0.05124		64.8	0.114896	0.101372	0.071148	0.040332		64.6	0.48083	0.42217	0.35916	0.27635	0.23113		64.8	0.5608	0.50731	0.41337	0.35178
	65	0.17447	0.11538	0.08008	0.04555		65	0.13763	0.08843	0.07434	0.03675		64.8	0.14307	0.10142	0.05846	0.03659			65	0.1707	0.11991	0.0884	0.05172		65	0.13255	0.10514	0.09002	0.05172		65	0.114751	0.101443	0.070511	0.040155		64.8	0.48001	0.4222	0.35953	0.27614	0.23252		65	0.5615	0.50796	0.41466	0.35147
	65.2	0.17417	0.11482	0.0797	0.04546		65.2	0.1381	0.08936	0.07466	0.03663		65	0.14236	0.10088	0.05831	0.03702			65.2	0.17155	0.12	0.08865	0.05199		65.2	0.13233	0.10447	0.08934	0.05199		65.2	0.11494	0.100297	0.069744	0.039587		65	0.47916	0.42222	0.35974	0.27609	0.23375		65.2	0.56267	0.50892	0.41624	0.35162
	65.4	0.17393	0.11442	0.07929	0.04498		65.4	0.13873	0.09031	0.07527	0.0367		65.2	0.14186	0.10014	0.05808	0.03753			65.4	0.1722	0.12052	0.08928	0.05275		65.4	0.13257	0.10419	0.0899	0.05275		65.4	0.115325	0.100098	0.070171	0.039821		65.2	0.47857	0.42256	0.35997	0.27662	0.23503		65.4	0.56414	0.50997	0.41774	0.352
	65.6	0.17378	0.11402	0.07858	0.04394		65.6	0.13939	0.09122	0.07603	0.03691		65.4	0.14172	0.09936	0.05766	0.03798			65.6	0.17247	0.12123	0.09028	0.05297		65.6	0.13274	0.10401	0.0897	0.05297		65.6	0.115612	0.100715	0.070488	0.040109		65.4	0.47837	0.42306	0.3603	0.27773	0.23607		65.6	0.56564	0.51098	0.4189	0.35248
	65.8	0.17355	0.11372	0.07779	0.04237		65.8	0.13987	0.09193	0.07675	0.03728		65.6	0.14178	0.09869	0.0572	0.03848			65.8	0.17291	0.12183	0.09111	0.05245		65.8	0.13255	0.10318	0.08921	0.05245		65.8	0.115595	0.099909	0.070035	0.039149		65.6	0.47821	0.4233	0.36041	0.27902	0.23658		65.8	0.56705	0.51197	0.41964	0.35307
	66	0.17344	0.11348	0.07719	0.04071		66	0.1403	0.09235	0.07744	0.03769		65.8	0.14186	0.09799	0.05682	0.03879			66	0.17291	0.1224	0.09161	0.05226		66	0.13344	0.10353	0.08992	0.05226		66	0.116069	0.099893	0.070435	0.039074		65.8	0.47801	0.42312	0.36007	0.28015	0.23647		66	0.56809	0.51285	0.41995	0.35381
	66.2	0.17342	0.11342	0.07674	0.03898		66.2	0.14063	0.0926	0.078	0.03821		66	0.14192	0.09725	0.05648	0.03895			66.2	0.1712	0.12212	0.08992	0.05136		66.2	0.13359	0.10375	0.08938	0.05136		66.2	0.116506	0.099626	0.07067	0.038811		66	0.47772	0.42266	0.35953	0.28076	0.23569		66.2	0.56873	0.51352	0.41986	0.35474
	66.4	0.17336	0.11317	0.07632	0.03731		66.4	0.14056	0.09254	0.07822	0.0386		66.2	0.14212	0.09652	0.05612	0.03879			66.4	0.17208	0.12255	0.09142	0.05203		66.4	0.13371	0.1041	0.09025	0.05203		66.4	0.11601	0.099603	0.070596	0.038847		66.2	0.47728	0.42186	0.35884	0.28065	0.23419		66.4	0.56899	0.51403	0.41959	0.35597
	66.6	0.17319	0.11276	0.076	0.03603		66.6	0.14018	0.09227	0.07815	0.03892		66.4	0.14234	0.09574	0.05585	0.03822			66.6	0.17169	0.12259	0.09136	0.05159		66.6	0.13429	0.10424	0.09084	0.05159		66.6	0.115481	0.099241	0.070162	0.038243		66.4	0.47678	0.42085	0.35808	0.27992	0.23232		66.6	0.56897	0.51438	0.41934	0.35751
	66.8	0.17303	0.11217	0.07584	0.03523		66.8	0.13979	0.09183	0.07797	0.03907		66.6	0.14291	0.09525	0.05595	0.03758			66.8	0.17241	0.12337	0.09161	0.052		66.8	0.13465	0.1039	0.09188	0.052		66.8	0.114953	0.098838	0.070221	0.038777		66.6	0.47669	0.41991	0.35746	0.27892	0.23043		66.8	0.56872	0.51463	0.41915	0.3592
	67	0.17269	0.11135	0.07544	0.03448		67	0.1394	0.09139	0.07783	0.03921		66.8	0.14378	0.09513	0.0562	0.03701			67	0.17251	0.12415	0.09221	0.05168		67	0.13439	0.10395	0.09223	0.05168		67	0.114944	0.099411	0.070301	0.038886		66.8	0.47711	0.41933	0.35734	0.27814	0.22897		67	0.56852	0.51489	0.41898	0.36075
	67.2	0.17235	0.11028	0.07478	0.03378		67.2	0.13907	0.091	0.07785	0.03924		67	0.1447	0.09544	0.0564	0.03624			67.2	0.17241	0.1237	0.09246	0.05175		67.2	0.1336	0.10306	0.09157	0.05175		67.2	0.114385	0.099298	0.070488	0.038979		67	0.47794	0.41896	0.35764	0.27757	0.22801		67.2	0.56823	0.51505	0.41881	0.36218
	67.4	0.17237	0.10945	0.07398	0.03319		67.4	0.13897	0.09073	0.0781	0.03915		67.2	0.14536	0.096	0.05651	0.0352			67.4	0.17234	0.12333	0.09176	0.05098		67.4	0.13304	0.10324	0.09171	0.05098		67.4	0.113133	0.098819	0.069536	0.03835		67.2	0.4786	0.41847	0.35809	0.27716	0.22749		67.4	0.56793	0.51501	0.41862	0.36321
	67.6	0.17291	0.10888	0.07321	0.03277		67.6	0.13903	0.09054	0.07838	0.03883		67.4	0.14575	0.09675	0.05658	0.03425			67.6	0.17165	0.1228	0.09077	0.05001		67.6	0.1321	0.10304	0.09208	0.05001		67.6	0.112493	0.098174	0.068758	0.037538		67.4	0.47907	0.41784	0.35874	0.27682	0.22735		67.6	0.56789	0.51487	0.41852	0.36374
	67.8	0.17385	0.10838	0.07235	0.03247		67.8	0.13894	0.0905	0.07849	0.03831		67.6	0.1457	0.09735	0.05658	0.03329			67.8	0.17175	0.12215	0.09072	0.04984		67.8	0.13195	0.10282	0.09216	0.04984		67.8	0.112723	0.098551	0.069034	0.037236		67.6	0.47911	0.41707	0.35944	0.2764	0.22747		67.8	0.56789	0.51454	0.41851	0.3637
	68	0.17497	0.10785	0.07152	0.03267		68	0.13897	0.09073	0.07848	0.03785		67.8	0.14521	0.09779	0.0566	0.03233			68	0.17161	0.12266	0.09111	0.05036		68	0.13289	0.10438	0.09226	0.05036		68	0.112632	0.09826	0.070357	0.03704		67.8	0.47876	0.41621	0.36008	0.27553	0.22768		68	0.5678	0.51428	0.4188	0.36365
	68.2	0.17592	0.10729	0.0707	0.03301		68.2	0.13914	0.09126	0.07838	0.03758		68	0.1446	0.09809	0.05691	0.03171			68.2	0.17226	0.12292	0.09177	0.05081		68.2	0.13225	0.10434	0.09201	0.05081		68.2	0.113191	0.098353	0.070891	0.037211		68	0.4783	0.41575	0.36072	0.27487	0.22825		68.2	0.56746	0.51408	0.41935	0.36337
	68.4	0.17636	0.10645	0.06956	0.03335		68.4	0.13926	0.09199	0.07805	0.03744		68.2	0.14391	0.09821	0.05743	0.03148			68.4	0.17244	0.12318	0.0918	0.05146		68.4	0.13256	0.10473	0.09249	0.05146		68.4	0.113007	0.099063	0.071532	0.037235		68.2	0.47816	0.41612	0.36148	0.27483	0.22939		68.4	0.56707	0.5141	0.4204	0.36318
	68.6	0.17623	0.10557	0.06817	0.03362		68.6	0.13919	0.09269	0.07759	0.03737		68.4	0.14357	0.09831	0.05807	0.03166			68.6	0.17285	0.12392	0.09165	0.05198		68.6	0.13307	0.10625	0.09328	0.05198		68.6	0.112849	0.098673	0.071964	0.036609		68.4	0.47822	0.41712	0.36218	0.27538	0.23081		68.6	0.56656	0.51422	0.42159	0.36281
	68.8	0.17575	0.10493	0.06685	0.03398		68.8	0.13913	0.09326	0.07705	0.03723		68.6	0.14364	0.0983	0.05864	0.03199			68.8	0.17334	0.12412	0.09034	0.05205		68.8	0.13366	0.10766	0.09412	0.05205		68.8	0.112243	0.098751	0.072025	0.036796		68.6	0.47853	0.41854	0.36272	0.27653	0.23247		68.8	0.56597	0.51425	0.42246	0.36221
	69	0.1752	0.10459	0.06577	0.03417		69	0.13882	0.0937	0.07632	0.03699		68.8	0.14401	0.09808	0.05917	0.03261			69	0.17398	0.12469	0.09014	0.05335		69	0.13372	0.1084	0.09413	0.05335		69	0.112258	0.099077	0.072038	0.037034		68.8	0.4792	0.42038	0.36322	0.27857	0.23438		69	0.56517	0.51383	0.4227	0.36106
	69.2	0.17483	0.10452	0.06507	0.0343		69.2	0.13822	0.09398	0.07526	0.03662		69	0.14439	0.09761	0.05954	0.03314			69.2	0.17469	0.125	0.09088	0.05351		69.2	0.13456	0.10807	0.09424	0.05351		69.2	0.113357	0.099456	0.072879	0.037252		69	0.48009	0.42241	0.36361	0.28109	0.23617		69.2	0.56454	0.51332	0.42269	0.35977
	69.4	0.17478	0.10496	0.06514	0.03458		69.4	0.13748	0.09408	0.07399	0.03637		69.2	0.14478	0.09707	0.05984	0.03371			69.4	0.17436	0.125	0.08998	0.05341		69.4	0.13519	0.10831	0.09493	0.05341		69.4	0.113282	0.100614	0.073128	0.038134		69.2	0.48083	0.42413	0.36378	0.28345	0.23755		69.4	0.56403	0.51269	0.42213	0.35843
	69.6	0.17486	0.10577	0.06591	0.03502		69.6	0.13691	0.09407	0.07279	0.03639		69.4	0.14511	0.09646	0.06023	0.03414			69.6	0.17498	0.12568	0.09008	0.05342		69.6	0.1351	0.10775	0.09342	0.05342		69.6	0.112654	0.100569	0.072431	0.03727		69.4	0.48125	0.42533	0.36364	0.28543	0.23862		69.6	0.56344	0.51191	0.42117	0.35724
	69.8	0.17484	0.10686	0.06701	0.03559		69.8	0.13642	0.09402	0.07178	0.03677		69.6	0.14545	0.09605	0.06068	0.0347			69.8	0.17516	0.12554	0.09071	0.05355		69.8	0.13506	0.1077	0.09268	0.05355		69.8	0.113179	0.099992	0.071859	0.037123		69.6	0.48153	0.4261	0.36339	0.28667	0.23935		69.8	0.56285	0.51104	0.42008	0.35624
	70	0.17475	0.108	0.06838	0.03636		70	0.13599	0.0937	0.07087	0.0372		69.8	0.14591	0.09596	0.06118	0.03524			70	0.17463	0.12503	0.09039	0.05294		70	0.13541	0.10756	0.09189	0.05294		70	0.113353	0.100931	0.072514	0.038189		69.8	0.48167	0.42647	0.36303	0.28712	0.23966		70	0.56248	0.51026	0.41917	0.35555
	70.2	0.17464	0.10923	0.06995	0.03734		70.2	0.13564	0.09311	0.07012	0.03762		70	0.14637	0.09619	0.06148	0.0358			70.2	0.17407	0.12515	0.09006	0.05291		70.2	0.13547	0.10776	0.09146	0.05291		70.2	0.113951	0.101393	0.072422	0.038428		70	0.48173	0.42633	0.36258	0.28702	0.23965		70.2	0.56213	0.50923	0.41826	0.35498
	70.4	0.1743	0.11004	0.07138	0.03825		70.4	0.13544	0.0924	0.06968	0.03787		70.2	0.14676	0.09663	0.06142	0.03637			70.4	0.17432	0.12508	0.09096	0.05307		70.4	0.1352	0.10818	0.09158	0.05307		70.4	0.11427	0.101525	0.072639	0.038534		70.2	0.48191	0.42614	0.36221	0.28678	0.23954		70.4	0.56166	0.50802	0.41746	0.35441
	70.6	0.17388	0.11048	0.0726	0.03909		70.6	0.1353	0.09168	0.06954	0.0378		70.4	0.14691	0.09714	0.06085	0.03677			70.6	0.17379	0.12562	0.09168	0.05343		70.6	0.13594	0.10825	0.09172	0.05343		70.6	0.114273	0.101136	0.072154	0.03754		70.4	0.48226	0.42605	0.36197	0.28658	0.23942		70.6	0.56135	0.5068	0.41685	0.35377
	70.8	0.17373	0.11068	0.0738	0.03985		70.8	0.13529	0.09091	0.06951	0.03741		70.6	0.14687	0.09778	0.06	0.03687			70.8	0.17392	0.12581	0.0918	0.05345		70.8	0.13577	0.10839	0.09188	0.05345		70.8	0.114371	0.101222	0.071788	0.03802		70.6	0.48239	0.42582	0.36165	0.28614	0.23895		70.8	0.56111	0.50582	0.41638	0.35318
	71	0.174	0.11102	0.07498	0.04053		71	0.13553	0.09012	0.0696	0.03689		70.8	0.14652	0.09836	0.05896	0.03651			71	0.17299	0.1247	0.09215	0.05265		71	0.13538	0.10829	0.09181	0.05265		71	0.113685	0.100591	0.071232	0.036886		70.8	0.48221	0.42535	0.36106	0.28551	0.23815		71	0.56093	0.50524	0.41594	0.3526
	71.2	0.17448	0.11113	0.07593	0.04105		71.2	0.13598	0.08941	0.06971	0.03637		71	0.1461	0.09902	0.05798	0.03581			71.2	0.17254	0.12305	0.0915	0.05232		71.2	0.1347	0.10763	0.09149	0.05232		71.2	0.11307	0.100123	0.070699	0.036971		71	0.48189	0.42483	0.3605	0.28479	0.23716		71.2	0.56078	0.50514	0.41563	0.35233
	71.4	0.17509	0.11121	0.07661	0.04158		71.4	0.13667	0.08901	0.06992	0.03605		71.2	0.14552	0.0996	0.05719	0.03474			71.4	0.17215	0.12298	0.09107	0.051		71.4	0.13522	0.1078	0.09214	0.051		71.4	0.113523	0.099752	0.070508	0.037021		71.2	0.48142	0.42421	0.35997	0.28387	0.23594		71.4	0.56057	0.50547	0.41528	0.35238
	71.6	0.17579	0.11123	0.0772	0.04223		71.6	0.1374	0.08879	0.07005	0.0358		71.4	0.14479	0.10005	0.05663	0.03353			71.6	0.17131	0.12201	0.09087	0.05057		71.6	0.13529	0.10798	0.09208	0.05057		71.6	0.114806	0.0998	0.071298	0.037637		71.4	0.48083	0.42354	0.35961	0.28282	0.2345		71.6	0.56013	0.50617	0.41483	0.3529
	71.8	0.17611	0.11108	0.07766	0.04279		71.8	0.13797	0.08866	0.07007	0.03564		71.6	0.14387	0.10007	0.05623	0.03234			71.8	0.17175	0.12221	0.09186	0.05086		71.8	0.13547	0.10828	0.09175	0.05086		71.8	0.11517	0.100315	0.071895	0.038715		71.6	0.48038	0.42316	0.35951	0.28219	0.23318		71.8	0.55954	0.50702	0.41449	0.35366
	72	0.17584	0.11055	0.07781	0.04315		72	0.1382	0.08873	0.07012	0.03552		71.8	0.1429	0.09956	0.05589	0.03123			72	0.17185	0.12252	0.09305	0.05196		72	0.13558	0.1091	0.09213	0.05196		72	0.115224	0.100406	0.072537	0.038583		71.8	0.48008	0.42322	0.35961	0.28212	0.23222		72	0.55892	0.50791	0.41431	0.35456
	72.2	0.17535	0.11011	0.0779	0.04347		72.2	0.13821	0.08894	0.07029	0.03543		72	0.1419	0.09835	0.05536	0.03017			72.2	0.17162	0.12188	0.09312	0.05225		72.2	0.13532	0.10949	0.0928	0.05225		72.2	0.115151	0.100833	0.072787	0.039102		72	0.47976	0.42361	0.35963	0.28233	0.23149		72.2	0.55801	0.50845	0.41374	0.35497
	72.4	0.17494	0.10994	0.07816	0.04372		72.4	0.13801	0.0891	0.07048	0.03521		72.2	0.1411	0.09672	0.05475	0.0292			72.4	0.17145	0.12251	0.09338	0.05231		72.4	0.13684	0.11033	0.09428	0.05231		72.4	0.115047	0.101631	0.073071	0.038794		72.2	0.47959	0.42422	0.35962	0.28282	0.23107		72.4	0.55676	0.50854	0.41294	0.35502
	72.6	0.17462	0.10991	0.07828	0.04342		72.6	0.13769	0.08931	0.07077	0.03505		72.4	0.14052	0.09503	0.05419	0.02848			72.6	0.17183	0.12296	0.09356	0.05259		72.6	0.13702	0.11059	0.09586	0.05259		72.6	0.11581	0.102269	0.07368	0.038735		72.4	0.4798	0.42522	0.3598	0.28361	0.23109		72.6	0.55557	0.50831	0.41215	0.35468
	72.8	0.17449	0.10989	0.07806	0.04264		72.8	0.13746	0.08974	0.07132	0.03496		72.6	0.14017	0.09345	0.05373	0.02803			72.8	0.17176	0.12347	0.09335	0.05231		72.8	0.13785	0.11127	0.0972	0.05231		72.8	0.115464	0.102241	0.073935	0.038818		72.6	0.48017	0.42632	0.36006	0.28445	0.23165		72.8	0.55483	0.50805	0.41136	0.3543
	73	0.17446	0.10999	0.07776	0.04164		73	0.13747	0.09016	0.07215	0.03504		72.8	0.13995	0.09216	0.05337	0.02796			73	0.17194	0.12308	0.09378	0.05256		73	0.13815	0.11129	0.09681	0.05256		73	0.116466	0.102621	0.074337	0.039185		72.8	0.48045	0.42704	0.36007	0.28484	0.23225		73	0.55429	0.50752	0.41042	0.35393
	73.2	0.17421	0.11013	0.07722	0.04043		73.2	0.13768	0.09054	0.07315	0.03533		73	0.1399	0.09148	0.0534	0.0284			73.2	0.1719	0.12345	0.0937	0.05251		73.2	0.13909	0.11113	0.09676	0.05251		73.2	0.11686	0.102117	0.074555	0.03939		73	0.48047	0.42719	0.35979	0.28467	0.23281		73.2	0.5542	0.50694	0.40977	0.35375
	73.4	0.17382	0.11018	0.07651	0.03922		73.4	0.1377	0.09072	0.07409	0.03559		73.2	0.1399	0.09148	0.05368	0.02926			73.4	0.17228	0.12318	0.09298	0.05269		73.4	0.13852	0.11057	0.09594	0.05269		73.4	0.116347	0.102294	0.074478	0.039756		73.2	0.48049	0.42699	0.35937	0.28393	0.23322		73.4	0.55489	0.50651	0.40969	0.35372
	73.6	0.17348	0.11006	0.07593	0.03831		73.6	0.13739	0.09063	0.0748	0.03556		73.4	0.14004	0.0919	0.05412	0.03037			73.6	0.17333	0.12413	0.09374	0.05341		73.6	0.13812	0.10962	0.09449	0.05341		73.6	0.116594	0.102192	0.074618	0.039593		73.4	0.48035	0.42658	0.35871	0.28289	0.23356		73.6	0.55604	0.50621	0.41025	0.35397
	73.8	0.17324	0.1098	0.0755	0.0376		73.8	0.13674	0.09028	0.07524	0.03537		73.6	0.14021	0.09232	0.05445	0.0315			73.8	0.17318	0.12452	0.09362	0.05377		73.8	0.13807	0.10981	0.09399	0.05377		73.8	0.116568	0.102376	0.075141	0.039715		73.6	0.48021	0.4261	0.35791	0.2819	0.23364		73.8	0.55702	0.50594	0.41139	0.35433
	74	0.17287	0.10908	0.075	0.03681		74	0.13586	0.0898	0.07534	0.03496		73.8	0.14034	0.09278	0.05481	0.03236			74	0.17271	0.12526	0.09347	0.05348		74	0.1382	0.10987	0.09366	0.05348		74	0.115914	0.102306	0.074632	0.039042		73.8	0.48026	0.42594	0.35748	0.28135	0.23394		74	0.55796	0.50593	0.41306	0.35482
	74.2	0.17257	0.10806	0.07458	0.03607		74.2	0.13475	0.08904	0.0751	0.03425		74	0.14051	0.09336	0.05533	0.03301			74.2	0.17283	0.1256	0.09343	0.05364		74.2	0.13789	0.11036	0.0932	0.05364		74.2	0.116524	0.102771	0.074568	0.038672		74	0.48056	0.42602	0.35746	0.28119	0.23444		74.2	0.55896	0.50632	0.41516	0.35544
	74.4	0.17235	0.10692	0.07425	0.03524		74.4	0.13363	0.08807	0.07463	0.03349		74.2	0.14107	0.0942	0.0562	0.03353			74.4	0.17278	0.12571	0.09382	0.05417		74.4	0.13733	0.11008	0.09256	0.05417		74.4	0.11713	0.103316	0.07478	0.038813		74.2	0.48076	0.42604	0.3575	0.28123	0.23504		74.4	0.55973	0.50689	0.41716	0.35591
	74.6	0.17226	0.10598	0.07385	0.03457		74.6	0.13279	0.0871	0.07413	0.03296		74.4	0.14196	0.09525	0.0573	0.03366			74.6	0.17294	0.12625	0.09493	0.05488		74.6	0.13729	0.1092	0.09262	0.05488		74.6	0.116196	0.102684	0.074301	0.038324		74.4	0.48093	0.42587	0.35745	0.28145	0.23549		74.6	0.56041	0.5077	0.41873	0.35627
	74.8	0.17211	0.10512	0.0733	0.0341		74.8	0.13212	0.08618	0.07355	0.03254		74.6	0.14309	0.09672	0.0586	0.03338			74.8	0.17391	0.12659	0.09518	0.05462		74.8	0.13657	0.10855	0.09226	0.05462		74.8	0.116429	0.102933	0.074748	0.039123		74.6	0.48103	0.42534	0.35756	0.28161	0.23595		74.8	0.56129	0.50867	0.41997	0.35675
	75	0.17219	0.10461	0.07293	0.03421		75	0.13148	0.08538	0.07296	0.03223		74.8	0.14413	0.0983	0.05998	0.03284			75	0.17408	0.12541	0.09556	0.05478		75	0.13628	0.10805	0.09239	0.05478		75	0.116794	0.102676	0.07502	0.038948		74.8	0.4809	0.42449	0.35791	0.28153	0.23595		75	0.5622	0.5098	0.42079	0.35719
	75.2	0.1724	0.10428	0.07284	0.03482		75.2	0.13077	0.08468	0.07236	0.03199		75	0.14488	0.0997	0.06121	0.0321			75.2	0.17521	0.12536	0.09575	0.05541		75.2	0.13635	0.10776	0.09253	0.05541		75.2	0.116943	0.103059	0.075022	0.039671		75	0.48056	0.42357	0.35848	0.28162	0.23566		75.2	0.56293	0.51082	0.42108	0.35741
	75.4	0.17256	0.10422	0.07302	0.03589		75.4	0.13021	0.08431	0.0719	0.03207		75.2	0.14517	0.10066	0.0622	0.03113			75.4	0.17505	0.1262	0.0956	0.05469		75.4	0.13636	0.10747	0.0919	0.05469		75.4	0.117831	0.103756	0.075504	0.040331		75.2	0.48033	0.42301	0.35942	0.28216	0.23525		75.4	0.56361	0.51186	0.42104	0.35742
	75.6	0.17258	0.10437	0.07328	0.03704		75.6	0.12979	0.08419	0.07171	0.03246		75.4	0.14518	0.10121	0.06299	0.03008			75.6	0.17542	0.12569	0.09621	0.05472		75.6	0.1358	0.10713	0.09129	0.05472		75.6	0.117289	0.103698	0.074751	0.040215		75.4	0.48023	0.42281	0.36069	0.28302	0.23484		75.6	0.56393	0.51259	0.42061	0.35702
	75.8	0.17272	0.1049	0.07371	0.03819		75.8	0.12978	0.08429	0.07184	0.03304		75.6	0.14494	0.10137	0.06354	0.02913			75.8	0.175	0.12632	0.09639	0.05495		75.8	0.13536	0.10658	0.09093	0.05495		75.8	0.11654	0.103562	0.073585	0.039451		75.6	0.4801	0.42289	0.36187	0.2839	0.23421		75.8	0.56373	0.51296	0.41989	0.35624
	76	0.17288	0.10568	0.07402	0.03903		76	0.13018	0.08452	0.07229	0.03369		75.8	0.14483	0.10149	0.06388	0.02869			76	0.17528	0.12659	0.0968	0.05511		76	0.1354	0.10717	0.09126	0.05511		76	0.116953	0.103952	0.073746	0.039264		75.8	0.48013	0.42295	0.36262	0.28475	0.23345		76	0.5634	0.51313	0.4192	0.35555
	76.2	0.17305	0.10659	0.07397	0.03943		76.2	0.13098	0.08483	0.07298	0.03431		76	0.14485	0.1016	0.06405	0.02882			76.2	0.17563	0.12647	0.09633	0.05452		76.2	0.13593	0.1073	0.09095	0.05452		76.2	0.117374	0.103662	0.07369	0.039629		76	0.48043	0.42295	0.36294	0.28542	0.23258		76.2	0.56317	0.51323	0.41862	0.35518
	76.4	0.17316	0.10735	0.07338	0.03928		76.4	0.13184	0.08506	0.07377	0.03466		76.2	0.14475	0.10155	0.06398	0.0296			76.4	0.17577	0.1271	0.09656	0.05445		76.4	0.1372	0.10694	0.09191	0.05445		76.4	0.118315	0.104148	0.073895	0.039691		76.2	0.48072	0.42264	0.3627	0.28573	0.23173		76.4	0.56284	0.51321	0.41797	0.35515
	76.6	0.17322	0.10808	0.07261	0.03877		76.6	0.13273	0.08507	0.07444	0.0347		76.4	0.14452	0.10154	0.06374	0.03102			76.6	0.17563	0.12692	0.09611	0.05406		76.6	0.13732	0.10744	0.09326	0.05406		76.6	0.118692	0.103848	0.074221	0.039913		76.4	0.48061	0.42182	0.36169	0.2852	0.23041		76.6	0.56235	0.51288	0.41729	0.35543
	76.8	0.17305	0.10857	0.07157	0.03777		76.8	0.1335	0.08501	0.07492	0.03467		76.6	0.14437	0.10167	0.06339	0.03282			76.8	0.17534	0.12664	0.09494	0.05321		76.8	0.13866	0.10881	0.0942	0.05321		76.8	0.118775	0.103134	0.074189	0.0401		76.6	0.48024	0.42082	0.3604	0.2842	0.22902		76.8	0.56189	0.51233	0.41656	0.35591
	77	0.17281	0.10884	0.07053	0.03646		77	0.13403	0.08487	0.07526	0.03469		76.8	0.14423	0.10167	0.0628	0.03445			77	0.17595	0.12636	0.09497	0.05372		77	0.13833	0.10867	0.09378	0.05372		77	0.119011	0.102898	0.074243	0.040516		76.8	0.47978	0.41998	0.35922	0.28302	0.22793		77	0.56119	0.51164	0.41578	0.35649
	77.2	0.17264	0.10904	0.06972	0.03504		77.2	0.13431	0.08485	0.07561	0.03486		77	0.14416	0.10126	0.06192	0.03576			77.2	0.17544	0.12705	0.09381	0.05342		77.2	0.13905	0.10962	0.09457	0.05342		77.2	0.11893	0.10209	0.074006	0.040571		77	0.47928	0.41952	0.35829	0.28185	0.22739		77.2	0.5599	0.51085	0.41495	0.35713
	77.4	0.17262	0.10923	0.06919	0.03365		77.4	0.13459	0.0849	0.07593	0.03528		77.2	0.14421	0.10058	0.06092	0.03665			77.4	0.17633	0.1272	0.09379	0.05394		77.4	0.13887	0.11015	0.09477	0.05394		77.4	0.119114	0.102336	0.074306	0.040668		77.2	0.4787	0.41958	0.35783	0.28098	0.22727		77.4	0.55832	0.51	0.41435	0.35791
	77.6	0.17264	0.10917	0.06894	0.0323		77.6	0.13493	0.08514	0.07631	0.03593		77.4	0.14423	0.09965	0.06004	0.03715			77.6	0.17599	0.1276	0.09333	0.05393		77.6	0.13861	0.11031	0.09502	0.05393		77.6	0.11965	0.102473	0.074883	0.040569		77.4	0.47826	0.42001	0.35791	0.28059	0.22802		77.6	0.55681	0.50934	0.41411	0.35882
	77.8	0.17285	0.10917	0.0694	0.03145		77.8	0.13523	0.08526	0.07669	0.03664		77.6	0.14409	0.09842	0.05922	0.03743			77.8	0.17571	0.12761	0.093	0.05394		77.8	0.13908	0.11075	0.09559	0.05394		77.8	0.119315	0.102093	0.074578	0.039683		77.6	0.47774	0.4206	0.35805	0.28042	0.22912		77.8	0.55539	0.50894	0.41419	0.35958
	78	0.17319	0.10943	0.07034	0.03126		78	0.13536	0.08538	0.07678	0.03722		77.8	0.14403	0.0972	0.05865	0.03744			78	0.17556	0.12698	0.09375	0.05351		78	0.13877	0.11097	0.09514	0.05351		78	0.119759	0.102138	0.074002	0.038945		77.8	0.47709	0.42108	0.35793	0.28025	0.23019		78	0.55424	0.5086	0.41428	0.35986
	78.2	0.17374	0.10989	0.07144	0.03178		78.2	0.13537	0.08541	0.07644	0.03764		78	0.14394	0.09638	0.05841	0.03704			78.2	0.17627	0.12689	0.09374	0.05368		78.2	0.13821	0.11043	0.09474	0.05368		78.2	0.120094	0.103158	0.074563	0.039694		78	0.47626	0.42146	0.35757	0.27999	0.23098		78.2	0.55383	0.50855	0.41448	0.3598
	78.4	0.1744	0.11035	0.0727	0.03285		78.4	0.1352	0.08539	0.07584	0.03784		78.2	0.14383	0.09603	0.05843	0.03629			78.4	0.17598	0.12724	0.09433	0.05372		78.4	0.13828	0.11064	0.09561	0.05372		78.4	0.120516	0.10381	0.074815	0.03982		78.2	0.47533	0.42156	0.35714	0.27948	0.23167		78.4	0.55405	0.50874	0.4148	0.35946
	78.6	0.17514	0.11086	0.07417	0.0345		78.6	0.13487	0.08545	0.07508	0.03788		78.4	0.14365	0.096	0.05841	0.03529			78.6	0.17656	0.12762	0.09491	0.05378		78.6	0.13849	0.11093	0.09593	0.05378		78.6	0.119715	0.102828	0.074916	0.038864		78.4	0.47439	0.4217	0.35703	0.27905	0.2322		78.6	0.55464	0.50905	0.41496	0.35881
	78.8	0.17596	0.1114	0.07547	0.03662		78.8	0.13445	0.08571	0.07421	0.03778		78.6	0.14338	0.09621	0.05843	0.034			78.8	0.17806	0.12792	0.09531	0.05432		78.8	0.13815	0.11104	0.09545	0.05432		78.8	0.119994	0.103364	0.075417	0.039218		78.6	0.47381	0.42203	0.3574	0.27898	0.23293		78.8	0.55547	0.50904	0.41478	0.35799
	79	0.17683	0.11195	0.07647	0.03881		79	0.13422	0.08628	0.07346	0.03777		78.8	0.14278	0.09641	0.05844	0.03254			79	0.17861	0.12743	0.0954	0.05444		79	0.13792	0.11077	0.09513	0.05444		79	0.120189	0.103974	0.075149	0.039196		78.8	0.47361	0.42282	0.35821	0.27935	0.23376		79	0.55647	0.50879	0.41437	0.35728
	79.2	0.17763	0.11249	0.07699	0.04088		79.2	0.13429	0.08716	0.073	0.03792		79	0.14188	0.09645	0.05832	0.03087			79.2	0.1789	0.12858	0.09611	0.05476		79.2	0.13822	0.11131	0.09544	0.05476		79.2	0.119764	0.1047	0.075013	0.039101		79	0.47358	0.42355	0.35909	0.27997	0.23437		79.2	0.55749	0.50829	0.41401	0.35666
	79.4	0.17814	0.11303	0.07713	0.0427		79.4	0.13456	0.08829	0.07277	0.03808		79.2	0.14055	0.09614	0.05786	0.02918			79.4	0.17768	0.12859	0.09529	0.05402		79.4	0.1376	0.1101	0.09397	0.05402		79.4	0.119776	0.105098	0.074918	0.038537		79.2	0.47371	0.42411	0.35979	0.28069	0.23453		79.4	0.55847	0.50768	0.41372	0.35618
	79.6	0.1784	0.11355	0.07683	0.0442		79.6	0.13491	0.08947	0.07273	0.03823		79.4	0.13892	0.09567	0.05713	0.02742			79.6	0.17778	0.12762	0.09564	0.05405		79.6	0.13738	0.1096	0.09385	0.05405		79.6	0.119194	0.10468	0.07462	0.03802		79.4	0.47394	0.42437	0.36003	0.28116	0.23427		79.6	0.55929	0.50675	0.41345	0.35582
	79.8	0.17838	0.11375	0.07611	0.04518		79.8	0.13524	0.09055	0.07287	0.0383		79.6	0.13733	0.09509	0.05637	0.02588			79.8	0.17668	0.12765	0.09523	0.0542		79.8	0.13702	0.10924	0.09278	0.0542		79.8	0.118584	0.104424	0.074406	0.038021		79.6	0.47427	0.42452	0.36011	0.28148	0.23374		79.8	0.55951	0.5057	0.41327	0.35544
	80	0.17805	0.11346	0.07492	0.04553		80	0.13539	0.09136	0.07319	0.03818		79.8	0.13597	0.09441	0.0555	0.02467			80	0.17683	0.12699	0.09484	0.05348		80	0.13669	0.10963	0.09209	0.05348		80	0.118828	0.104368	0.074569	0.038424		79.8	0.47453	0.42447	0.36008	0.2816	0.23326		80	0.55914	0.50478	0.41323	0.35487
	80.2	0.1774	0.11273	0.0736	0.04524		80.2	0.13536	0.09191	0.07364	0.03779		80	0.135	0.09363	0.0546	0.02387			80.2	0.17625	0.12664	0.09423	0.05345		80.2	0.13675	0.10928	0.09179	0.05345		80.2	0.118218	0.103269	0.073933	0.038232		80	0.47455	0.42438	0.36004	0.28151	0.23285		80.2	0.55822	0.50374	0.41308	0.35395
	80.4	0.17646	0.11155	0.07202	0.04419		80.4	0.13535	0.0923	0.07427	0.03733		80.2	0.13463	0.09276	0.05388	0.02332			80.4	0.17581	0.12674	0.0944	0.05386		80.4	0.13739	0.10896	0.09308	0.05386		80.4	0.118432	0.103134	0.07391	0.038002		80.2	0.47442	0.42446	0.36008	0.28141	0.23273		80.4	0.55706	0.5025	0.41289	0.35272
	80.6	0.17522	0.11003	0.07012	0.04243		80.6	0.13527	0.09252	0.07504	0.03682		80.4	0.13491	0.09175	0.0535	0.02308			80.6	0.17503	0.12636	0.09427	0.05362		80.6	0.13675	0.10893	0.09333	0.05362		80.6	0.117967	0.103031	0.074151	0.038149		80.4	0.47426	0.42478	0.36034	0.28158	0.23287		80.6	0.55576	0.50134	0.41287	0.35139
	80.8	0.17367	0.10848	0.06818	0.04039		80.8	0.13529	0.09268	0.07584	0.03633		80.6	0.13538	0.09058	0.05345	0.02326			80.8	0.17472	0.12624	0.09346	0.05333		80.8	0.13714	0.10903	0.09365	0.05333		80.8	0.118672	0.103012	0.074908	0.038619		80.6	0.47405	0.42528	0.36062	0.28204	0.23312		80.8	0.55499	0.50056	0.41327	0.35021
	81	0.17201	0.10719	0.06651	0.03849		81	0.13543	0.09272	0.07655	0.03599		80.8	0.13589	0.08937	0.05388	0.02393			81	0.17467	0.12612	0.09402	0.05394		81	0.13697	0.10956	0.09482	0.05394		81	0.118788	0.102395	0.074238	0.038505		80.8	0.47387	0.42572	0.36085	0.28282	0.23331		81	0.5548	0.49997	0.41421	0.34924
	81.2	0.17027	0.10603	0.06531	0.03669		81.2	0.13578	0.09268	0.07713	0.03586		81	0.1364	0.08802	0.05469	0.02509			81.2	0.17472	0.12645	0.09412	0.05384		81.2	0.1376	0.11043	0.09574	0.05384		81.2	0.119098	0.102259	0.074445	0.039156		81	0.4741	0.42604	0.36103	0.2839	0.23365		81.2	0.55492	0.49968	0.41558	0.34848
	81.4	0.16877	0.10523	0.06483	0.0353		81.4	0.13605	0.09241	0.07723	0.0357		81.2	0.13696	0.08692	0.05569	0.02656			81.4	0.17614	0.12696	0.09492	0.05504		81.4	0.13773	0.11028	0.09599	0.05504		81.4	0.11941	0.102419	0.075137	0.039133		81.2	0.47463	0.42625	0.36112	0.28521	0.234		81.4	0.55507	0.49979	0.41683	0.34781
	81.6	0.1676	0.10481	0.06493	0.03442		81.6	0.13617	0.09198	0.07681	0.0354		81.4	0.13763	0.08644	0.0569	0.02827			81.6	0.17595	0.12728	0.09571	0.05543		81.6	0.13844	0.11035	0.09672	0.05543		81.6	0.119463	0.102915	0.075358	0.039449		81.4	0.47541	0.42614	0.36091	0.2863	0.2344		81.6	0.55555	0.50039	0.41783	0.34745
	81.8	0.16693	0.10454	0.06547	0.03373		81.8	0.13619	0.09146	0.07624	0.03518		81.6	0.13858	0.0867	0.05829	0.02997			81.8	0.17665	0.12728	0.09591	0.05589		81.8	0.13906	0.11097	0.09711	0.05589		81.8	0.119627	0.103379	0.075557	0.039118		81.6	0.47624	0.42569	0.36038	0.28688	0.23491		81.8	0.55632	0.50139	0.41858	0.34736
	82	0.16661	0.10442	0.06656	0.03315		82	0.13628	0.09109	0.07576	0.03501		81.8	0.13978	0.08753	0.05966	0.03157			82	0.17715	0.12742	0.09617	0.05574		82	0.13999	0.11191	0.09753	0.05574		82	0.119692	0.103644	0.075024	0.039089		81.8	0.47691	0.425	0.35965	0.28692	0.23556		82	0.55715	0.50267	0.41912	0.34762
	82.2	0.16661	0.10442	0.06799	0.0328		82.2	0.13631	0.09082	0.0752	0.03493		82	0.14094	0.08881	0.06073	0.03315			82.2	0.17849	0.12891	0.09689	0.05625		82.2	0.1412	0.11295	0.09906	0.05625		82.2	0.118697	0.103158	0.074807	0.039195		82	0.47728	0.42428	0.35886	0.28653	0.23623		82.2	0.55813	0.50412	0.41932	0.34845
	82.4	0.167	0.10457	0.06942	0.03275		82.4	0.13635	0.09067	0.07477	0.03494		82.2	0.14159	0.09033	0.06161	0.03468			82.4	0.17836	0.12934	0.09702	0.05616		82.4	0.14172	0.11379	0.09904	0.05616		82.4	0.117976	0.102682	0.074319	0.037938		82.2	0.47725	0.42353	0.35795	0.28562	0.23662		82.4	0.55935	0.50569	0.41938	0.34988
	82.6	0.16764	0.10478	0.07073	0.03257		82.6	0.13671	0.09076	0.07451	0.03533		82.4	0.14163	0.09178	0.06209	0.03599			82.6	0.17998	0.13104	0.09748	0.05746		82.6	0.14127	0.1138	0.09789	0.05746		82.6	0.11745	0.101592	0.073892	0.03745		82.4	0.47676	0.4229	0.35708	0.28457	0.23651		82.6	0.56076	0.50758	0.41951	0.35194
	82.8	0.16838	0.10526	0.07204	0.03236		82.8	0.1372	0.09097	0.07435	0.03597		82.6	0.14126	0.09322	0.06206	0.03701			82.8	0.18092	0.13176	0.0975	0.05756		82.8	0.14104	0.11343	0.09755	0.05756		82.8	0.117659	0.10204	0.073121	0.03826		82.6	0.47597	0.42218	0.35646	0.28349	0.23606		82.8	0.56212	0.50958	0.41959	0.35431
	83	0.16898	0.10556	0.07322	0.03195		83	0.13755	0.09112	0.07422	0.03673		82.8	0.14041	0.09454	0.06142	0.03754			83	0.182	0.13239	0.09784	0.0578		83	0.14102	0.11368	0.09746	0.0578		83	0.117457	0.1024	0.072796	0.038411		82.8	0.47515	0.42157	0.35636	0.28229	0.23555		83	0.56313	0.51132	0.41931	0.35665
	83.2	0.16947	0.10567	0.07408	0.03132		83.2	0.13766	0.0912	0.0742	0.03751		83	0.13938	0.09596	0.0605	0.03746			83.2	0.18219	0.13319	0.09789	0.05847		83.2	0.14164	0.11381	0.09743	0.05847		83.2	0.117848	0.10267	0.073136	0.038428		83	0.47425	0.4211	0.35669	0.28081	0.23507		83.2	0.56362	0.5126	0.41861	0.35857
	83.4	0.16986	0.1056	0.07456	0.03049		83.4	0.13749	0.09124	0.07422	0.03836		83.2	0.13848	0.09699	0.05923	0.03699			83.4	0.18161	0.13226	0.09693	0.05792		83.4	0.14126	0.11316	0.0963	0.05792		83.4	0.118031	0.102907	0.073612	0.038572		83.2	0.47352	0.42082	0.35739	0.27954	0.23488		83.4	0.56374	0.51374	0.41792	0.3601
	83.6	0.17008	0.10538	0.07465	0.02973		83.6	0.13698	0.09112	0.07427	0.03906		83.4	0.13772	0.09754	0.05774	0.03623			83.6	0.18166	0.13219	0.09684	0.05761		83.6	0.14007	0.11307	0.0955	0.05761		83.6	0.118318	0.103173	0.07427	0.039603		83.4	0.47304	0.42085	0.35834	0.27839	0.23512		83.6	0.56357	0.51448	0.41731	0.36092
	83.8	0.17018	0.10504	0.07432	0.02909		83.8	0.13617	0.0909	0.07423	0.0394		83.6	0.13693	0.09746	0.05619	0.03528			83.8	0.18133	0.13248	0.09678	0.05706		83.8	0.13962	0.11291	0.09477	0.05706		83.8	0.118069	0.103749	0.073837	0.04009		83.6	0.47284	0.42143	0.35947	0.2774	0.23557		83.8	0.56328	0.51461	0.41681	0.36101
	84	0.17016	0.1048	0.0735	0.02874		84	0.13521	0.09062	0.07395	0.03931		83.8	0.13633	0.09706	0.05495	0.0343			84	0.18077	0.13215	0.09654	0.05635		84	0.1398	0.11324	0.09486	0.05635		84	0.118844	0.103819	0.074261	0.04052		83.8	0.47289	0.42238	0.36055	0.27668	0.23594		84	0.56334	0.51432	0.41665	0.36078
	84.2	0.17016	0.10496	0.07249	0.02882		84.2	0.1342	0.0903	0.07347	0.03891		84	0.13578	0.09634	0.05398	0.03337			84.2	0.18036	0.13253	0.09697	0.05677		84.2	0.13942	0.11245	0.09515	0.05677		84.2	0.118632	0.103513	0.074266	0.0405		84	0.47323	0.42341	0.36157	0.27646	0.23603		84.2	0.56367	0.51397	0.41716	0.36051
	84.4	0.17005	0.10549	0.07169	0.02939		84.4	0.13337	0.09001	0.07289	0.03834		84.2	0.13541	0.09565	0.05358	0.03269			84.4	0.18082	0.13257	0.09847	0.05742		84.4	0.13918	0.11157	0.0947	0.05742		84.4	0.119471	0.104613	0.07496	0.040385		84.2	0.47367	0.4242	0.36233	0.27632	0.2358		84.4	0.56415	0.51331	0.41812	0.36006
	84.6	0.17017	0.10635	0.07138	0.03043		84.6	0.13254	0.08979	0.07224	0.03775		84.4	0.13531	0.09492	0.05365	0.03216			84.6	0.18011	0.13195	0.09809	0.0572		84.6	0.13781	0.11059	0.09377	0.0572		84.6	0.120686	0.105984	0.076374	0.041259		84.4	0.47445	0.42464	0.36292	0.27645	0.23535		84.6	0.56444	0.51219	0.41919	0.35942
	84.8	0.17034	0.10726	0.07135	0.03157		84.8	0.13188	0.08972	0.07151	0.03712		84.6	0.13554	0.09445	0.054	0.03179			84.8	0.17965	0.13129	0.09781	0.05773		84.8	0.13766	0.11011	0.09404	0.05773		84.8	0.122198	0.106684	0.077068	0.042111		84.6	0.47561	0.42473	0.36339	0.27695	0.2349		84.8	0.56427	0.51099	0.4202	0.35873
	85	0.17075	0.10818	0.0716	0.03267		85	0.1315	0.08985	0.07086	0.03658		84.8	0.13603	0.09422	0.05451	0.0316			85	0.1792	0.13073	0.09808	0.05799		85	0.1375	0.11017	0.09478	0.05799		85	0.122523	0.106429	0.076463	0.042131		84.8	0.47697	0.42446	0.36361	0.27792	0.23449		85	0.56361	0.51005	0.42102	0.3579
	85.2	0.171	0.10896	0.07184	0.0336		85.2	0.13146	0.09011	0.07059	0.0363		85	0.13677	0.09425	0.05522	0.0316			85.2	0.17934	0.13107	0.09873	0.05883		85.2	0.13791	0.10998	0.0951	0.05883		85.2	0.122315	0.107062	0.076581	0.042102		85	0.47822	0.42381	0.36329	0.27887	0.23399		85.2	0.56284	0.50946	0.42154	0.35707
	85.4	0.1712	0.10949	0.07204	0.03417		85.4	0.13164	0.09059	0.07077	0.03624		85.2	0.13757	0.0944	0.05604	0.03155			85.4	0.17913	0.13033	0.09746	0.05911		85.4	0.13875	0.11045	0.09609	0.05911		85.4	0.121964	0.107164	0.075884	0.041931		85.2	0.47932	0.42297	0.36264	0.27973	0.23333		85.4	0.56211	0.50922	0.42194	0.35638
	85.6	0.17128	0.10961	0.07216	0.03448		85.6	0.13226	0.09119	0.07138	0.03634		85.4	0.13797	0.09457	0.05671	0.03157			85.6	0.17824	0.12948	0.09736	0.05932		85.6	0.13895	0.11108	0.09666	0.05932		85.6	0.122147	0.107426	0.076002	0.042205		85.4	0.47994	0.4219	0.36157	0.28061	0.23254		85.6	0.56161	0.50966	0.42254	0.3562
	85.8	0.17146	0.10938	0.07222	0.03465		85.8	0.13325	0.09169	0.07222	0.0367		85.6	0.13803	0.09463	0.05732	0.03176			85.8	0.17768	0.12903	0.09696	0.05905		85.8	0.1394	0.1115	0.09709	0.05905		85.8	0.122026	0.107398	0.076616	0.042373		85.6	0.48012	0.42061	0.36001	0.28137	0.23149		85.8	0.56166	0.51076	0.4234	0.35673
	86	0.17169	0.10892	0.07221	0.03464		86	0.13458	0.09199	0.07322	0.03731		85.8	0.13791	0.0946	0.05797	0.03205			86	0.17759	0.12924	0.09728	0.0588		86	0.14048	0.11221	0.09801	0.0588		86	0.122033	0.106208	0.075969	0.042488		85.8	0.47979	0.4192	0.35833	0.28191	0.23028		86	0.56216	0.5124	0.42437	0.35789
	86.2	0.172	0.10824	0.07213	0.03426		86.2	0.13614	0.09212	0.07413	0.03808		86	0.13792	0.09445	0.05857	0.03232			86.2	0.17766	0.13	0.0974	0.05896		86.2	0.13997	0.11182	0.09805	0.05896		86.2	0.12142	0.10505	0.075383	0.042112		86	0.47911	0.41787	0.35688	0.28233	0.2292		86.2	0.56292	0.51428	0.42555	0.3595
	86.4	0.17226	0.10734	0.07191	0.03364		86.4	0.13778	0.09206	0.07501	0.03892		86.2	0.13826	0.09434	0.0591	0.03253			86.4	0.17729	0.13017	0.09665	0.05904		86.4	0.14011	0.11166	0.09747	0.05904		86.4	0.120966	0.10421	0.074664	0.041393		86.2	0.47812	0.41675	0.35573	0.28259	0.22855		86.4	0.56343	0.5161	0.42661	0.36109
	86.6	0.17247	0.1064	0.07157	0.03298		86.6	0.13919	0.09179	0.07569	0.03975		86.4	0.13901	0.09436	0.05956	0.03258			86.6	0.1781	0.1312	0.09718	0.05944		86.6	0.14042	0.11234	0.0978	0.05944		86.6	0.121148	0.103603	0.074135	0.041832		86.4	0.47711	0.41611	0.35508	0.28248	0.22829		86.6	0.56355	0.51758	0.42734	0.36228
	86.8	0.17248	0.10557	0.07109	0.03234		86.8	0.14028	0.09138	0.07617	0.04056		86.6	0.13997	0.09416	0.05995	0.03245			86.8	0.17844	0.13144	0.09686	0.05873		86.8	0.14088	0.11283	0.09879	0.05873		86.8	0.120669	0.103636	0.074252	0.042091		86.6	0.47595	0.4159	0.35474	0.28213	0.2284		86.8	0.56315	0.51854	0.42747	0.36288
	87	0.17234	0.10494	0.07056	0.03186		87	0.14084	0.09087	0.07641	0.04125		86.8	0.14082	0.09334	0.05993	0.03202			87	0.17879	0.13167	0.09701	0.0582		87	0.14169	0.11328	0.09934	0.0582		87	0.120412	0.103328	0.074563	0.0419		86.8	0.47495	0.41611	0.35448	0.28173	0.2289		87	0.56251	0.51897	0.42735	0.36313
	87.2	0.17186	0.1043	0.07006	0.03169		87.2	0.14091	0.09036	0.07658	0.04172		87	0.1415	0.09229	0.05971	0.03144			87.2	0.17843	0.13158	0.09659	0.05759		87.2	0.14231	0.11345	0.09948	0.05759		87.2	0.120531	0.103371	0.075181	0.041856		87	0.47441	0.41682	0.35439	0.2812	0.2299		87.2	0.56162	0.51874	0.42692	0.36303
	87.4	0.17131	0.10386	0.06977	0.032		87.4	0.14045	0.08969	0.07644	0.04178		87.2	0.14174	0.09099	0.05921	0.03072			87.4	0.17849	0.1316	0.09646	0.05675		87.4	0.14257	0.11419	0.09971	0.05675		87.4	0.120335	0.103322	0.075522	0.042378		87.2	0.47444	0.41803	0.35459	0.28089	0.23139		87.4	0.56058	0.51786	0.42609	0.3627
	87.6	0.17066	0.10388	0.06972	0.03267		87.6	0.13966	0.08893	0.07608	0.04147		87.4	0.14195	0.08979	0.05877	0.0301			87.6	0.17932	0.1322	0.09681	0.05623		87.6	0.14254	0.11449	0.09981	0.05623		87.6	0.119915	0.10325	0.076042	0.043047		87.4	0.47464	0.41943	0.35476	0.28087	0.23318		87.6	0.55944	0.51663	0.42493	0.3623
	87.8	0.17009	0.10427	0.07017	0.03363		87.8	0.13863	0.08821	0.07573	0.04092		87.6	0.14211	0.08892	0.05827	0.02952			87.8	0.18028	0.13305	0.0986	0.05698		87.8	0.1426	0.11493	0.1008	0.05698		87.8	0.118851	0.10328	0.075229	0.042977		87.6	0.47499	0.42085	0.35504	0.28115	0.23489		87.8	0.55814	0.51495	0.42376	0.36186
	88	0.16942	0.10471	0.0709	0.03462		88	0.13753	0.08769	0.07548	0.04029		87.8	0.14242	0.08862	0.05799	0.02911			88	0.18063	0.13333	0.09957	0.05759		88	0.1425	0.11525	0.1005	0.05759		88	0.118714	0.103109	0.075204	0.042653		87.8	0.47535	0.4223	0.35552	0.28151	0.23644		88	0.55668	0.51284	0.42237	0.36126
	88.2	0.16903	0.10524	0.07192	0.03552		88.2	0.13643	0.08742	0.07518	0.03959		88	0.14257	0.0885	0.05761	0.02868			88.2	0.18121	0.13423	0.10064	0.05835		88.2	0.14178	0.1148	0.10004	0.05835		88.2	0.118505	0.104159	0.075395	0.042016		88	0.47584	0.42378	0.3563	0.28225	0.23787		88.2	0.55543	0.51071	0.42078	0.36068
	88.4	0.16864	0.1056	0.07283	0.03594		88.4	0.13569	0.08747	0.07492	0.03886		88.2	0.14275	0.08886	0.05709	0.02846			88.4	0.18202	0.13467	0.10147	0.0592		88.4	0.14138	0.11489	0.09946	0.0592		88.4	0.118147	0.104583	0.075223	0.041099		88.2	0.47645	0.42508	0.35731	0.28326	0.23907		88.4	0.55468	0.50918	0.41936	0.36035
	88.6	0.16835	0.10561	0.07366	0.03584		88.6	0.13539	0.08779	0.07481	0.0382		88.4	0.14258	0.08934	0.05627	0.02826			88.6	0.18216	0.13456	0.10088	0.05995		88.6	0.14131	0.11474	0.09967	0.05995		88.6	0.119094	0.105706	0.076491	0.042086		88.4	0.47711	0.42598	0.35864	0.28444	0.2398		88.6	0.55437	0.50815	0.41828	0.36042
	88.8	0.16805	0.10534	0.07411	0.03526		88.8	0.13549	0.08831	0.0749	0.03772		88.6	0.14217	0.08987	0.05543	0.02816			88.8	0.18131	0.13431	0.10096	0.06042		88.8	0.14147	0.11499	0.10019	0.06042		88.8	0.119021	0.105384	0.075877	0.04188		88.6	0.4776	0.42618	0.36006	0.28524	0.23992		88.8	0.55463	0.50777	0.41739	0.36092
	89	0.16804	0.10488	0.07439	0.0345		89	0.13583	0.08885	0.07499	0.03714		88.8	0.14163	0.09048	0.05469	0.02835			89	0.18141	0.13466	0.10085	0.05945		89	0.1416	0.11527	0.10044	0.05945		89	0.118608	0.104791	0.075108	0.041211		88.8	0.4782	0.42569	0.36144	0.2858	0.23979		89	0.55538	0.508	0.4169	0.36179
	89.2	0.16831	0.1044	0.07444	0.03376		89.2	0.13654	0.08931	0.07509	0.03663		89	0.14101	0.09111	0.05418	0.02891			89.2	0.1827	0.13492	0.10141	0.06045		89.2	0.14144	0.11516	0.10055	0.06045		89.2	0.11775	0.104275	0.074772	0.040523		89	0.47866	0.4245	0.36259	0.28628	0.23942		89.2	0.55646	0.50881	0.41702	0.36292
	89.4	0.16897	0.10424	0.07444	0.03327		89.4	0.13728	0.08958	0.07501	0.0362		89.2	0.1404	0.09145	0.05384	0.02955			89.4	0.18299	0.13404	0.10121	0.06056		89.4	0.1419	0.11555	0.10094	0.06056		89.4	0.117954	0.104037	0.075017	0.040986		89.2	0.47867	0.42284	0.36358	0.2865	0.23869		89.4	0.55777	0.5097	0.41768	0.36422
	89.6	0.16974	0.10416	0.07415	0.03287		89.6	0.13778	0.08965	0.07468	0.03573		89.4	0.14014	0.09167	0.05378	0.03021			89.6	0.18326	0.13368	0.10206	0.06116		89.6	0.14223	0.11605	0.10074	0.06116		89.6	0.119035	0.104503	0.076287	0.041378		89.4	0.47838	0.4211	0.36458	0.28649	0.23786		89.6	0.55918	0.51051	0.4185	0.36528
	89.8	0.17073	0.10407	0.07378	0.03268		89.8	0.13788	0.08943	0.07388	0.03498		89.6	0.14006	0.09179	0.05383	0.03064			89.8	0.18303	0.13353	0.10243	0.06091		89.8	0.1418	0.115	0.10031	0.06091		89.8	0.11992	0.105311	0.07744	0.042199		89.6	0.47786	0.41953	0.36552	0.28634	0.23703		89.8	0.56055	0.51118	0.41954	0.36581
	90	0.1719	0.10404	0.0735	0.03273		90	0.13767	0.08913	0.07289	0.03418		89.8	0.14016	0.09198	0.05395	0.03082			90	0.18323	0.13365	0.10235	0.06009		90	0.14121	0.11437	0.0994	0.06009		90	0.120212	0.105137	0.077235	0.042126		89.8	0.47702	0.41826	0.36636	0.28595	0.23597		90	0.56147	0.51166	0.4205	0.36553
	90.2	0.17323	0.1042	0.07364	0.03313		90.2	0.13686	0.08856	0.07174	0.03322		90	0.14066	0.09224	0.05412	0.03072			90.2	0.18323	0.1335	0.10184	0.05977		90.2	0.14082	0.11349	0.0992	0.05977		90.2	0.120225	0.105685	0.077072	0.041786		90	0.47603	0.41731	0.36702	0.28512	0.23451		90.2	0.56207	0.51168	0.42113	0.36458
	90.4	0.17442	0.10418	0.07403	0.0336		90.4	0.13561	0.08784	0.07072	0.03228		90.2	0.14107	0.0923	0.05421	0.03016			90.4	0.18261	0.13348	0.10166	0.05945		90.4	0.1415	0.11342	0.099	0.05945		90.4	0.120546	0.10674	0.078133	0.042217		90.2	0.4751	0.41662	0.36725	0.28398	0.23289		90.4	0.5623	0.5113	0.42114	0.36293
	90.6	0.17541	0.10407	0.07439	0.03425		90.6	0.13412	0.08696	0.06995	0.03152		90.4	0.141	0.09196	0.05395	0.02923			90.6	0.18247	0.13384	0.10195	0.05925		90.6	0.14044	0.11247	0.098	0.05925		90.6	0.121263	0.107568	0.078581	0.042022		90.4	0.47427	0.41612	0.36699	0.28257	0.23132		90.6	0.56227	0.51054	0.42072	0.36073
	90.8	0.17586	0.10386	0.07463	0.03493		90.8	0.13268	0.08616	0.06958	0.03114		90.6	0.14057	0.09133	0.05341	0.02816			90.8	0.18077	0.13291	0.10076	0.05787		90.8	0.14082	0.11218	0.09837	0.05787		90.8	0.12205	0.107912	0.079626	0.042291		90.6	0.47368	0.41601	0.36651	0.28129	0.23027		90.8	0.56188	0.50944	0.41993	0.35839
	91	0.17582	0.10385	0.07458	0.03554		91	0.13137	0.08535	0.06965	0.03114		90.8	0.13967	0.09038	0.05255	0.02694			91	0.17957	0.13187	0.10013	0.05694		91	0.14068	0.11149	0.09793	0.05694		91	0.122674	0.108144	0.079624	0.042261		90.8	0.47325	0.41627	0.36589	0.28052	0.22996		91	0.56119	0.50795	0.41878	0.35607
	91.2	0.17516	0.10387	0.07403	0.0359		91.2	0.13041	0.08477	0.07024	0.03148		91	0.13842	0.08934	0.05151	0.02573			91.2	0.17901	0.13111	0.09958	0.05606		91.2	0.14066	0.11171	0.09753	0.05606		91.2	0.122419	0.10817	0.079828	0.042512		91	0.47285	0.41692	0.36533	0.28023	0.23039		91.2	0.56042	0.5066	0.41755	0.354
	91.4	0.174	0.10373	0.07325	0.03614		91.4	0.12967	0.08441	0.07114	0.03189		91.2	0.13704	0.08836	0.05049	0.0247			91.4	0.17837	0.1306	0.09919	0.056		91.4	0.14024	0.11156	0.09748	0.056		91.4	0.122673	0.107972	0.080038	0.042593		91.2	0.47271	0.41791	0.365	0.28046	0.23126		91.4	0.55966	0.50557	0.41648	0.35242
	91.6	0.17252	0.10354	0.07244	0.03616		91.6	0.1291	0.08442	0.0721	0.03231		91.4	0.1357	0.08759	0.04978	0.02383			91.6	0.17745	0.13008	0.09878	0.05561		91.6	0.14003	0.11175	0.09706	0.05561		91.6	0.122625	0.108356	0.079982	0.042521		91.4	0.47259	0.41912	0.36465	0.28086	0.23247		91.6	0.55922	0.50532	0.41582	0.3517
	91.8	0.17107	0.10352	0.07182	0.03615		91.8	0.12877	0.08471	0.07315	0.03264		91.6	0.13457	0.08705	0.04929	0.02313			91.8	0.17673	0.13034	0.09928	0.05584		91.8	0.13983	0.11217	0.09665	0.05584		91.8	0.123045	0.108516	0.079145	0.042393		91.6	0.47257	0.42046	0.36425	0.28125	0.23393		91.8	0.55942	0.50599	0.41566	0.35181
	92	0.16955	0.10337	0.0713	0.03596		92	0.12876	0.08512	0.07419	0.03293		91.8	0.13379	0.08674	0.04895	0.02268			92	0.17649	0.12996	0.09863	0.05562		92	0.14082	0.11288	0.0964	0.05562		92	0.123062	0.108678	0.078436	0.042142		91.8	0.47273	0.42192	0.36382	0.28151	0.23541		92	0.5603	0.50759	0.41606	0.35282
	92.2	0.16836	0.10317	0.07105	0.03568		92.2	0.12897	0.08547	0.07518	0.03324		92	0.13312	0.08639	0.04879	0.02244			92.2	0.17632	0.13108	0.09809	0.05602		92.2	0.14108	0.11345	0.09642	0.05602		92.2	0.12297	0.109377	0.078422	0.042045		92	0.47293	0.42313	0.36342	0.28162	0.23661		92.2	0.56137	0.50961	0.41682	0.35448
	92.4	0.16737	0.10307	0.07072	0.03515		92.4	0.1295	0.08582	0.07623	0.03371		92.2	0.13281	0.08616	0.0489	0.02261			92.4	0.17698	0.13197	0.09863	0.0568		92.4	0.14093	0.11381	0.09671	0.0568		92.4	0.122842	0.108486	0.078035	0.042148		92.2	0.47313	0.42393	0.36279	0.28123	0.23763		92.4	0.56246	0.51186	0.41781	0.35654
	92.6	0.16652	0.10307	0.07039	0.03451		92.6	0.13025	0.08601	0.07723	0.03422		92.4	0.13284	0.08616	0.04928	0.02318			92.6	0.17818	0.13218	0.09879	0.05695		92.6	0.14194	0.11476	0.09805	0.05695		92.6	0.123069	0.108125	0.077758	0.042049		92.4	0.47381	0.42456	0.36238	0.28094	0.23875		92.6	0.56321	0.51381	0.41886	0.35852
	92.8	0.16581	0.10318	0.06998	0.03374		92.8	0.13114	0.08605	0.07802	0.03481		92.6	0.13308	0.08625	0.04989	0.02398			92.8	0.1778	0.13215	0.09866	0.05654		92.8	0.14197	0.11519	0.09774	0.05654		92.8	0.122154	0.1067	0.076241	0.041383		92.6	0.4748	0.42513	0.36235	0.28115	0.23975		92.8	0.5634	0.51517	0.41991	0.3604
	93	0.1653	0.10339	0.06955	0.03308		93	0.13182	0.08595	0.07831	0.0352		92.8	0.13337	0.0864	0.05052	0.02474			93	0.17905	0.13249	0.09919	0.05671		93	0.14203	0.1156	0.09799	0.05671		93	0.121845	0.105536	0.075709	0.041171		92.8	0.4758	0.42532	0.36244	0.28153	0.24039		93	0.56306	0.51584	0.42095	0.36197
	93.2	0.16473	0.10346	0.06894	0.03231		93.2	0.13231	0.08583	0.07806	0.03529		93	0.13395	0.08701	0.05132	0.02572			93.2	0.1812	0.13301	0.10068	0.05935		93.2	0.1418	0.11619	0.09829	0.05935		93.2	0.121345	0.104214	0.07565	0.041773		93	0.47705	0.42547	0.36249	0.28214	0.24086		93.2	0.56238	0.516	0.42166	0.36297
	93.4	0.16447	0.10362	0.06858	0.03163		93.4	0.1326	0.08559	0.0771	0.03511		93.2	0.13447	0.088	0.05214	0.02671			93.4	0.18194	0.13291	0.10127	0.06001		93.4	0.14259	0.11779	0.09927	0.06001		93.4	0.120748	0.103425	0.075241	0.041877		93.2	0.47836	0.42566	0.36266	0.28294	0.24102		93.4	0.56134	0.51554	0.42197	0.36317
	93.6	0.16459	0.10399	0.0687	0.03107		93.6	0.13271	0.08544	0.07587	0.03494		93.4	0.13518	0.08933	0.05285	0.02787			93.6	0.18279	0.13376	0.10151	0.06037		93.6	0.1427	0.11769	0.09934	0.06037		93.6	0.121175	0.104162	0.076057	0.042739		93.4	0.47943	0.42591	0.36285	0.28349	0.24066		93.6	0.56002	0.51438	0.42171	0.36275
	93.8	0.16517	0.10442	0.06926	0.03067		93.8	0.1325	0.0853	0.0746	0.03475		93.6	0.13589	0.09096	0.05351	0.029			93.8	0.18376	0.13445	0.10193	0.0602		93.8	0.14274	0.11736	0.10028	0.0602		93.8	0.120974	0.104402	0.076343	0.042685		93.6	0.48016	0.42595	0.36286	0.28354	0.23981		93.8	0.55868	0.51246	0.42088	0.36178
	94	0.1661	0.10498	0.0701	0.03035		94	0.13228	0.08531	0.07355	0.03477		93.8	0.13623	0.0926	0.05408	0.03015			94	0.18468	0.1352	0.10129	0.0603		94	0.14293	0.11758	0.10028	0.0603		94	0.120737	0.104328	0.076635	0.043166		93.8	0.48069	0.42594	0.36288	0.28327	0.23893		94	0.55737	0.51005	0.41958	0.36016
	94.2	0.1672	0.10578	0.07098	0.03034		94.2	0.1323	0.08556	0.07284	0.03514		94	0.13624	0.09376	0.05434	0.03123			94.2	0.18559	0.13567	0.10169	0.06129		94.2	0.14412	0.11757	0.10159	0.06129		94.2	0.121089	0.105142	0.077322	0.04349		94	0.48082	0.42577	0.363	0.28282	0.23809		94.2	0.556	0.50719	0.41803	0.35815
	94.4	0.16813	0.10677	0.07173	0.03045		94.4	0.13254	0.0862	0.07257	0.03589		94.2	0.1362	0.09446	0.05439	0.0323			94.4	0.18577	0.13657	0.10202	0.06191		94.4	0.14357	0.11672	0.10097	0.06191		94.4	0.121144	0.105528	0.078101	0.043852		94.2	0.48069	0.42552	0.36329	0.28253	0.23775		94.4	0.55487	0.50433	0.41663	0.35647
	94.6	0.16886	0.10776	0.07227	0.03081		94.6	0.13306	0.08704	0.07273	0.03679		94.4	0.13614	0.09471	0.05424	0.03333			94.6	0.18525	0.13631	0.10206	0.06167		94.6	0.14349	0.11587	0.10084	0.06167		94.6	0.121039	0.105074	0.077162	0.043218		94.4	0.48028	0.42479	0.36353	0.28241	0.2378		94.6	0.55392	0.50182	0.41532	0.35512
	94.8	0.1693	0.10858	0.07251	0.03122		94.8	0.13381	0.08804	0.07304	0.03764		94.6	0.13612	0.09462	0.05409	0.03448			94.8	0.18388	0.13534	0.10148	0.06108		94.8	0.14452	0.11653	0.10194	0.06108		94.8	0.121238	0.105066	0.077313	0.04378		94.6	0.47986	0.4239	0.36358	0.28241	0.23826		94.8	0.55342	0.5004	0.4144	0.35429
	95	0.16937	0.10902	0.07252	0.03164		95	0.13439	0.08901	0.07325	0.03824		94.8	0.13643	0.0944	0.05417	0.03567			95	0.18369	0.13538	0.10105	0.06099		95	0.14368	0.11552	0.10133	0.06099		95	0.121057	0.105232	0.076667	0.043547		94.8	0.47937	0.42289	0.36327	0.28244	0.23867		95	0.55329	0.49993	0.41379	0.35391
	95.2	0.16924	0.10921	0.07236	0.03197		95.2	0.13453	0.08983	0.07326	0.03848		95	0.1368	0.09431	0.05443	0.03664			95.2	0.18354	0.13529	0.10103	0.06067		95.2	0.14359	0.11555	0.10097	0.06067		95.2	0.120587	0.105302	0.076313	0.043003		95	0.47865	0.42194	0.36253	0.28241	0.23913		95.2	0.5536	0.50031	0.41364	0.35382
	95.4	0.16894	0.10907	0.07207	0.03252		95.4	0.13434	0.09031	0.07322	0.03827		95.2	0.13723	0.09439	0.05467	0.0375			95.4	0.18231	0.13453	0.10016	0.0604		95.4	0.14316	0.11438	0.10047	0.0604		95.4	0.120673	0.104821	0.075789	0.042319		95.2	0.47769	0.42105	0.36136	0.28208	0.23934		95.4	0.55411	0.50113	0.41366	0.35349
	95.6	0.16837	0.10835	0.07134	0.03289		95.6	0.13387	0.09034	0.07306	0.0377		95.4	0.13761	0.09447	0.0549	0.03806			95.6	0.18136	0.13441	0.09976	0.0595		95.6	0.14341	0.11454	0.09981	0.0595		95.6	0.120768	0.104742	0.074864	0.042364		95.4	0.47668	0.42066	0.36004	0.28173	0.23929		95.6	0.55488	0.50226	0.414	0.35309
	95.8	0.16749	0.10711	0.07035	0.03301		95.8	0.13319	0.08989	0.07288	0.0369		95.6	0.13801	0.09468	0.05514	0.03816			95.8	0.18111	0.13403	0.09892	0.05902		95.8	0.14341	0.11477	0.09932	0.05902		95.8	0.120374	0.103968	0.074719	0.042129		95.6	0.47574	0.42044	0.35885	0.28141	0.23889		95.8	0.55544	0.50334	0.4145	0.35254
	96	0.16635	0.10564	0.0691	0.0328		96	0.13247	0.08912	0.07285	0.03608		95.8	0.13838	0.09506	0.05524	0.03776			96	0.18056	0.13384	0.09797	0.05859		96	0.14419	0.11516	0.10003	0.05859		96	0.119809	0.104056	0.074329	0.041297		95.8	0.47503	0.42046	0.35787	0.28125	0.23847		96	0.55586	0.50441	0.41527	0.35207
	96.2	0.16519	0.10412	0.06793	0.03246		96.2	0.1319	0.08813	0.07292	0.0353		96	0.13869	0.09524	0.05529	0.03692			96.2	0.18059	0.13445	0.09818	0.05876		96.2	0.14397	0.11527	0.10019	0.05876		96.2	0.120103	0.10439	0.074803	0.041383		96	0.4749	0.42069	0.35731	0.28156	0.23815		96.2	0.55622	0.50545	0.41637	0.35184
	96.4	0.16417	0.10265	0.06696	0.03194		96.4	0.13142	0.08702	0.07295	0.0346		96.2	0.13896	0.09515	0.05536	0.03565			96.4	0.18101	0.1345	0.09931	0.05967		96.4	0.14378	0.11562	0.10015	0.05967		96.4	0.119865	0.103748	0.074116	0.040585		96.2	0.47519	0.42115	0.3571	0.28247	0.23795		96.4	0.55656	0.50652	0.41776	0.35212
	96.6	0.16334	0.10157	0.06627	0.03134		96.6	0.13097	0.08589	0.07275	0.03393		96.4	0.13896	0.09487	0.05529	0.03397			96.6	0.18076	0.13348	0.09895	0.05911		96.6	0.14373	0.11576	0.0998	0.05911		96.6	0.119361	0.103632	0.073213	0.039395		96.4	0.4756	0.42138	0.3569	0.28342	0.23787		96.6	0.55692	0.50768	0.41925	0.35256
	96.8	0.16263	0.10092	0.0658	0.03069		96.8	0.13076	0.085	0.07237	0.03348		96.6	0.13862	0.09432	0.05491	0.03215			96.8	0.17998	0.13315	0.09839	0.05858		96.8	0.14299	0.11553	0.09843	0.05858		96.8	0.119303	0.104102	0.07308	0.039993		96.6	0.47598	0.42177	0.35693	0.28436	0.23804		96.8	0.55726	0.50865	0.42048	0.35291
	97	0.16234	0.1007	0.06551	0.03008		97	0.1308	0.08443	0.07193	0.03336		96.8	0.13801	0.0934	0.05429	0.03027			97	0.18042	0.13278	0.09878	0.05907		97	0.14383	0.11658	0.09906	0.05907		97	0.119207	0.10422	0.07304	0.040442		96.8	0.47617	0.42224	0.35741	0.28523	0.2384		97	0.55736	0.50918	0.42125	0.35311
	97.2	0.16248	0.1008	0.06559	0.02963		97.2	0.13104	0.08428	0.07173	0.03362		97	0.13741	0.09257	0.05362	0.0286			97.2	0.1812	0.13345	0.09957	0.06013		97.2	0.14381	0.11672	0.09912	0.06013		97.2	0.11919	0.104521	0.073027	0.041169		97	0.47621	0.42276	0.35824	0.28593	0.23888		97.2	0.55725	0.5093	0.4214	0.35326
	97.4	0.16315	0.10107	0.06601	0.02931		97.4	0.13142	0.08444	0.07177	0.034		97.2	0.13668	0.09204	0.05313	0.02726			97.4	0.18168	0.13368	0.0997	0.05947		97.4	0.14454	0.11713	0.09993	0.05947		97.4	0.118578	0.104609	0.073118	0.040246		97.2	0.47617	0.423	0.35923	0.28647	0.23951		97.4	0.55691	0.50893	0.42093	0.35307
	97.6	0.16429	0.10169	0.06683	0.02927		97.6	0.13209	0.08494	0.07208	0.03451		97.4	0.13595	0.09141	0.05286	0.02637			97.6	0.18226	0.13398	0.09918	0.05957		97.6	0.14522	0.11693	0.10054	0.05957		97.6	0.119749	0.106446	0.074188	0.041175		97.4	0.47615	0.42318	0.36045	0.28709	0.24023		97.6	0.55643	0.50822	0.42014	0.35277
	97.8	0.16574	0.10247	0.0679	0.02955		97.8	0.13297	0.08572	0.07279	0.03519		97.6	0.13563	0.09078	0.05296	0.02612			97.8	0.18251	0.13335	0.09906	0.05955		97.8	0.14553	0.11713	0.10152	0.05955		97.8	0.119839	0.106438	0.074312	0.041232		97.6	0.47615	0.4232	0.36173	0.28772	0.24085		97.8	0.556	0.50755	0.41927	0.35275
	98	0.16714	0.10314	0.06909	0.02996		98	0.13421	0.08673	0.07389	0.03604		97.8	0.13562	0.09025	0.0535	0.02643			98	0.18256	0.13352	0.09884	0.05983		98	0.14493	0.1167	0.10119	0.05983		98	0.120548	0.107398	0.075365	0.042859		97.8	0.47629	0.42314	0.36292	0.28835	0.24145		98	0.55573	0.50728	0.4185	0.35326
	98.2	0.16832	0.10364	0.07017	0.03024		98.2	0.13555	0.08777	0.07514	0.03688		98	0.1357	0.08976	0.05426	0.02693			98.2	0.18309	0.13399	0.09967	0.06014		98.2	0.14552	0.1166	0.10183	0.06014		98.2	0.120427	0.10798	0.075358	0.042635		98	0.47642	0.42296	0.36379	0.28872	0.24181		98.2	0.55538	0.50734	0.4179	0.35409
	98.4	0.1691	0.10393	0.07083	0.03011		98.4	0.13677	0.08874	0.07636	0.03781		98.2	0.13596	0.08935	0.05524	0.02756			98.4	0.18334	0.13436	0.10045	0.06097		98.4	0.14506	0.11609	0.10152	0.06097		98.4	0.120288	0.10804	0.074924	0.043235		98.2	0.47669	0.42307	0.36428	0.2888	0.24192		98.4	0.55528	0.5079	0.41761	0.35531
	98.6	0.16949	0.10374	0.07111	0.02989		98.6	0.13768	0.08938	0.07732	0.03859		98.4	0.13657	0.08935	0.05642	0.02847			98.6	0.1837	0.13458	0.10103	0.06134		98.6	0.1453	0.11631	0.1021	0.06134		98.6	0.120146	0.108803	0.07483	0.043669		98.4	0.47697	0.42334	0.36456	0.28874	0.24173		98.6	0.55529	0.50866	0.41755	0.35658
	98.8	0.16961	0.1033	0.07116	0.02975		98.8	0.13826	0.08963	0.07796	0.03889		98.6	0.1372	0.08982	0.05758	0.02953			98.8	0.18422	0.13453	0.10095	0.0616		98.8	0.14465	0.11653	0.10195	0.0616		98.8	0.120709	0.109722	0.075711	0.044362		98.6	0.47715	0.42373	0.36454	0.28868	0.24154		98.8	0.55539	0.50934	0.41768	0.35754
	99	0.16944	0.10283	0.07113	0.0301		99	0.13839	0.08943	0.07816	0.03864		98.8	0.13794	0.09071	0.05855	0.03078			99	0.18483	0.1347	0.10078	0.06147		99	0.14447	0.11615	0.10161	0.06147		99	0.121677	0.110505	0.076806	0.04543		98.8	0.47726	0.42424	0.36424	0.2885	0.24121		99	0.55561	0.50989	0.41811	0.35823
	99.2	0.1689	0.10223	0.07082	0.03062		99.2	0.13818	0.08887	0.07796	0.03804		99	0.13881	0.09187	0.05941	0.03216			99.2	0.18491	0.13422	0.10104	0.06135		99.2	0.14459	0.11678	0.10212	0.06135		99.2	0.121969	0.111116	0.07776	0.04601		99	0.47747	0.42495	0.36394	0.28839	0.24081		99.2	0.55602	0.51036	0.41873	0.35868
	99.4	0.16816	0.10165	0.07054	0.03147		99.4	0.1377	0.08812	0.07754	0.03726		99.2	0.13975	0.093	0.06009	0.03349			99.4	0.18387	0.13325	0.10065	0.06057		99.4	0.14471	0.11709	0.10227	0.06057		99.4	0.12218	0.110094	0.078167	0.04606		99.2	0.47776	0.42552	0.36365	0.28839	0.2402		99.4	0.55626	0.5106	0.41934	0.35873
	99.6	0.16768	0.10143	0.07035	0.03245		99.6	0.13695	0.08745	0.07717	0.03643		99.4	0.1404	0.09384	0.06045	0.03441			99.6	0.18345	0.13298	0.1004	0.0602		99.6	0.14391	0.1174	0.1024	0.0602		99.6	0.122583	0.109907	0.078725	0.046385		99.4	0.478	0.4259	0.36313	0.28848	0.23946		99.6	0.55667	0.51092	0.42003	0.35856
	99.8	0.16739	0.10149	0.07012	0.0333		99.8	0.13598	0.08689	0.07677	0.03563		99.6	0.14076	0.094	0.0605	0.03477			99.8	0.18292	0.13264	0.09949	0.06021		99.8	0.14388	0.11764	0.10247	0.06021		99.8	0.123468	0.110454	0.080659	0.047425		99.6	0.47829	0.42599	0.36241	0.2884	0.2385		99.8	0.55724	0.51136	0.42086	0.35847
	100	0.16716	0.10158	0.06975	0.03359		100	0.1348	0.0864	0.07626	0.03482		99.8	0.14088	0.09371	0.06031	0.03458			100	0.18236	0.13316	0.09982	0.06012		100	0.14429	0.11807	0.10297	0.06012		100	0.124179	0.110845	0.081052	0.046805		99.8	0.47836	0.42565	0.36157	0.28818	0.23754		100	0.55784	0.51166	0.42159	0.35816
	100.2	0.1669	0.10181	0.06918	0.03362		100.2	0.13364	0.08607	0.07562	0.03412		100	0.14049	0.09288	0.05959	0.03396			100.2	0.18314	0.13356	0.10105	0.06141		100.2	0.14425	0.11795	0.10315	0.06141		100.2	0.124413	0.110828	0.081309	0.046794		100	0.47804	0.42484	0.36043	0.28761	0.23671		100.2	0.55826	0.5116	0.42202	0.35764
	100.4	0.16661	0.10212	0.06837	0.03358		100.4	0.13258	0.08596	0.07492	0.03367		100.2	0.13957	0.09158	0.05841	0.03302			100.4	0.18298	0.13354	0.10168	0.06192		100.4	0.14428	0.11815	0.10242	0.06192		100.4	0.124168	0.110935	0.08106	0.045939		100.2	0.47737	0.42409	0.35944	0.28696	0.23638		100.4	0.55858	0.51139	0.42228	0.35715
	100.6	0.16616	0.10233	0.06737	0.03348		100.6	0.13177	0.08602	0.07424	0.03363		100.4	0.13843	0.09004	0.05697	0.03193			100.6	0.18305	0.13304	0.10151	0.06112		100.6	0.14405	0.11787	0.1019	0.06112		100.6	0.12446	0.110918	0.081331	0.045932		100.4	0.47661	0.42353	0.3588	0.28636	0.23647		100.6	0.55851	0.51088	0.42209	0.3568
	100.8	0.16566	0.10231	0.06648	0.03346		100.8	0.13121	0.08626	0.0737	0.03391		100.6	0.13724	0.08868	0.05545	0.03071			100.8	0.18338	0.13383	0.10183	0.0611		100.8	0.14427	0.11714	0.10196	0.0611		100.8	0.124179	0.110973	0.081089	0.045789		100.6	0.4759	0.42322	0.35863	0.2861	0.23698		100.8	0.55805	0.51002	0.42129	0.35626
	101	0.16528	0.1022	0.06572	0.03364		101	0.13093	0.08656	0.07322	0.03437		100.8	0.13599	0.08727	0.05396	0.02955			101	0.18355	0.13395	0.10247	0.06221		101	0.14506	0.11704	0.10264	0.06221		101	0.123655	0.110616	0.08048	0.045154		100.8	0.47534	0.42299	0.35871	0.28622	0.23758		101	0.55729	0.50871	0.41981	0.35548
	101.2	0.16501	0.10191	0.0652	0.03389		101.2	0.13078	0.08683	0.07287	0.03485		101	0.13484	0.08589	0.05275	0.0287			101.2	0.18344	0.13427	0.10307	0.06236		101.2	0.14487	0.11644	0.10256	0.06236		101.2	0.123761	0.110471	0.080293	0.044283		101	0.47494	0.42286	0.35912	0.28669	0.23809		101.2	0.5566	0.50742	0.41821	0.35482
	101.4	0.16475	0.10126	0.06474	0.0339		101.4	0.13087	0.08697	0.07271	0.0353		101.2	0.13432	0.08514	0.05212	0.02843			101.4	0.18314	0.13428	0.10274	0.06206		101.4	0.14513	0.11623	0.10276	0.06206		101.4	0.122887	0.109944	0.079893	0.043366		101.2	0.47467	0.42283	0.35996	0.28748	0.23843		101.4	0.55609	0.5064	0.41673	0.35455
	101.6	0.16424	0.10023	0.06427	0.0336		101.6	0.13112	0.08701	0.07265	0.03561		101.4	0.13424	0.08507	0.05199	0.02844			101.6	0.1827	0.13407	0.10194	0.06252		101.6	0.14534	0.11616	0.10265	0.06252		101.6	0.123162	0.11022	0.079672	0.043857		101.4	0.47473	0.42306	0.36128	0.28845	0.23881		101.6	0.55578	0.50554	0.41561	0.35456
	101.8	0.16362	0.09922	0.06375	0.03312		101.8	0.13127	0.08679	0.07247	0.0357		101.6	0.13433	0.08531	0.0522	0.02861			101.8	0.18281	0.13407	0.10267	0.06249		101.8	0.14515	0.11617	0.10309	0.06249		101.8	0.122531	0.10876	0.079036	0.04306		101.6	0.47492	0.42358	0.36277	0.28937	0.23921		101.8	0.55571	0.50501	0.41503	0.35491
	102	0.16283	0.09819	0.06325	0.03243		102	0.13139	0.08634	0.07219	0.0357		101.8	0.13454	0.08583	0.05256	0.02902			102	0.1834	0.13482	0.10283	0.06267		102	0.14517	0.11647	0.1028	0.06267		102	0.122812	0.109065	0.078853	0.043311		101.8	0.47532	0.42452	0.36424	0.29011	0.23977		102	0.55612	0.50528	0.41521	0.3557
	102.2	0.16216	0.09747	0.06296	0.03207		102.2	0.13157	0.08559	0.0717	0.03557		102	0.13489	0.08668	0.05292	0.02953			102.2	0.18384	0.13522	0.10282	0.06321		102.2	0.14535	0.11616	0.10226	0.06321		102.2	0.122457	0.108973	0.07851	0.043233		102	0.47613	0.42578	0.3657	0.29084	0.24058		102.2	0.55693	0.50632	0.4159	0.35667
	102.4	0.16184	0.09734	0.06309	0.03223		102.4	0.13166	0.08473	0.07097	0.03528		102.2	0.13476	0.0875	0.05284	0.02977			102.4	0.18363	0.135	0.10299	0.06338		102.4	0.14547	0.11628	0.10177	0.06338		102.4	0.122267	0.109266	0.078517	0.043855		102.2	0.47746	0.42713	0.3671	0.29134	0.24164		102.4	0.55789	0.50763	0.41685	0.35736
	102.6	0.16207	0.09771	0.0636	0.03297		102.6	0.1317	0.08385	0.07005	0.03498		102.4	0.13443	0.08824	0.05248	0.03003			102.6	0.18481	0.13565	0.1033	0.06375		102.6	0.14446	0.1165	0.10096	0.06375		102.6	0.122398	0.110039	0.079386	0.043978		102.4	0.47906	0.42848	0.36822	0.2916	0.24258		102.6	0.55886	0.50939	0.41795	0.35791
	102.8	0.16268	0.09833	0.06428	0.03385		102.8	0.13176	0.08308	0.06914	0.03474		102.6	0.13416	0.08902	0.05202	0.03036			102.8	0.18481	0.13571	0.10279	0.06273		102.8	0.14397	0.11584	0.10005	0.06273		102.8	0.122569	0.110158	0.079872	0.044181		102.6	0.48079	0.42958	0.36898	0.29177	0.24321		102.8	0.55969	0.51115	0.41888	0.35781
	103	0.16356	0.09905	0.06494	0.03485		103	0.13172	0.08261	0.06846	0.03453		102.8	0.13403	0.08974	0.05167	0.03053			103	0.18535	0.13596	0.10282	0.06245		103	0.14458	0.11673	0.09979	0.06245		103	0.122799	0.11038	0.080427	0.044659		102.8	0.4824	0.43025	0.36938	0.29188	0.24329		103	0.56021	0.51251	0.41952	0.35705
	103.2	0.16447	0.09949	0.06545	0.03543		103.2	0.13149	0.08248	0.06807	0.0343		103	0.13403	0.09046	0.05145	0.03041			103.2	0.18518	0.13542	0.10233	0.06178		103.2	0.14421	0.11714	0.09964	0.06178		103.2	0.123063	0.110242	0.080927	0.045012		103	0.48368	0.43039	0.36945	0.29187	0.24293		103.2	0.56043	0.51339	0.41997	0.35574
	103.4	0.1653	0.09962	0.06568	0.03558		103.4	0.13128	0.08254	0.06798	0.03407		103.2	0.13437	0.09118	0.05145	0.03032			103.4	0.18497	0.13523	0.10206	0.06144		103.4	0.14407	0.1176	0.09926	0.06144		103.4	0.122739	0.108432	0.080654	0.044453		103.2	0.48437	0.43005	0.36902	0.29165	0.24215		103.4	0.56022	0.51389	0.42012	0.35431
	103.6	0.1659	0.09961	0.06581	0.03538		103.6	0.13103	0.08291	0.06832	0.03384		103.4	0.13473	0.09184	0.05157	0.03023			103.6	0.185	0.13478	0.10125	0.06109		103.6	0.14318	0.1166	0.09822	0.06109		103.6	0.122994	0.109257	0.081117	0.04553		103.4	0.48435	0.42925	0.36805	0.2912	0.24131		103.6	0.55972	0.51397	0.42006	0.35293
	103.8	0.16636	0.09963	0.06581	0.0351		103.8	0.13091	0.0836	0.06907	0.03384		103.6	0.13474	0.09217	0.05154	0.03013			103.8	0.18522	0.13497	0.10086	0.06067		103.8	0.1438	0.11685	0.09815	0.06067		103.8	0.122212	0.108476	0.080784	0.045653		103.6	0.48361	0.42809	0.36659	0.29021	0.24047		103.8	0.55903	0.51405	0.41991	0.35232
	104	0.16683	0.09987	0.06603	0.03486		104	0.13105	0.08456	0.07003	0.03415		103.8	0.13458	0.09226	0.05147	0.03001			104	0.18544	0.13552	0.1012	0.06069		104	0.14367	0.11749	0.09877	0.06069		104	0.121388	0.107337	0.079631	0.044751		103.8	0.48237	0.42681	0.36491	0.28892	0.2398		104	0.5584	0.51454	0.41975	0.35255
	104.2	0.16745	0.1005	0.06647	0.03483		104.2	0.13159	0.08576	0.07126	0.03486		104	0.13458	0.09213	0.05146	0.02988			104.2	0.18587	0.135	0.10142	0.06087		104.2	0.14337	0.11674	0.09841	0.06087		104.2	0.121311	0.106783	0.079336	0.044864		104	0.48088	0.42538	0.36302	0.2874	0.23898		104.2	0.55759	0.51504	0.41938	0.35334
	104.4	0.16798	0.10119	0.06704	0.0348		104.4	0.13226	0.08715	0.07269	0.03574		104.2	0.1348	0.09166	0.05146	0.02947			104.4	0.1848	0.13433	0.10068	0.05969		104.4	0.14358	0.11736	0.09868	0.05969		104.4	0.121312	0.106476	0.079168	0.044532		104.2	0.47922	0.42378	0.36096	0.28599	0.23811		104.4	0.55673	0.51531	0.41893	0.35438
	104.6	0.1683	0.10175	0.06741	0.03453		104.6	0.13298	0.08846	0.07405	0.03667		104.4	0.13531	0.09098	0.05155	0.02911			104.6	0.18463	0.1341	0.10015	0.05985		104.6	0.14277	0.11663	0.09848	0.05985		104.6	0.121439	0.105901	0.07851	0.044541		104.4	0.47739	0.42193	0.35881	0.28478	0.237		104.6	0.55583	0.51522	0.41824	0.35548
	104.8	0.16836	0.10183	0.06777	0.03402		104.8	0.13362	0.08956	0.07522	0.03748		104.6	0.13618	0.09052	0.05186	0.02912			104.8	0.18404	0.13431	0.10017	0.05991		104.8	0.14323	0.11656	0.09881	0.05991		104.8	0.121697	0.106036	0.078588	0.044217		104.6	0.47562	0.42017	0.35706	0.28408	0.23607		104.8	0.55503	0.51487	0.41753	0.3567
	105	0.16831	0.10165	0.06783	0.03347		105	0.1343	0.09052	0.07621	0.03816		104.8	0.13744	0.09058	0.05239	0.02952			105	0.18377	0.13411	0.10029	0.06045		105	0.14302	0.11638	0.09866	0.06045		105	0.121858	0.105999	0.078208	0.044063		104.8	0.47415	0.41874	0.35606	0.28406	0.23548		105	0.55411	0.51403	0.4168	0.35789
	105.2	0.16816	0.10123	0.0677	0.0329		105.2	0.13468	0.09129	0.07689	0.03851		105	0.1385	0.09086	0.05282	0.03001			105.2	0.1824	0.13409	0.09977	0.06005		105.2	0.14349	0.11655	0.09923	0.06005		105.2	0.122497	0.106385	0.078128	0.044018		105	0.4731	0.41784	0.3559	0.28445	0.23546		105.2	0.55335	0.51296	0.41608	0.35902
	105.4	0.16799	0.1009	0.06748	0.03229		105.4	0.13486	0.09169	0.07715	0.0385		105.2	0.13917	0.09117	0.05307	0.03065			105.4	0.18144	0.13397	0.09889	0.0592		105.4	0.14383	0.11647	0.09998	0.0592		105.4	0.122664	0.106633	0.077782	0.044025		105.2	0.4723	0.41756	0.35628	0.28497	0.23583		105.4	0.55289	0.51233	0.41561	0.36022
	105.6	0.1676	0.10058	0.06724	0.03149		105.6	0.13473	0.09171	0.07703	0.03824		105.4	0.13928	0.09148	0.05306	0.03114			105.6	0.18146	0.13433	0.09858	0.0594		105.6	0.14423	0.11682	0.10018	0.0594		105.6	0.122681	0.106672	0.077808	0.044183		105.4	0.47186	0.41796	0.35712	0.28551	0.23665		105.6	0.55274	0.51234	0.41567	0.36161
	105.8	0.16701	0.10048	0.06692	0.03071		105.8	0.13432	0.09128	0.07656	0.03767		105.6	0.13886	0.09159	0.05271	0.03123			105.8	0.18204	0.13484	0.0993	0.05937		105.8	0.14429	0.11699	0.10085	0.05937		105.8	0.123813	0.107217	0.078776	0.044573		105.6	0.47179	0.4188	0.35818	0.28613	0.23749		105.8	0.55259	0.51265	0.41607	0.36281
	106	0.1663	0.10023	0.06668	0.02978		106	0.13348	0.09057	0.07591	0.03684		105.8	0.1377	0.09118	0.05176	0.03087			106	0.18204	0.13574	0.09874	0.05938		106	0.14471	0.11701	0.1001	0.05938		106	0.12424	0.107957	0.079161	0.044701		105.8	0.47197	0.41996	0.35914	0.28671	0.23822		106	0.55246	0.513	0.41681	0.36369
	106.2	0.16534	0.09974	0.06645	0.02867		106.2	0.13245	0.08971	0.07521	0.03587		106	0.1364	0.09058	0.05047	0.03041			106.2	0.1822	0.1362	0.0992	0.05963		106.2	0.14564	0.11724	0.10062	0.05963		106.2	0.123756	0.108627	0.08007	0.044636		106	0.47214	0.42133	0.35968	0.28744	0.23879		106.2	0.5523	0.51337	0.41766	0.36426
	106.4	0.16413	0.0989	0.0662	0.02757		106.4	0.13131	0.08892	0.07445	0.03485		106.2	0.13509	0.08996	0.04911	0.02971			106.4	0.18225	0.13657	0.09982	0.05957		106.4	0.14585	0.11828	0.10098	0.05957		106.4	0.123618	0.108636	0.080564	0.044058		106.2	0.47248	0.42266	0.36022	0.28842	0.23914		106.4	0.55215	0.51328	0.41847	0.36419
	106.6	0.1629	0.09785	0.06592	0.02668		106.6	0.13017	0.08832	0.07382	0.03387		106.4	0.1339	0.08935	0.04778	0.02879			106.6	0.18339	0.13781	0.10105	0.06026		106.6	0.14461	0.11804	0.10086	0.06026		106.6	0.124017	0.109412	0.081608	0.044161		106.4	0.47305	0.42373	0.36087	0.28945	0.23927		106.6	0.55176	0.51253	0.41894	0.36339
	106.8	0.16186	0.0967	0.06574	0.02604		106.8	0.12922	0.08802	0.07336	0.03299		106.6	0.13298	0.08887	0.04658	0.02782			106.8	0.18358	0.13823	0.10132	0.06018		106.8	0.14488	0.11818	0.10103	0.06018		106.8	0.123871	0.109546	0.081436	0.043271		106.6	0.47378	0.42471	0.3617	0.29048	0.23935		106.8	0.55126	0.51132	0.41907	0.36194
	107	0.16114	0.09597	0.06572	0.02599		107	0.12848	0.08787	0.07304	0.03217		106.8	0.13224	0.08851	0.04563	0.02679			107	0.18489	0.13856	0.10259	0.06168		107	0.14534	0.12012	0.10199	0.06168		107	0.124399	0.109942	0.081548	0.043397		106.8	0.47435	0.42551	0.36241	0.2913	0.23927		107	0.55067	0.51015	0.41897	0.36025
	107.2	0.16061	0.09556	0.06581	0.02637		107.2	0.12794	0.0879	0.0728	0.03149		107	0.13127	0.08794	0.04485	0.02564			107.2	0.18519	0.13848	0.10272	0.06177		107.2	0.14572	0.12041	0.10292	0.06177		107.2	0.124608	0.109658	0.08156	0.044152		107	0.47473	0.42605	0.36309	0.29178	0.23893		107.2	0.55015	0.50913	0.41897	0.35839
	107.4	0.16035	0.09542	0.06599	0.02695		107.4	0.12776	0.08816	0.0728	0.03105		107.2	0.13012	0.08704	0.04424	0.02442			107.4	0.18585	0.13857	0.1035	0.0624		107.4	0.14603	0.12158	0.10423	0.0624		107.4	0.124053	0.109178	0.081016	0.043788		107.2	0.47487	0.42616	0.36342	0.29176	0.23834		107.4	0.54956	0.5084	0.41898	0.35666
	107.6	0.16044	0.09554	0.06641	0.02783		107.6	0.12809	0.0886	0.07295	0.03085		107.4	0.12914	0.08596	0.04402	0.02318			107.6	0.18674	0.13823	0.10321	0.06247		107.6	0.14587	0.1215	0.1039	0.06247		107.6	0.123934	0.109946	0.081117	0.044771		107.4	0.475	0.42612	0.36329	0.29175	0.23754		107.6	0.54935	0.50827	0.41913	0.3552
	107.8	0.1607	0.09591	0.0667	0.02867		107.8	0.12856	0.08907	0.07323	0.03088		107.6	0.12866	0.08494	0.04434	0.0221			107.8	0.18786	0.13935	0.10458	0.0637		107.8	0.14619	0.1225	0.1046	0.0637		107.8	0.123829	0.109179	0.080606	0.045096		107.6	0.47529	0.42599	0.36287	0.29168	0.23674		107.8	0.54949	0.50836	0.41947	0.35426
	108	0.16081	0.09614	0.06676	0.02901		108	0.12909	0.08942	0.07347	0.03106		107.8	0.12869	0.08411	0.04508	0.02138			108	0.18773	0.13963	0.10499	0.06386		108	0.14577	0.12263	0.1048	0.06386		108	0.12472	0.109558	0.080797	0.046052		107.8	0.47566	0.42587	0.3625	0.29169	0.23619		108	0.54977	0.50818	0.41965	0.3535
	108.2	0.16114	0.09634	0.06647	0.02908		108.2	0.12965	0.08963	0.07371	0.03147		108	0.12933	0.0839	0.04637	0.02139			108.2	0.18727	0.13838	0.10476	0.06401		108.2	0.14561	0.12238	0.10433	0.06401		108.2	0.12566	0.109893	0.081808	0.046783		108	0.476	0.42573	0.36243	0.29171	0.23588		108.2	0.55012	0.50784	0.4194	0.35302
	108.4	0.16185	0.09675	0.06615	0.02928		108.4	0.13013	0.08965	0.07384	0.03205		108.2	0.13052	0.08431	0.04799	0.02221			108.4	0.18641	0.13787	0.10472	0.06402		108.4	0.14596	0.12303	0.10541	0.06402		108.4	0.125904	0.110199	0.081908	0.047274		108.2	0.47635	0.42571	0.36273	0.29189	0.23588		108.4	0.55051	0.50734	0.41879	0.35277
	108.6	0.16294	0.09729	0.06559	0.02947		108.6	0.13047	0.08954	0.07384	0.03261		108.4	0.13209	0.08521	0.04974	0.02376			108.6	0.18732	0.13794	0.10514	0.06511		108.6	0.14577	0.12252	0.10527	0.06511		108.6	0.126603	0.110482	0.082382	0.0483		108.4	0.47676	0.42585	0.36353	0.29204	0.23633		108.6	0.55085	0.50666	0.41796	0.35254
	108.8	0.16415	0.09763	0.06495	0.02946		108.8	0.13072	0.0892	0.07364	0.03298		108.6	0.13348	0.08607	0.05122	0.02558			108.8	0.18686	0.13729	0.10512	0.06438		108.8	0.14626	0.12212	0.10521	0.06438		108.8	0.127183	0.110407	0.082475	0.048929		108.6	0.47695	0.42607	0.36447	0.29191	0.23714		108.8	0.55139	0.50633	0.41714	0.35247
	109	0.16527	0.09773	0.06425	0.02929		109	0.13092	0.08854	0.07332	0.03316		108.8	0.13456	0.08688	0.05247	0.02775			109	0.18702	0.13719	0.10568	0.06515		109	0.14623	0.12105	0.1051	0.06515		109	0.127073	0.11014	0.0822	0.049416		108.8	0.47667	0.42623	0.36518	0.29137	0.23794		109	0.55236	0.50681	0.41683	0.35277
	109.2	0.16601	0.09755	0.0638	0.02895		109.2	0.13091	0.08755	0.07291	0.03314		109	0.13524	0.08742	0.05332	0.02971			109.2	0.18612	0.13675	0.10481	0.0645		109.2	0.14706	0.12149	0.10595	0.0645		109.2	0.127805	0.110831	0.082523	0.049956		109	0.47576	0.42633	0.36527	0.29045	0.2387		109.2	0.55344	0.50768	0.417	0.35337
	109.4	0.16603	0.09695	0.06347	0.02827		109.4	0.13079	0.08628	0.07257	0.03291		109.2	0.13553	0.08767	0.05359	0.03131			109.4	0.18596	0.13634	0.10409	0.06309		109.4	0.14715	0.12069	0.1058	0.06309		109.4	0.128743	0.112066	0.083302	0.050742		109.2	0.4744	0.42639	0.36482	0.28949	0.23946		109.4	0.55447	0.50878	0.41764	0.35405
	109.6	0.16547	0.09627	0.0635	0.02752		109.6	0.1306	0.08489	0.07227	0.03267		109.4	0.1354	0.08766	0.05316	0.03252			109.6	0.18628	0.13677	0.1043	0.06356		109.6	0.14688	0.12026	0.1052	0.06356		109.6	0.128498	0.112506	0.084467	0.050999		109.4	0.47253	0.42611	0.36378	0.28818	0.24005		109.6	0.5554	0.51012	0.41847	0.35494
	109.8	0.16453	0.09576	0.06384	0.02699		109.8	0.13055	0.08371	0.07206	0.03258		109.6	0.13516	0.08797	0.05243	0.03354			109.8	0.18654	0.13718	0.10451	0.06355		109.8	0.14729	0.11979	0.1051	0.06355		109.8	0.128785	0.112696	0.085495	0.050636		109.6	0.47039	0.42523	0.36244	0.28678	0.24031		109.8	0.5561	0.5115	0.41922	0.35598
	110	0.16365	0.09572	0.06448	0.02689		110	0.13075	0.08302	0.07201	0.03282		109.8	0.13466	0.08843	0.05149	0.03398			110	0.18626	0.138	0.1041	0.06362		110	0.14839	0.12007	0.1045	0.06362		110	0.128298	0.111782	0.084902	0.049267		109.8	0.46844	0.42388	0.36121	0.28552	0.24019		110	0.55661	0.51269	0.4197	0.35718
	110.2	0.16282	0.09612	0.06524	0.02719		110.2	0.13129	0.08279	0.07221	0.03342		110	0.13389	0.08899	0.05048	0.03392			110.2	0.18561	0.13712	0.10409	0.06319		110.2	0.14795	0.11931	0.10424	0.06319		110.2	0.128061	0.111512	0.084708	0.048513		110	0.46695	0.42226	0.36016	0.28436	0.2398		110.2	0.55686	0.51367	0.42004	0.35845
	110.4	0.16212	0.09685	0.06587	0.02793		110.4	0.13212	0.08294	0.07241	0.03421		110.2	0.13313	0.08962	0.04962	0.0335			110.4	0.18537	0.13722	0.10397	0.06312		110.4	0.14737	0.11945	0.1043	0.06312		110.4	0.127844	0.111007	0.084326	0.047954		110.2	0.46575	0.42054	0.35915	0.28301	0.23897		110.4	0.55699	0.51456	0.4202	0.35995
	110.6	0.1614	0.09762	0.0661	0.02896		110.6	0.13305	0.08339	0.07261	0.03509		110.4	0.13218	0.09012	0.04894	0.03265			110.6	0.18555	0.13782	0.10445	0.06369		110.6	0.14681	0.11884	0.10416	0.06369		110.6	0.128093	0.111505	0.084732	0.047444		110.4	0.46486	0.41897	0.35826	0.28177	0.23789		110.6	0.557	0.51514	0.42061	0.36142
	110.8	0.16102	0.09835	0.06604	0.0302		110.8	0.13398	0.08398	0.07277	0.03597		110.6	0.13114	0.09017	0.04843	0.03158			110.8	0.18502	0.13754	0.10388	0.0636		110.8	0.14735	0.11883	0.10406	0.0636		110.8	0.127351	0.110839	0.083145	0.046129		110.6	0.46427	0.41764	0.35744	0.28075	0.23661		110.8	0.55649	0.51528	0.42105	0.36245
	111	0.16081	0.09884	0.06573	0.03146		111	0.13478	0.0846	0.07297	0.03672		110.8	0.13045	0.09002	0.04835	0.03044			111	0.18564	0.13779	0.10417	0.06453		111	0.14776	0.11921	0.10455	0.06453		111	0.126927	0.110889	0.082984	0.045928		110.8	0.46403	0.41652	0.35655	0.27992	0.23545		111	0.55544	0.51501	0.42116	0.36308
	111.2	0.16062	0.09895	0.06506	0.03248		111.2	0.13533	0.08503	0.07292	0.03717		111	0.13038	0.09001	0.04877	0.02949			111.2	0.1855	0.13797	0.1031	0.06392		111.2	0.14798	0.11884	0.10433	0.06392		111.2	0.12635	0.110989	0.082083	0.045478		111	0.46417	0.41561	0.35581	0.27951	0.23441		111.2	0.55427	0.51474	0.42096	0.36353
	111.4	0.1605	0.09893	0.06428	0.03307		111.4	0.13531	0.08533	0.07273	0.03728		111.2	0.13075	0.0904	0.04977	0.02897			111.4	0.18565	0.13798	0.10266	0.06388		111.4	0.14803	0.11987	0.1041	0.06388		111.4	0.12632	0.111414	0.082357	0.045273		111.2	0.46468	0.41481	0.35565	0.27947	0.23372		111.4	0.55291	0.5142	0.42064	0.3638
	111.6	0.16058	0.09884	0.06355	0.03331		111.6	0.13483	0.08533	0.07234	0.03697		111.4	0.1315	0.0912	0.05131	0.02902			111.6	0.18654	0.13858	0.10292	0.06446		111.6	0.14784	0.11949	0.10347	0.06446		111.6	0.126378	0.111337	0.082626	0.045636		111.4	0.46541	0.41402	0.35595	0.2795	0.23336		111.6	0.55128	0.51343	0.41987	0.36379
	111.8	0.16086	0.09868	0.06305	0.03352		111.8	0.13387	0.08516	0.07195	0.03637		111.6	0.13243	0.09208	0.05311	0.02926			111.8	0.18622	0.13915	0.10358	0.0648		111.8	0.14792	0.1201	0.10326	0.0648		111.8	0.126987	0.111739	0.082916	0.046174		111.6	0.46634	0.41344	0.35666	0.27951	0.23327		111.8	0.55003	0.51288	0.41907	0.36389
	112	0.16098	0.09827	0.06259	0.03369		112	0.1325	0.08495	0.07144	0.03557		111.8	0.13341	0.09277	0.05473	0.02958			112	0.18555	0.13867	0.10263	0.06348		112	0.14805	0.12038	0.10388	0.06348		112	0.12675	0.111552	0.083331	0.046433		111.8	0.46745	0.41315	0.35764	0.27954	0.23351		112	0.54896	0.51239	0.41848	0.36379
	112.2	0.16103	0.09752	0.0622	0.0337		112.2	0.13101	0.08479	0.07089	0.03451		112	0.13428	0.09307	0.056	0.02992			112.2	0.1862	0.13855	0.10296	0.06383		112.2	0.14791	0.12084	0.10464	0.06383		112.2	0.126541	0.111456	0.083371	0.046381		112	0.46884	0.41343	0.35902	0.2796	0.23428		112.2	0.54812	0.51186	0.41825	0.36347
	112.4	0.1609	0.09638	0.06176	0.03343		112.4	0.12965	0.08456	0.07027	0.03338		112.2	0.13482	0.0928	0.05679	0.02991			112.4	0.18722	0.13901	0.10349	0.06447		112.4	0.14765	0.1209	0.10474	0.06447		112.4	0.126112	0.111325	0.082798	0.046668		112.2	0.47036	0.41415	0.36027	0.27965	0.23549		112.4	0.54769	0.51149	0.41818	0.36309
	112.6	0.16072	0.09507	0.06151	0.03304		112.6	0.12839	0.08422	0.06975	0.03232		112.4	0.13522	0.09223	0.05715	0.0297			112.6	0.18848	0.13963	0.10377	0.06491		112.6	0.14756	0.12114	0.10424	0.06491		112.6	0.125831	0.111073	0.082269	0.046684		112.4	0.47197	0.41546	0.36142	0.28017	0.23695		112.6	0.54762	0.51115	0.41815	0.36266
	112.8	0.16013	0.09382	0.06149	0.03238		112.8	0.12738	0.08377	0.06928	0.03132		112.6	0.13562	0.09164	0.05707	0.02938			112.8	0.18873	0.13953	0.10408	0.06418		112.8	0.1478	0.12138	0.10426	0.06418		112.8	0.125827	0.11102	0.081707	0.04714		112.6	0.47352	0.41716	0.36239	0.28115	0.23865		112.8	0.5476	0.51055	0.41813	0.3621
	113	0.1593	0.09292	0.06181	0.0315		113	0.12667	0.08312	0.06877	0.03028		112.8	0.13584	0.09099	0.05657	0.02903			113	0.18916	0.13975	0.10458	0.06434		113	0.14768	0.12151	0.10432	0.06434		113	0.125997	0.111531	0.082109	0.047477		112.8	0.4749	0.41905	0.36332	0.28239	0.24029		113	0.54783	0.50984	0.41826	0.36181
	113.2	0.15836	0.09263	0.06237	0.03067		113.2	0.1263	0.08232	0.06824	0.02945		113	0.1358	0.09032	0.05558	0.02863			113.2	0.18864	0.13928	0.10332	0.06331		113.2	0.14736	0.12186	0.10428	0.06331		113.2	0.126769	0.112583	0.082303	0.047612		113	0.47583	0.42061	0.3639	0.28331	0.24137		113.2	0.54814	0.50908	0.41823	0.36179
	113.4	0.1575	0.09282	0.06303	0.03019		113.4	0.12623	0.08168	0.06799	0.02895		113.2	0.13558	0.08977	0.05427	0.02835			113.4	0.18809	0.13887	0.10253	0.06222		113.4	0.14665	0.12098	0.10333	0.06222		113.4	0.127253	0.11331	0.082743	0.047942		113.2	0.47641	0.4219	0.36425	0.28408	0.24181		113.4	0.54848	0.50816	0.41803	0.36181
	113.6	0.15667	0.09343	0.06359	0.02993		113.6	0.12654	0.0812	0.06799	0.02886		113.4	0.13506	0.08908	0.05272	0.02808			113.6	0.18827	0.13923	0.10294	0.06273		113.6	0.14645	0.12102	0.10307	0.06273		113.6	0.126403	0.112034	0.08202	0.046803		113.4	0.47664	0.42274	0.36434	0.28452	0.24155		113.6	0.54887	0.50741	0.41794	0.36202
	113.8	0.15609	0.09417	0.06399	0.02985		113.8	0.12696	0.08076	0.06809	0.0291		113.6	0.13411	0.08828	0.0512	0.02777			113.8	0.18812	0.13929	0.10319	0.06318		113.8	0.14655	0.12113	0.10252	0.06318		113.8	0.12663	0.111784	0.081625	0.046312		113.6	0.47663	0.42322	0.36407	0.2845	0.24075		113.8	0.54908	0.50671	0.418	0.36235
	114	0.15586	0.09508	0.06403	0.02983		114	0.12743	0.0804	0.06833	0.02963		113.8	0.13289	0.08737	0.04974	0.02753			114	0.18857	0.13988	0.10337	0.06401		114	0.1464	0.12057	0.10158	0.06401		114	0.126551	0.111849	0.080948	0.046172		113.8	0.47639	0.42322	0.3633	0.28417	0.23954		114	0.54892	0.50608	0.41791	0.36241
	114.2	0.15614	0.09621	0.06396	0.02994		114.2	0.12779	0.08024	0.06878	0.03028		114	0.13143	0.08641	0.04846	0.02731			114.2	0.18829	0.13938	0.10366	0.0636		114.2	0.14525	0.11888	0.10083	0.0636		114.2	0.126633	0.111616	0.080554	0.046211		114	0.4761	0.42311	0.36245	0.28425	0.23841		114.2	0.54847	0.50547	0.41778	0.36187
	114.4	0.15698	0.09742	0.06399	0.03015		114.4	0.1281	0.08006	0.06922	0.03084		114.2	0.13002	0.08541	0.04746	0.02711			114.4	0.18839	0.14019	0.10439	0.06422		114.4	0.1458	0.11952	0.10135	0.06422		114.4	0.125844	0.111421	0.080274	0.046185		114.2	0.47569	0.42285	0.36167	0.2848	0.23755		114.4	0.54778	0.50508	0.4175	0.36103
	114.6	0.15786	0.09821	0.06393	0.02995		114.6	0.12835	0.07982	0.06963	0.03128		114.4	0.12873	0.08473	0.04679	0.02672			114.6	0.18833	0.14091	0.10454	0.06455		114.6	0.1456	0.11914	0.10131	0.06455		114.6	0.125817	0.111874	0.081117	0.046074		114.4	0.47516	0.42259	0.36098	0.28564	0.23718		114.6	0.54722	0.50488	0.41707	0.36019
	114.8	0.1584	0.09852	0.06365	0.02918		114.8	0.12868	0.07968	0.06997	0.0317		114.6	0.12754	0.08443	0.04636	0.02605			114.8	0.18764	0.14071	0.10445	0.06453		114.8	0.14608	0.11883	0.10065	0.06453		114.8	0.125595	0.111948	0.081075	0.046203		114.6	0.47427	0.42207	0.36043	0.28646	0.23706		114.8	0.54693	0.50525	0.41665	0.3595
	115	0.15877	0.09829	0.0635	0.02824		115	0.12904	0.07984	0.07035	0.03201		114.8	0.12653	0.08468	0.04631	0.02512			115	0.18834	0.14098	0.10529	0.06496		115	0.14659	0.11892	0.10072	0.06496		115	0.12618	0.112659	0.081312	0.046743		114.8	0.47325	0.42162	0.36029	0.28721	0.23744		115	0.54705	0.50606	0.41641	0.35916
	115.2	0.15898	0.09753	0.06336	0.02741		115.2	0.12945	0.08018	0.07064	0.03224		115	0.12584	0.08527	0.04663	0.02416			115.2	0.18756	0.14047	0.10475	0.06412		115.2	0.14691	0.11914	0.10076	0.06412		115.2	0.127255	0.114117	0.081938	0.047849		115	0.4724	0.4212	0.36037	0.28759	0.2382		115.2	0.54756	0.5072	0.4164	0.35938
	115.4	0.15921	0.09659	0.06334	0.02681		115.4	0.12994	0.08078	0.07095	0.03254		115.2	0.12522	0.08592	0.04705	0.02314			115.4	0.18614	0.13977	0.10501	0.06338		115.4	0.14727	0.11982	0.10109	0.06338		115.4	0.127832	0.113971	0.082791	0.047988		115.2	0.47206	0.42114	0.36074	0.2878	0.23926		115.4	0.54844	0.50853	0.41677	0.36
	115.6	0.15948	0.09563	0.06333	0.02651		115.6	0.13042	0.08176	0.07119	0.03277		115.4	0.12477	0.08648	0.04751	0.02213			115.6	0.18639	0.13957	0.10588	0.06323		115.6	0.14713	0.11973	0.10149	0.06323		115.6	0.128654	0.11523	0.084076	0.048592		115.4	0.47218	0.4212	0.36138	0.28784	0.24063		115.6	0.54913	0.50968	0.41729	0.36057
	115.8	0.16001	0.09492	0.06353	0.02652		115.8	0.13081	0.08275	0.07136	0.03275		115.6	0.12462	0.087	0.048	0.02124			115.8	0.1858	0.13906	0.10586	0.06249		115.8	0.14729	0.12009	0.10206	0.06249		115.8	0.129379	0.116039	0.084905	0.048588		115.6	0.473	0.42185	0.36241	0.28824	0.24241		115.8	0.54977	0.51041	0.41778	0.36124
	116	0.16069	0.09444	0.06381	0.0265		116	0.13103	0.08344	0.07144	0.03273		115.8	0.12472	0.08744	0.04846	0.02043			116	0.18638	0.13889	0.10589	0.0619		116	0.14796	0.12113	0.10338	0.0619		116	0.129221	0.116142	0.085547	0.04813		115.8	0.47433	0.4228	0.36352	0.28887	0.24425		116	0.55032	0.51078	0.41814	0.36196
	116.2	0.16133	0.0941	0.06405	0.02619		116.2	0.13115	0.08384	0.07154	0.03281		116	0.12519	0.08808	0.04901	0.02002			116.2	0.18733	0.13932	0.10669	0.06246		116.2	0.14848	0.1215	0.10393	0.06246		116.2	0.128195	0.115751	0.084213	0.046726		116	0.47576	0.42396	0.36462	0.28978	0.24587		116.2	0.5507	0.51078	0.41845	0.36264
	116.4	0.16162	0.09389	0.06419	0.02569		116.4	0.1311	0.08399	0.07147	0.03278		116.2	0.12609	0.08886	0.04978	0.02007			116.4	0.18721	0.13909	0.10623	0.06256		116.4	0.148	0.12145	0.10304	0.06256		116.4	0.128032	0.115374	0.083781	0.046159		116.2	0.47682	0.42487	0.36553	0.29009	0.24694		116.4	0.55107	0.51057	0.41904	0.36338
	116.6	0.16165	0.09391	0.0643	0.02529		116.6	0.13094	0.08388	0.07112	0.03269		116.4	0.12726	0.08972	0.05068	0.02056			116.6	0.1878	0.13943	0.10659	0.06229		116.6	0.14825	0.12215	0.10335	0.06229		116.6	0.127748	0.115278	0.083613	0.045561		116.4	0.4775	0.42553	0.36616	0.2899	0.24738		116.6	0.55156	0.51024	0.41988	0.36448
	116.8	0.16139	0.0941	0.06416	0.02519		116.8	0.13074	0.08355	0.07068	0.03275		116.6	0.12855	0.0906	0.05161	0.0217			116.8	0.18744	0.13926	0.10584	0.0616		116.8	0.14838	0.12217	0.10363	0.0616		116.8	0.127999	0.115429	0.083411	0.045528		116.6	0.47775	0.42541	0.36645	0.28905	0.24707		116.8	0.55213	0.50985	0.42077	0.36539
	117	0.16096	0.09447	0.06368	0.02547		117	0.13055	0.08321	0.07031	0.03285		116.8	0.1298	0.09138	0.05259	0.02351			117	0.18676	0.13854	0.10505	0.06079		117	0.14787	0.12178	0.10309	0.06079		117	0.12698	0.114671	0.083504	0.044755		116.8	0.47751	0.42464	0.36645	0.28777	0.24601		117	0.55268	0.50945	0.42178	0.36591
	117.2	0.16054	0.09507	0.06322	0.02618		117.2	0.13028	0.08274	0.06986	0.03285		117	0.1308	0.09173	0.05364	0.02547			117.2	0.18648	0.13846	0.10405	0.06086		117.2	0.14762	0.12204	0.10262	0.06086		117.2	0.12662	0.114035	0.083609	0.04446		117	0.4769	0.42341	0.3663	0.28633	0.24448		117.2	0.55331	0.50945	0.42299	0.36618
	117.4	0.16015	0.09571	0.06269	0.02696		117.4	0.12983	0.08213	0.06935	0.03288		117.2	0.13128	0.09162	0.05448	0.02715			117.4	0.18725	0.13864	0.10455	0.06081		117.4	0.14758	0.12202	0.10311	0.06081		117.4	0.125528	0.11308	0.082944	0.044042		117.2	0.47615	0.42211	0.36595	0.28531	0.24278		117.4	0.55367	0.50955	0.42405	0.36587
	117.6	0.15973	0.09651	0.06219	0.02762		117.6	0.1294	0.08158	0.06902	0.03301		117.4	0.13131	0.09112	0.05499	0.02864			117.6	0.18863	0.13958	0.10574	0.06185		117.6	0.14773	0.12227	0.10373	0.06185		117.6	0.124615	0.112035	0.082383	0.0433		117.4	0.47537	0.42076	0.36552	0.28489	0.24096		117.6	0.55374	0.50984	0.42468	0.36471
	117.8	0.15929	0.09735	0.06188	0.02821		117.8	0.12912	0.08133	0.06874	0.03305		117.6	0.13118	0.09036	0.05526	0.02986			117.8	0.18955	0.14039	0.1068	0.06322		117.8	0.14746	0.12255	0.10318	0.06322		117.8	0.123926	0.11273	0.082652	0.043579		117.6	0.47443	0.41997	0.36524	0.285	0.23935		117.8	0.55357	0.51021	0.42504	0.36308
	118	0.15865	0.09797	0.06161	0.02854		118	0.12908	0.08131	0.06856	0.03307		117.8	0.13118	0.08944	0.05532	0.03077			118	0.19058	0.14153	0.10707	0.06386		118	0.1475	0.12176	0.10246	0.06386		118	0.124107	0.112675	0.082525	0.044354		117.8	0.47318	0.41965	0.36495	0.28527	0.23803		118	0.55339	0.51071	0.4254	0.36164
	118.2	0.159	0.09779	0.06184	0.02866		118.2	0.12908	0.08156	0.06865	0.03318		118	0.13126	0.08859	0.05505	0.03115			118.2	0.19029	0.14184	0.10758	0.06403		118.2	0.14791	0.12199	0.10245	0.06403		118.2	0.123941	0.112345	0.081914	0.04423		118	0.47151	0.41943	0.36449	0.2851	0.23692		118.2	0.55315	0.51023	0.42516	0.36224
	118.4	0.15867	0.09818	0.06184	0.02907		118.4	0.12914	0.08197	0.06861	0.03333		118.2	0.13144	0.0888	0.05513	0.03127			118.4	0.19048	0.14244	0.10781	0.0648		118.4	0.1482	0.12268	0.10274	0.0648		118.4	0.123511	0.112492	0.081771	0.044574		118.2	0.47223	0.41934	0.36456	0.2849	0.23709		118.4	0.55261	0.51028	0.42514	0.36131
	118.6	0.15831	0.09851	0.06187	0.02944		118.6	0.12931	0.08255	0.06862	0.03349		118.4	0.13169	0.08805	0.05475	0.03154			118.6	0.1906	0.14274	0.10798	0.06474		118.6	0.1478	0.12224	0.10253	0.06474		118.6	0.123944	0.112572	0.082254	0.045032		118.4	0.47118	0.41916	0.36412	0.2845	0.23624		118.6	0.55195	0.51037	0.42498	0.3603
	118.8	0.15791	0.09878	0.06194	0.02978		118.8	0.12959	0.0833	0.06869	0.03367		118.6	0.13192	0.0872	0.05416	0.03156			118.8	0.19012	0.14222	0.10841	0.06422		118.8	0.1484	0.12202	0.10239	0.06422		118.8	0.123935	0.112251	0.082166	0.045523		118.6	0.47002	0.41913	0.36362	0.28407	0.23549		118.8	0.55117	0.51048	0.42469	0.35919
	119	0.15748	0.09899	0.06204	0.03008		119	0.12997	0.08424	0.06882	0.03385		118.8	0.13215	0.08625	0.05336	0.03134			119	0.19005	0.14186	0.10888	0.06447		119	0.14874	0.12234	0.10282	0.06447		119	0.124933	0.112601	0.082436	0.046513		118.8	0.46875	0.41924	0.36306	0.28362	0.23484		119	0.55027	0.51062	0.42425	0.358
	119.2	0.15701	0.09914	0.06218	0.03035		119.2	0.13047	0.08534	0.069	0.03405		119	0.13236	0.0852	0.05237	0.03088			119.2	0.18915	0.14103	0.10818	0.06375		119.2	0.14934	0.12242	0.10356	0.06375		119.2	0.125994	0.113854	0.083701	0.04672		119	0.46738	0.41948	0.36244	0.28314	0.23428		119.2	0.54925	0.51079	0.42367	0.35672
	119.4	0.1565	0.09923	0.06235	0.03058		119.4	0.13108	0.08662	0.06923	0.03426		119.2	0.13257	0.08404	0.05118	0.03017			119.4	0.1891	0.14089	0.10852	0.06329		119.4	0.14979	0.1228	0.10376	0.06329		119.4	0.126803	0.114131	0.084139	0.046435		119.2	0.46591	0.41987	0.36175	0.28263	0.23381		119.4	0.54811	0.51099	0.42296	0.35535
	119.6	0.15595	0.09927	0.06256	0.03078		119.6	0.13179	0.08808	0.06952	0.03448		119.4	0.13276	0.08278	0.04978	0.02923			119.6	0.1895	0.14049	0.109	0.06322		119.6	0.14982	0.12222	0.10421	0.06322		119.6	0.127312	0.115126	0.084548	0.046426		119.4	0.46433	0.42039	0.36101	0.2821	0.23344		119.6	0.54685	0.51123	0.4221	0.3539
	119.8	0.15537	0.09925	0.0628	0.03094		119.8	0.13261	0.08971	0.06986	0.03471		119.6	0.13294	0.08141	0.04819	0.02803			119.8	0.18947	0.13982	0.10919	0.06324		119.8	0.15002	0.1221	0.10462	0.06324		119.8	0.127399	0.114987	0.083967	0.04581		119.6	0.46264	0.42106	0.36021	0.28154	0.23316		119.8	0.54547	0.51149	0.42111	0.35235
	120	0.15537	0.09925	0.0628	0.03094		120	0.13261	0.08971	0.06986	0.03471		119.8	0.13312	0.07994	0.04639	0.0266			120	0.18925	0.13988	0.10899	0.06327		120	0.15117	0.12265	0.10549	0.06327		120	0.127678	0.114971	0.083363	0.045144		119.8	0.46085	0.42187	0.35935	0.28095	0.23298		120	0.54547	0.51149	0.42111	0.35235
	120.2	0.13521	0.09038	0.05659	0.02732		120.2	0.11322	0.07752	0.05978	0.02958		120	0.13312	0.07994	0.04639	0.0266			120.2	0.18857	0.13948	0.10821	0.0628		120.2	0.15153	0.12236	0.1056	0.0628		120.2	0.127489	0.114327	0.082629	0.044246		120	0.46085	0.42187	0.35935	0.28095	0.23298		120.2	0.53729	0.50395	0.41835	0.34986
	120.4	0.11637	0.08206	0.0508	0.02399		120.4	0.09513	0.06621	0.05045	0.02481		120.2	0.11526	0.07298	0.0414	0.02197			120.4	0.18785	0.13905	0.10706	0.06235		120.4	0.15122	0.12234	0.10541	0.06235		120.4	0.128283	0.113745	0.082655	0.043969		120.2	0.45169	0.41497	0.35328	0.27793	0.23305		120.4	0.5292	0.49657	0.41546	0.34731
	120.6	0.09883	0.07429	0.04543	0.02095		120.6	0.07836	0.05577	0.04186	0.0204		120.4	0.09856	0.06646	0.03674	0.01771			120.6	0.18806	0.13975	0.10781	0.0628		120.6	0.15118	0.12208	0.10558	0.0628		120.6	0.12786	0.113254	0.082388	0.043758		120.4	0.44274	0.40818	0.34734	0.27482	0.23288		120.6	0.52122	0.48937	0.41244	0.34469
	120.8	0.0826	0.06706	0.04047	0.0182		120.8	0.06291	0.04621	0.03401	0.01635		120.6	0.08299	0.0604	0.03241	0.01382			120.8	0.1875	0.13961	0.10658	0.06266		120.8	0.1505	0.12177	0.10512	0.06266		120.8	0.127916	0.112227	0.081901	0.043232		120.6	0.43403	0.40149	0.34152	0.27162	0.23247		120.8	0.51334	0.48234	0.40929	0.34202
	121	0.06768	0.06038	0.03593	0.01574		121	0.04876	0.03752	0.02691	0.01265		120.8	0.06857	0.05479	0.02842	0.01029			121	0.18735	0.13989	0.10662	0.06202		121	0.14994	0.12218	0.10485	0.06202		121	0.127286	0.111139	0.082169	0.043183		120.8	0.42553	0.3949	0.33584	0.26835	0.23181		121	0.50557	0.47548	0.40602	0.33927
	121.2	0.05407	0.05425	0.03181	0.01358		121.2	0.03593	0.02971	0.02054	0.00932		121	0.0553	0.04963	0.02475	0.00713			121.2	0.18759	0.14074	0.10661	0.06229		121.2	0.14963	0.12228	0.10461	0.06229		121.2	0.127086	0.11089	0.081017	0.043134		121	0.41727	0.38842	0.33029	0.26498	0.23091		121.2	0.4979	0.4688	0.40261	0.33647
	121.4	0.04177	0.04866	0.02811	0.0117		121.4	0.02441	0.02278	0.01492	0.00635		121.2	0.04317	0.04492	0.02142	0.00433			121.4	0.18787	0.14031	0.10704	0.06184		121.4	0.14958	0.12257	0.10515	0.06184		121.4	0.12635	0.110513	0.081289	0.043585		121.2	0.40922	0.38203	0.32487	0.26154	0.22976		121.4	0.49033	0.46228	0.39908	0.3336
	121.6	0.03078	0.04362	0.02482	0.01011		121.6	0.0142	0.01673	0.01004	0.00374		121.4	0.03218	0.04066	0.01843	0.00191			121.6	0.1875	0.14057	0.107	0.06193		121.6	0.15003	0.12287	0.10475	0.06193		121.6	0.125934	0.110705	0.081999	0.044159		121.4	0.4014	0.37576	0.31957	0.25801	0.22836		121.6	0.48286	0.45594	0.39542	0.33067
	121.8	0.02109	0.03912	0.02195	0.00881		121.8	0.0053	0.01155	0.0059	0.00149		121.6	0.02233	0.03685	0.01576	-0.000153304			121.8	0.18768	0.14087	0.10718	0.06252		121.8	0.15023	0.12324	0.10489	0.06252		121.8	0.125489	0.11106	0.082263	0.044906		121.6	0.39381	0.36958	0.31441	0.25439	0.22673		121.8	0.4755	0.44976	0.39163	0.32767
	122	0.01305	0.03531	0.01918	0.00878		122	-0.00272	0.00729	0.00185	-0.000179		121.8	0.01364	0.0335	0.01343	-0.00185			122	0.18775	0.14086	0.10683	0.06275		122	0.15022	0.12307	0.10515	0.06275		122	0.125892	0.111517	0.082206	0.045697		121.8	0.38644	0.36351	0.30938	0.2507	0.22484		122	0.46662	0.44204	0.38613	0.32323
	122.2	0.00637	0.03213	0.01684	0.00873		122.2	-0.00906	0.00427	-0.000952	-0.00142		122	0.00577	0.03088	0.01138	-0.00295			122.2	0.18713	0.13985	0.10604	0.06216		122.2	0.15028	0.12329	0.1053	0.06216		122.2	0.125786	0.112652	0.082009	0.045807		122	0.379	0.3566	0.30409	0.24639	0.22245		122.2	0.4583	0.43514	0.38101	0.31912
	122.4	0.000986	0.02943	0.01513	0.00864		122.4	-0.01388	0.00231	-0.00266	-0.0021		122.2	-0.000864192	0.02868	0.00973	-0.00368			122.4	0.1874	0.13994	0.10651	0.06229		122.4	0.14894	0.12228	0.10493	0.06229		122.4	0.125919	0.1131	0.082633	0.046668		122.2	0.37172	0.34989	0.29884	0.24195	0.21956		122.4	0.45066	0.42904	0.37624	0.31563
	122.6	-0.00296	0.02737	0.0141	0.00844		122.6	-0.01704	0.00115	-0.00328	-0.00247		122.4	-0.006	0.02676	0.00853	-0.00421			122.6	0.18795	0.13984	0.10679	0.0619		122.6	0.14838	0.12214	0.10505	0.0619		122.6	0.125698	0.113112	0.082976	0.046901		122.4	0.36489	0.3439	0.29409	0.23773	0.21665		122.6	0.44386	0.42384	0.37181	0.31282
	122.8	-0.00524	0.02625	0.014	0.00834		122.8	-0.01844	0.000621	-0.00297	-0.00261		122.6	-0.00929	0.02517	0.0076	-0.00452			122.8	0.1886	0.14025	0.10767	0.06242		122.8	0.14856	0.12226	0.10567	0.06242		122.8	0.125886	0.113379	0.083379	0.047117		122.6	0.35869	0.33862	0.28975	0.23359	0.214		122.8	0.43798	0.41952	0.36755	0.31055
	123	-0.00726	0.02525	0.01444	0.0079		123	-0.01922	-7.38e-06	-0.00233	-0.00287		122.8	-0.01103	0.02393	0.00697	-0.00452			123	0.18967	0.14067	0.10869	0.0639		123	0.14887	0.12248	0.10605	0.0639		123	0.126209	0.113878	0.084326	0.047428		122.8	0.35332	0.33405	0.2858	0.22978	0.21145		123	0.43274	0.41576	0.36369	0.30862
	123.2	-0.00922	0.02444	0.0152	0.00738		123.2	-0.01958	-0.000669	-0.00166	-0.0032		123	-0.0124	0.02265	0.0065	-0.0044			123.2	0.19004	0.14063	0.10884	0.06432		123.2	0.14993	0.12338	0.10665	0.06432		123.2	0.126293	0.11504	0.084891	0.047032		123	0.34803	0.3298	0.28193	0.22629	0.20908		123.2	0.42771	0.41228	0.36	0.30684
	123.4	-0.01121	0.02386	0.0161	0.00663		123.4	-0.01966	-0.00118	-0.00107	-0.00364		123.2	-0.01335	0.02171	0.0064	-0.004			123.4	0.19151	0.14097	0.10939	0.06532		123.4	0.15011	0.12376	0.10671	0.06532		123.4	0.126338	0.115749	0.085434	0.047693		123.2	0.34275	0.32602	0.27839	0.22331	0.20708		123.4	0.4227	0.40891	0.35659	0.30486
	123.6	-0.01335	0.02345	0.01675	0.0056		123.6	-0.0196	-0.00136	-0.000665	-0.004		123.4	-0.0142	0.02116	0.00653	-0.00331			123.6	0.19208	0.14051	0.11014	0.06562		123.6	0.15006	0.12335	0.10684	0.06562		123.6	0.125356	0.115496	0.084457	0.047047		123.4	0.33747	0.32245	0.27515	0.22068	0.20516		123.6	0.41777	0.40552	0.35335	0.30277
	123.8	-0.01545	0.02324	0.01707	0.0044		123.8	-0.01945	-0.00124	-0.000383	-0.0042		123.6	-0.01504	0.02119	0.00696	-0.00219			123.8	0.19292	0.14085	0.11005	0.06573		123.8	0.14998	0.1238	0.10709	0.06573		123.8	0.124951	0.116473	0.084511	0.046809		123.6	0.33241	0.31916	0.27224	0.21844	0.2029		123.8	0.41294	0.40214	0.35023	0.30066
	124	-0.017	0.02335	0.01721	0.00326		124	-0.01928	-0.000927	-0.000165	-0.00433		123.8	-0.01567	0.02153	0.00761	-0.00107			124	0.19286	0.14129	0.10952	0.06535		124	0.1501	0.12377	0.10756	0.06535		124	0.125642	0.116521	0.083568	0.045915		123.8	0.32751	0.31606	0.26959	0.21649	0.20063		124	0.40821	0.39877	0.34701	0.29849
	124.2	-0.01793	0.02365	0.01722	0.00226		124.2	-0.01909	-0.000602	-5.73e-05	-0.00451		124	-0.01592	0.02212	0.00841	-4.10686e-05			124.2	0.19266	0.14164	0.1091	0.06528		124.2	0.14978	0.12438	0.10722	0.06528		124.2	0.125303	0.115687	0.083609	0.044794		124	0.32295	0.31324	0.26729	0.21491	0.19849		124.2	0.40376	0.3954	0.34374	0.29627
	124.4	-0.018	0.02423	0.01735	0.00151		124.4	-0.01895	-0.000504	-0.000228	-0.00488		124.2	-0.01578	0.02262	0.0091	0.000773543			124.4	0.19329	0.14276	0.10957	0.06649		124.4	0.1493	0.12366	0.10695	0.06649		124.4	0.124859	0.114683	0.082738	0.043645		124.2	0.31871	0.31052	0.26527	0.21365	0.19654		124.4	0.39956	0.39191	0.34034	0.29406
	124.6	-0.01706	0.02493	0.01767	0.00117		124.6	-0.01904	-0.000869	-0.000919	-0.0056		124.4	-0.01522	0.02326	0.00981	0.00163			124.6	0.19401	0.14369	0.11013	0.06686		124.6	0.14929	0.12283	0.10667	0.06686		124.6	0.124848	0.114692	0.082392	0.043392		124.4	0.31497	0.30786	0.2635	0.21263	0.19482		124.6	0.39556	0.38847	0.33706	0.29164
	124.8	-0.01573	0.02525	0.01775	0.000999		124.8	-0.0193	-0.00139	-0.00206	-0.00647		124.6	-0.01442	0.02385	0.0104	0.00244			124.8	0.19398	0.1442	0.10922	0.06641		124.8	0.14952	0.12319	0.10631	0.06641		124.8	0.125896	0.114799	0.082995	0.043668		124.6	0.31151	0.30491	0.26178	0.21158	0.19332		124.8	0.39189	0.38529	0.33415	0.28914
	125	-0.01438	0.02522	0.01748	0.000984		125	-0.01959	-0.00192	-0.0036	-0.00748		124.8	-0.01342	0.02459	0.01111	0.00334			125	0.19436	0.14443	0.10983	0.06633		125	0.14948	0.12341	0.106	0.06633		125	0.125879	0.114636	0.082517	0.043765		124.8	0.3082	0.3017	0.26018	0.21053	0.19198		125	0.38856	0.38248	0.33173	0.2866
	125.2	-0.01275	0.02492	0.01722	0.0011		125.2	-0.0199	-0.00221	-0.00522	-0.00836		125	-0.01265	0.02542	0.01179	0.00413			125.2	0.19406	0.14425	0.10999	0.06616		125.2	0.14952	0.12351	0.10561	0.06616		125.2	0.125873	0.114311	0.082185	0.043809		125	0.30492	0.29827	0.25849	0.20949	0.19065		125.2	0.38543	0.3799	0.32968	0.28388
	125.4	-0.01118	0.02424	0.0168	0.00126		125.4	-0.02013	-0.00227	-0.00663	-0.00905		125.2	-0.01227	0.02631	0.01236	0.00473			125.4	0.1935	0.1435	0.10978	0.06531		125.4	0.14905	0.12334	0.10548	0.06531		125.4	0.12602	0.114201	0.083294	0.044181		125.2	0.30198	0.29485	0.25686	0.20857	0.18938		125.4	0.38263	0.3776	0.328	0.28122
	125.6	-0.00989	0.02331	0.01637	0.00149		125.6	-0.0202	-0.00203	-0.00756	-0.00942		125.4	-0.01194	0.02699	0.01277	0.00487			125.6	0.1936	0.14405	0.10985	0.06524		125.6	0.14949	0.12344	0.10579	0.06524		125.6	0.125667	0.113759	0.083135	0.043897		125.4	0.29934	0.29164	0.25533	0.20775	0.18829		125.6	0.38022	0.3757	0.32639	0.27878
	125.8	-0.00879	0.02233	0.01625	0.00184		125.8	-0.02031	-0.00179	-0.00806	-0.00966		125.6	-0.01166	0.0272	0.01307	0.0044			125.8	0.19354	0.14433	0.1099	0.06543		125.8	0.14956	0.12368	0.10671	0.06543		125.8	0.126651	0.114403	0.083418	0.044174		125.6	0.29698	0.28871	0.25383	0.20704	0.1875		125.8	0.37812	0.37399	0.3247	0.27665
	126	-0.00787	0.02139	0.01648	0.00222		126	-0.02057	-0.00193	-0.00835	-0.00974		125.8	-0.01169	0.02676	0.01305	0.00331			126	0.19343	0.14417	0.1095	0.06458		126	0.14895	0.12356	0.1063	0.06458		126	0.127867	0.115423	0.083959	0.044727		125.8	0.29459	0.28605	0.25216	0.2061	0.18683		126	0.37597	0.37215	0.32261	0.27472
	126.2	-0.00767	0.02061	0.01677	0.00243		126.2	-0.02101	-0.0027	-0.0086	-0.00994		126	-0.01162	0.02582	0.0128	0.00202			126.2	0.19274	0.14371	0.10917	0.06372		126.2	0.1484	0.12299	0.10569	0.06372		126.2	0.12837	0.115579	0.084205	0.045028		126	0.29224	0.28376	0.25037	0.20508	0.18635		126.2	0.37368	0.37008	0.32001	0.27281
	126.4	-0.00783	0.02019	0.01719	0.00278		126.4	-0.02154	-0.00381	-0.00877	-0.01015		126.2	-0.01164	0.02461	0.01248	0.000962705			126.4	0.19323	0.1446	0.11016	0.0645		126.4	0.14798	0.12289	0.10517	0.0645		126.4	0.128477	0.114975	0.084745	0.045446		126.2	0.28978	0.28162	0.24827	0.20395	0.18606		126.4	0.37141	0.368	0.3169	0.27079
	126.6	-0.00851	0.02012	0.01773	0.00318		126.6	-0.02192	-0.00493	-0.00879	-0.01024		126.4	-0.01194	0.02346	0.01227	0.000317027			126.6	0.19318	0.14412	0.10953	0.06421		126.6	0.14845	0.12317	0.10575	0.06421		126.6	0.129273	0.114894	0.085064	0.045717		126.4	0.28736	0.27957	0.24579	0.20284	0.18582		126.6	0.36892	0.36563	0.31343	0.2685
	126.8	-0.00954	0.02069	0.01819	0.00353		126.8	-0.02201	-0.00595	-0.00861	-0.01024		126.6	-0.01272	0.02242	0.0122	-7.01592e-05			126.8	0.19257	0.14412	0.10945	0.06445		126.8	0.14939	0.12359	0.10565	0.06445		126.8	0.129351	0.114734	0.085037	0.045577		126.6	0.285	0.27766	0.24318	0.20173	0.18577		126.8	0.36587	0.36291	0.30967	0.26585
	127	-0.01092	0.02157	0.01852	0.00365		127	-0.02191	-0.00664	-0.00818	-0.01021		126.8	-0.01384	0.02179	0.01216	-0.000202945			127	0.19198	0.14347	0.10903	0.06431		127	0.14968	0.12429	0.1057	0.06431		127	0.128956	0.114506	0.085012	0.045792		126.8	0.28298	0.27593	0.24071	0.20071	0.18574		127	0.3625	0.35988	0.30599	0.26291
	127.2	-0.01233	0.02244	0.01842	0.00355		127.2	-0.02148	-0.00698	-0.00746	-0.00998		127	-0.01558	0.02153	0.01205	-7.17391e-05			127.2	0.19163	0.14274	0.10852	0.06429		127.2	0.15064	0.12523	0.10578	0.06429		127.2	0.129967	0.114775	0.085373	0.046253		127	0.28128	0.27409	0.23849	0.19961	0.18542		127.2	0.35911	0.35685	0.30252	0.26013
	127.4	-0.01351	0.02316	0.01823	0.00321		127.4	-0.02082	-0.00715	-0.00657	-0.00962		127.2	-0.01738	0.02163	0.01179	5.7379e-05			127.4	0.1923	0.14285	0.10839	0.06452		127.4	0.15147	0.1253	0.10615	0.06452		127.4	0.130038	0.115083	0.085443	0.047044		127.2	0.2796	0.27211	0.23641	0.19831	0.18452		127.4	0.35565	0.3537	0.29928	0.25754
	127.6	-0.01407	0.0238	0.01822	0.00296		127.6	-0.02013	-0.00733	-0.00563	-0.00926		127.4	-0.01924	0.02146	0.0111	-0.000343261			127.6	0.1921	0.1426	0.10815	0.06412		127.6	0.15127	0.12489	0.10621	0.06412		127.6	0.129905	0.114667	0.08449	0.046525		127.4	0.27758	0.2698	0.23424	0.19655	0.18308		127.6	0.35202	0.35056	0.29631	0.25514
	127.8	-0.014	0.0243	0.01863	0.00282		127.8	-0.01949	-0.00744	-0.00481	-0.009		127.6	-0.02064	0.02142	0.01022	-0.000862446			127.8	0.1921	0.14302	0.10756	0.06434		127.8	0.15166	0.12512	0.10693	0.06434		127.8	0.129899	0.11514	0.084679	0.046205		127.6	0.27548	0.26744	0.23217	0.1946	0.18126		127.8	0.3487	0.34771	0.29391	0.25329
	128	-0.01346	0.02471	0.01913	0.00268		128	-0.01903	-0.00754	-0.00432	-0.00892		127.8	-0.02136	0.02153	0.00936	-0.00129			128	0.19224	0.14357	0.10762	0.06505		128	0.15224	0.12499	0.10708	0.06505		128	0.129958	0.114657	0.084187	0.045651		127.8	0.27321	0.26512	0.23018	0.1925	0.17911		128	0.3458	0.34527	0.29224	0.25206
	128.2	-0.01265	0.02492	0.0198	0.00256		128.2	-0.01896	-0.00772	-0.0042	-0.00909		128	-0.02116	0.02204	0.00868	-0.00158			128.2	0.19201	0.14366	0.10778	0.06544		128.2	0.15219	0.12413	0.10682	0.06544		128.2	0.129102	0.114092	0.085042	0.045327		128	0.27093	0.26274	0.22831	0.19033	0.17677		128.2	0.34352	0.34335	0.29158	0.25142
	128.4	-0.01195	0.02505	0.02018	0.00232		128.4	-0.01901	-0.00773	-0.00423	-0.00922		128.2	-0.02022	0.02284	0.00828	-0.00188			128.4	0.19196	0.14365	0.10789	0.06579		128.4	0.15191	0.12201	0.10644	0.06579		128.4	0.128939	0.114242	0.084755	0.044875		128.2	0.26864	0.26024	0.22637	0.18811	0.17429		128.4	0.34157	0.34173	0.29147	0.25112
	128.6	-0.0114	0.02513	0.02043	0.00194		128.6	-0.01888	-0.0076	-0.00443	-0.00933		128.4	-0.01871	0.02418	0.0084	-0.00196			128.6	0.19186	0.14364	0.10754	0.06545		128.6	0.15265	0.12184	0.10616	0.06545		128.6	0.129277	0.114407	0.08472	0.044451		128.4	0.26639	0.25786	0.22459	0.186	0.1719		128.6	0.33998	0.34008	0.29164	0.25096
	128.8	-0.01102	0.0249	0.02052	0.0016		128.8	-0.01834	-0.00728	-0.00461	-0.00923		128.6	-0.01706	0.02572	0.00883	-0.00205			128.8	0.1923	0.14386	0.10771	0.06541		128.8	0.15293	0.12213	0.10639	0.06541		128.8	0.129807	0.114334	0.085413	0.044827		128.6	0.26423	0.25573	0.223	0.18397	0.16965		128.8	0.33858	0.33809	0.29183	0.25058
	129	-0.01072	0.02467	0.02069	0.00161		129	-0.01757	-0.00704	-0.00471	-0.00894		128.8	-0.0152	0.02731	0.00937	-0.00202			129	0.19243	0.14293	0.1075	0.06529		129	0.15261	0.1221	0.10635	0.06529		129	0.129585	0.113733	0.08483	0.044836		128.8	0.2625	0.25398	0.22173	0.18227	0.16781		129	0.33735	0.33579	0.2917	0.24993
	129.2	-0.01043	0.02475	0.02096	0.00211		129.2	-0.01677	-0.00664	-0.00475	-0.00839		129	-0.0131	0.02858	0.00998	-0.00218			129.2	0.19206	0.1431	0.10736	0.06455		129.2	0.1522	0.12191	0.10579	0.06455		129.2	0.129881	0.11366	0.08513	0.044795		129	0.26072	0.25251	0.22044	0.18075	0.16621		129.2	0.33602	0.33338	0.29093	0.24883
	129.4	-0.01018	0.02503	0.02131	0.00305		129.4	-0.01625	-0.00637	-0.00487	-0.0079		129.2	-0.01107	0.02963	0.01045	-0.0023			129.4	0.19134	0.14286	0.10694	0.06343		129.4	0.15095	0.12108	0.10532	0.06343		129.4	0.129552	0.114352	0.084738	0.044849		129.2	0.2589	0.25131	0.2191	0.17938	0.16479		129.4	0.33464	0.33108	0.28995	0.24765
	129.6	-0.01008	0.02543	0.02145	0.00423		129.6	-0.0161	-0.00626	-0.00509	-0.00746		129.4	-0.00938	0.03028	0.01065	-0.00235			129.6	0.19175	0.14297	0.10732	0.06318		129.6	0.15099	0.12074	0.10476	0.06318		129.6	0.12935	0.113872	0.084609	0.045105		129.4	0.25703	0.25026	0.21768	0.1781	0.16345		129.6	0.33317	0.32903	0.28886	0.24656
	129.8	-0.01027	0.02602	0.02124	0.00531		129.8	-0.01647	-0.00627	-0.00535	-0.00717		129.6	-0.00783	0.03078	0.01084	-0.00201			129.8	0.19139	0.14255	0.1073	0.06226		129.8	0.15134	0.12132	0.10546	0.06226		129.8	0.129914	0.114839	0.084672	0.045503		129.6	0.2551	0.24924	0.21591	0.17688	0.16225		129.8	0.33166	0.32727	0.28738	0.24549
	130	-0.01047	0.0269	0.02099	0.00634		130	-0.01687	-0.006	-0.00543	-0.00684		129.8	-0.00671	0.03127	0.01125	-0.00124			130	0.1913	0.14183	0.10698	0.06118		130	0.15066	0.12093	0.10495	0.06118		130	0.129255	0.114345	0.084271	0.045434		129.8	0.25278	0.24797	0.21358	0.17543	0.16098		130	0.33029	0.32595	0.2856	0.24462
	130.2	-0.0107	0.02788	0.0209	0.00729		130.2	-0.01708	-0.00561	-0.00536	-0.00661		130	-0.00624	0.03164	0.0116	-0.000222117			130.2	0.19076	0.14148	0.10687	0.06082		130.2	0.15039	0.12108	0.10501	0.06082		130.2	0.128971	0.114551	0.083934	0.045525		130	0.25045	0.24658	0.2109	0.17376	0.15985		130.2	0.32874	0.32458	0.28353	0.24387
	130.4	-0.01069	0.0288	0.02108	0.00829		130.4	-0.01708	-0.00514	-0.00522	-0.0064		130.2	-0.00659	0.0316	0.01179	0.000635107			130.4	0.19073	0.14148	0.10756	0.06088		130.4	0.15067	0.12106	0.10465	0.06088		130.4	0.128841	0.11343	0.083453	0.044684		130.2	0.2483	0.24507	0.20828	0.17194	0.15912		130.4	0.32699	0.32305	0.28116	0.24308
	130.6	-0.01044	0.02945	0.02131	0.00919		130.6	-0.017	-0.00459	-0.0051	-0.00614		130.4	-0.00732	0.03148	0.0119	0.00153			130.6	0.19006	0.14078	0.10729	0.06017		130.6	0.15067	0.12109	0.10461	0.06017		130.6	0.12909	0.113706	0.082763	0.045		130.4	0.24635	0.24338	0.20586	0.17004	0.15869		130.6	0.32513	0.32138	0.27856	0.24208
	130.8	-0.00976	0.02997	0.02172	0.01009		130.8	-0.01674	-0.00402	-0.00504	-0.0057		130.6	-0.00846	0.03127	0.01197	0.00244			130.8	0.18937	0.14081	0.10692	0.05974		130.8	0.15063	0.12184	0.10372	0.05974		130.8	0.128429	0.11345	0.081669	0.044471		130.6	0.24426	0.24137	0.20362	0.16803	0.15809		130.8	0.32316	0.31973	0.27601	0.24093
	131	-0.00878	0.03018	0.02236	0.01077		131	-0.01657	-0.00359	-0.0052	-0.00534		130.8	-0.00974	0.03095	0.01183	0.00305			131	0.18866	0.14103	0.10703	0.05925		131	0.14974	0.12176	0.10395	0.05925		131	0.128731	0.113226	0.081186	0.044475		130.8	0.24223	0.23917	0.2016	0.16609	0.15749		131	0.3211	0.31807	0.27372	0.23962
	131.2	-0.00774	0.03002	0.02316	0.01109		131.2	-0.01658	-0.00332	-0.00555	-0.0051		131	-0.01129	0.03034	0.01143	0.00324			131.2	0.18966	0.14138	0.1075	0.06031		131.2	0.15032	0.12165	0.10492	0.06031		131.2	0.128593	0.113908	0.081381	0.044687		131	0.24027	0.23699	0.20003	0.16429	0.15708		131.2	0.3191	0.31664	0.27193	0.23846
	131.4	-0.00711	0.02937	0.02388	0.01066		131.4	-0.01668	-0.00328	-0.00616	-0.00515		131.2	-0.01281	0.02964	0.01084	0.00312			131.4	0.19028	0.14176	0.10828	0.06147		131.4	0.15101	0.12185	0.10595	0.06147		131.4	0.127317	0.11391	0.081196	0.044625		131.2	0.23832	0.23474	0.19887	0.16272	0.1567		131.4	0.31734	0.3154	0.27083	0.23767
	131.6	-0.00716	0.02851	0.0245	0.00958		131.6	-0.01684	-0.00353	-0.00679	-0.00548		131.4	-0.01442	0.02895	0.01015	0.00258			131.6	0.19105	0.1425	0.10881	0.06251		131.6	0.15035	0.12167	0.10619	0.06251		131.6	0.126749	0.113271	0.080846	0.043953		131.4	0.23618	0.23245	0.1977	0.16139	0.15623		131.6	0.31596	0.31438	0.2705	0.23745
	131.8	-0.00777	0.02739	0.02497	0.00796		131.8	-0.01695	-0.00402	-0.00733	-0.00609		131.6	-0.01583	0.0284	0.00928	0.00162			131.8	0.19202	0.1439	0.10954	0.06373		131.8	0.15133	0.12223	0.10703	0.06373		131.8	0.12665	0.113278	0.081145	0.043383		131.6	0.23395	0.22993	0.19633	0.16026	0.15549		131.8	0.31475	0.31327	0.27055	0.2375
	132	-0.00895	0.02615	0.02514	0.00608		132	-0.01671	-0.00449	-0.00764	-0.00663		131.8	-0.01704	0.02789	0.00856	0.000529601			132	0.19212	0.14469	0.11002	0.06487		132	0.15182	0.12241	0.10698	0.06487		132	0.126163	0.113471	0.081746	0.043363		131.8	0.2316	0.22735	0.19493	0.1592	0.15444		132	0.31339	0.3118	0.27045	0.23732
	132.2	-0.01034	0.02496	0.02506	0.00433		132.2	-0.01613	-0.00503	-0.00769	-0.00705		132	-0.01794	0.02752	0.00815	-0.000362984			132.2	0.19232	0.14522	0.11088	0.06611		132.2	0.15144	0.12175	0.10644	0.06611		132.2	0.126928	0.113611	0.082637	0.04368		132	0.22928	0.22487	0.19355	0.15798	0.153		132.2	0.31197	0.30966	0.27008	0.23655
	132.4	-0.01171	0.02432	0.02486	0.00319		132.4	-0.01538	-0.00562	-0.00733	-0.00731		132.2	-0.01848	0.02739	0.00807	-0.000865623			132.4	0.1931	0.14575	0.11091	0.0679		132.4	0.15139	0.12145	0.10717	0.0679		132.4	0.127436	0.11412	0.082925	0.043579		132.2	0.22728	0.22273	0.19219	0.15664	0.15155		132.4	0.31058	0.30706	0.26931	0.23496
	132.6	-0.01282	0.02448	0.0247	0.00268		132.6	-0.01469	-0.00622	-0.00669	-0.00745		132.4	-0.01846	0.02758	0.00807	-0.000819394			132.6	0.19384	0.14614	0.11091	0.06835		132.6	0.15242	0.12305	0.10794	0.06835		132.6	0.127365	0.113669	0.083207	0.043661		132.4	0.22568	0.221	0.19114	0.15528	0.15024		132.6	0.30909	0.30441	0.26787	0.2326
	132.8	-0.01392	0.02515	0.02448	0.00258		132.8	-0.01429	-0.00672	-0.00596	-0.00755		132.6	-0.01843	0.02757	0.00794	-0.000737611			132.8	0.19449	0.14551	0.11036	0.0687		132.8	0.15232	0.12347	0.10904	0.0687		132.8	0.127211	0.113778	0.084178	0.044643		132.6	0.22438	0.21973	0.19047	0.15396	0.14924		132.8	0.30767	0.30207	0.26607	0.22991
	133	-0.0149	0.02586	0.02398	0.00251		133	-0.01419	-0.0072	-0.0052	-0.00776		132.8	-0.01844	0.02736	0.00744	-0.000638031			133	0.19482	0.14544	0.10992	0.0691		133	0.15159	0.12264	0.10812	0.0691		133	0.126954	0.113346	0.084506	0.044727		132.8	0.22331	0.21887	0.18999	0.15271	0.14839		133	0.3065	0.30017	0.26441	0.22736
	133.2	-0.01587	0.02654	0.02326	0.00234		133.2	-0.01429	-0.00749	-0.00451	-0.00805		133	-0.01851	0.02695	0.00679	-0.000628186			133.2	0.19543	0.14606	0.11	0.06953		133.2	0.1511	0.12192	0.10761	0.06953		133.2	0.127082	0.113662	0.085083	0.044752		133	0.22225	0.21815	0.18945	0.15173	0.14773		133.2	0.30562	0.29894	0.26292	0.22523
	133.4	-0.01669	0.02723	0.02247	0.00208		133.4	-0.01447	-0.00753	-0.00389	-0.00834		133.2	-0.01849	0.02641	0.00625	-0.00065567			133.4	0.19562	0.14564	0.10931	0.06887		133.4	0.15089	0.12256	0.10804	0.06887		133.4	0.12692	0.114027	0.085276	0.04545		133.2	0.22076	0.21732	0.1885	0.15059	0.1468		133.4	0.30498	0.29836	0.2615	0.22366
	133.6	-0.01706	0.02803	0.02189	0.00191		133.6	-0.01444	-0.00733	-0.0034	-0.00857		133.4	-0.01863	0.02547	0.00597	-0.000806569			133.6	0.19673	0.14486	0.10987	0.0693		133.6	0.15085	0.12163	0.10719	0.0693		133.6	0.126951	0.113878	0.08504	0.045827		133.4	0.2188	0.21627	0.1872	0.14904	0.14555		133.6	0.30452	0.29786	0.26009	0.22244
	133.8	-0.01671	0.02881	0.02151	0.00199		133.8	-0.01431	-0.0072	-0.00312	-0.00877		133.6	-0.01851	0.02436	0.00598	-0.000789516			133.8	0.19606	0.14434	0.10964	0.06804		133.8	0.15166	0.12242	0.10772	0.06804		133.8	0.127568	0.114679	0.085396	0.046635		133.6	0.2166	0.21515	0.18566	0.14709	0.14418		133.8	0.304	0.29723	0.25864	0.22138
	134	-0.01586	0.02955	0.02132	0.00242		134	-0.01412	-0.00718	-0.00306	-0.0088		133.8	-0.01807	0.02331	0.0063	-0.0005843			134	0.19578	0.14415	0.1094	0.06747		134	0.15091	0.12229	0.10725	0.06747		134	0.127097	0.113931	0.08499	0.046097		133.8	0.21434	0.21398	0.18419	0.14517	0.1429		134	0.30332	0.29629	0.25698	0.22022
	134.2	-0.01471	0.03019	0.02109	0.00289		134.2	-0.0138	-0.00727	-0.00323	-0.00876		134	-0.01708	0.0227	0.00695	-4.89403e-05			134.2	0.19587	0.14402	0.10959	0.06711		134.2	0.15055	0.12271	0.10635	0.06711		134.2	0.127557	0.113683	0.084848	0.045482		134	0.2121	0.21274	0.18264	0.14329	0.14149		134.2	0.30241	0.29526	0.25513	0.21882
	134.4	-0.01344	0.03057	0.02085	0.00334		134.4	-0.01332	-0.00732	-0.00348	-0.00858		134.2	-0.01603	0.02232	0.00782	0.000560009			134.4	0.19561	0.14389	0.11001	0.06622		134.4	0.15016	0.12236	0.10537	0.06622		134.4	0.12738	0.1123	0.083605	0.044711		134.2	0.21018	0.21147	0.18126	0.14153	0.14006		134.4	0.30117	0.29407	0.25317	0.21726
	134.6	-0.01241	0.03018	0.0203	0.00355		134.6	-0.01291	-0.00729	-0.00385	-0.00844		134.4	-0.01494	0.02222	0.00878	0.00106			134.6	0.19559	0.14346	0.1097	0.0657		134.6	0.14964	0.12305	0.10475	0.0657		134.6	0.126905	0.113118	0.083302	0.044827		134.4	0.20888	0.21023	0.18001	0.14035	0.13901		134.6	0.29972	0.29295	0.25133	0.21591
	134.8	-0.0118	0.02915	0.01949	0.00332		134.8	-0.0126	-0.00715	-0.00438	-0.00827		134.6	-0.01414	0.02229	0.00959	0.00129			134.8	0.19464	0.14274	0.10885	0.06482		134.8	0.14942	0.12325	0.10425	0.06482		134.8	0.126384	0.112366	0.081752	0.04418		134.6	0.20791	0.20887	0.17906	0.13961	0.13836		134.8	0.29827	0.29188	0.2501	0.21504
	135	-0.01142	0.02794	0.0186	0.00285		135	-0.01245	-0.00701	-0.00515	-0.00829		134.8	-0.01382	0.02227	0.01001	0.00105			135	0.19476	0.14298	0.10944	0.06438		135	0.14902	0.12265	0.10427	0.06438		135	0.125764	0.111821	0.081603	0.044353		134.8	0.20718	0.20731	0.17792	0.13906	0.13789		135	0.29701	0.29115	0.24946	0.21483
	135.2	-0.01113	0.02687	0.01781	0.00246		135.2	-0.01249	-0.00675	-0.00582	-0.00825		135	-0.01392	0.02235	0.01012	0.000471224			135.2	0.19557	0.14245	0.10938	0.06479		135.2	0.14969	0.12306	0.1044	0.06479		135.2	0.125259	0.112042	0.081257	0.044178		135	0.2066	0.20569	0.17681	0.13864	0.13761		135.2	0.29587	0.2903	0.24911	0.21522
	135.4	-0.01067	0.02585	0.0171	0.00209		135.4	-0.01268	-0.00633	-0.0065	-0.00826		135.2	-0.0141	0.02248	0.0099	-0.000175495			135.4	0.19507	0.14193	0.10902	0.06421		135.4	0.15087	0.12375	0.10433	0.06421		135.4	0.125251	0.111192	0.081059	0.044415		135.2	0.20634	0.20418	0.17583	0.13851	0.13736		135.4	0.29475	0.28922	0.24881	0.2158
	135.6	-0.00992	0.02508	0.01663	0.00199		135.6	-0.01301	-0.00576	-0.007	-0.00816		135.4	-0.0142	0.02266	0.00952	-0.000614725			135.6	0.19608	0.14296	0.10942	0.06506		135.6	0.15059	0.12405	0.10346	0.06506		135.6	0.125738	0.111866	0.081347	0.044832		135.4	0.20624	0.20287	0.17523	0.13842	0.13705		135.6	0.29385	0.28804	0.24859	0.21632
	135.8	-0.0089	0.02498	0.0165	0.00246		135.8	-0.01334	-0.00515	-0.0072	-0.00809		135.6	-0.01381	0.02316	0.00915	-0.00065623			135.8	0.19643	0.14349	0.10949	0.06591		135.8	0.15161	0.12419	0.1042	0.06591		135.8	0.126748	0.112523	0.081725	0.045256		135.6	0.2065	0.2018	0.17486	0.13844	0.13672		135.8	0.29308	0.28674	0.24812	0.21648
	136	-0.00795	0.02541	0.0166	0.00321		136	-0.01356	-0.00436	-0.00704	-0.00796		135.8	-0.01301	0.02419	0.00913	-0.000289956			136	0.19579	0.14311	0.10925	0.06629		136	0.15242	0.12474	0.10513	0.06629		136	0.12648	0.112391	0.081501	0.045317		135.8	0.20675	0.2009	0.17486	0.13852	0.13648		136	0.29233	0.28536	0.2474	0.21622
	136.2	-0.00724	0.02603	0.01691	0.00392		136.2	-0.01373	-0.00354	-0.00672	-0.00781		136	-0.01224	0.02527	0.0092	0.000110393			136.2	0.19576	0.1432	0.10959	0.06681		136.2	0.15281	0.12469	0.10549	0.06681		136.2	0.127837	0.113036	0.082344	0.046459		136	0.20689	0.20032	0.17529	0.13882	0.1364		136.2	0.29173	0.28411	0.24663	0.21568
	136.4	-0.00698	0.02655	0.01732	0.00447		136.4	-0.01405	-0.00292	-0.00645	-0.00763		136.2	-0.01184	0.02617	0.00933	0.00029584			136.4	0.19555	0.14283	0.10917	0.06706		136.4	0.15367	0.12499	0.10722	0.06706		136.4	0.127456	0.113203	0.082249	0.046165		136.2	0.20661	0.19991	0.17585	0.13919	0.13647		136.4	0.29135	0.28289	0.2459	0.21496
	136.6	-0.00718	0.02673	0.01781	0.00465		136.6	-0.01443	-0.00248	-0.00631	-0.00731		136.4	-0.01169	0.02707	0.00958	0.000394564			136.6	0.19569	0.14295	0.10886	0.06725		136.6	0.15395	0.12547	0.10758	0.06725		136.6	0.126813	0.113286	0.081679	0.045868		136.4	0.20571	0.1994	0.17609	0.13933	0.13629		136.6	0.29086	0.28163	0.24531	0.21409
	136.8	-0.00801	0.02658	0.01812	0.00424		136.8	-0.01481	-0.00213	-0.00638	-0.00681		136.6	-0.0123	0.02774	0.00997	0.000229673			136.8	0.19546	0.14301	0.10884	0.06778		136.8	0.1539	0.12489	0.10813	0.06778		136.8	0.126415	0.113432	0.081645	0.04559		136.6	0.2041	0.19879	0.17583	0.13919	0.13573		136.8	0.28999	0.28045	0.24468	0.21323
	137	-0.00897	0.02624	0.01838	0.00355		137	-0.01515	-0.00209	-0.00661	-0.00618		136.8	-0.01339	0.02797	0.01021	-9.82105e-05			137	0.1958	0.14384	0.10963	0.06847		137	0.15423	0.12481	0.10788	0.06847		137	0.126929	0.113558	0.081845	0.045759		136.8	0.20199	0.19816	0.17516	0.1385	0.13474		137	0.28855	0.27918	0.24379	0.21225
	137.2	-0.00969	0.02594	0.01868	0.00278		137.2	-0.01543	-0.00232	-0.00691	-0.00556		137	-0.01474	0.02772	0.01027	-0.000305804			137.2	0.19571	0.14441	0.10988	0.06896		137.2	0.15563	0.12499	0.10887	0.06896		137.2	0.127804	0.114635	0.082994	0.046362		137	0.19962	0.1974	0.17398	0.13714	0.13329		137.2	0.28634	0.27746	0.24226	0.2107
	137.4	-0.01009	0.02584	0.01914	0.00208		137.4	-0.01576	-0.00273	-0.00714	-0.00506		137.2	-0.01586	0.02737	0.01018	-0.000106489			137.4	0.19507	0.14399	0.10968	0.06814		137.4	0.15682	0.12602	0.10951	0.06814		137.4	0.127564	0.114784	0.083037	0.046571		137.2	0.19712	0.19657	0.17245	0.13555	0.13146		137.4	0.28346	0.27553	0.24031	0.20858
	137.6	-0.01051	0.02588	0.01947	0.00148		137.6	-0.01586	-0.00317	-0.00718	-0.00474		137.4	-0.01684	0.0269	0.00988	0.00022728			137.6	0.19499	0.1441	0.11079	0.06827		137.6	0.15698	0.12531	0.10926	0.06827		137.6	0.127647	0.11494	0.08334	0.047042		137.4	0.19487	0.19601	0.17083	0.13421	0.12956		137.6	0.28013	0.27335	0.23792	0.20592
	137.8	-0.01097	0.02591	0.01983	0.00114		137.8	-0.01589	-0.00356	-0.00705	-0.00457		137.6	-0.01757	0.02619	0.00944	0.000621955			137.8	0.1943	0.14428	0.11017	0.06728		137.8	0.15791	0.12633	0.10997	0.06728		137.8	0.128839	0.115296	0.084265	0.047109		137.6	0.19318	0.19586	0.16929	0.13317	0.12789		137.8	0.27669	0.27117	0.23529	0.20302
	138	-0.01163	0.02595	0.02026	0.00108		138	-0.01599	-0.00382	-0.00669	-0.00448		137.8	-0.01831	0.02525	0.00903	0.000970521			138	0.1945	0.14416	0.11009	0.06683		138	0.15738	0.12682	0.10988	0.06683		138	0.128614	0.11493	0.083674	0.046401		137.8	0.19183	0.19584	0.16762	0.13215	0.12634		138	0.27334	0.26904	0.23258	0.20009
	138.2	-0.01242	0.02593	0.02056	0.00123		138.2	-0.01625	-0.00405	-0.00633	-0.00461		138	-0.01875	0.02447	0.0087	0.00142			138.2	0.19492	0.14466	0.11045	0.06648		138.2	0.15657	0.12696	0.10913	0.06648		138.2	0.129264	0.115203	0.08394	0.046198		138	0.19077	0.19582	0.16597	0.13134	0.12504		138.2	0.27038	0.26729	0.23031	0.19758
	138.4	-0.01338	0.02598	0.02067	0.00127		138.4	-0.01654	-0.00431	-0.00603	-0.00486		138.2	-0.0191	0.02372	0.00827	0.00177			138.4	0.19548	0.1456	0.1115	0.06676		138.4	0.15706	0.12739	0.10948	0.06676		138.4	0.128751	0.114965	0.082907	0.04595		138.2	0.19005	0.19574	0.16449	0.13045	0.12411		138.4	0.26803	0.26599	0.22868	0.19577
	138.6	-0.01438	0.02626	0.02076	0.00142		138.6	-0.01695	-0.00475	-0.00591	-0.00528		138.4	-0.01941	0.02272	0.00764	0.002			138.6	0.19524	0.14566	0.11185	0.06696		138.6	0.1568	0.12758	0.10891	0.06696		138.6	0.128608	0.115018	0.083171	0.046063		138.4	0.18967	0.19571	0.16337	0.12953	0.1235		138.6	0.26625	0.2652	0.22738	0.19466
	138.8	-0.01523	0.02668	0.02088	0.00157		138.8	-0.01729	-0.00527	-0.00576	-0.00569		138.6	-0.01935	0.02183	0.00706	0.00231			138.8	0.19463	0.14551	0.11119	0.06647		138.8	0.1561	0.12745	0.10809	0.06647		138.8	0.128407	0.114492	0.082156	0.046199		138.6	0.18927	0.19543	0.16261	0.12845	0.123		138.8	0.26496	0.2647	0.22653	0.19414
	139	-0.01581	0.02711	0.02089	0.00156		139	-0.01728	-0.00572	-0.00554	-0.00612		138.8	-0.0187	0.02113	0.00646	0.00279			139	0.19515	0.1464	0.11137	0.06672		139	0.15513	0.12688	0.10656	0.06672		139	0.128667	0.114808	0.083482	0.046129		138.8	0.18914	0.19511	0.16214	0.12772	0.12266		139	0.26429	0.26467	0.22628	0.19424
	139.2	-0.01629	0.02749	0.02067	0.00147		139.2	-0.01692	-0.00607	-0.00513	-0.00634		139	-0.01751	0.0207	0.00596	0.0032			139.2	0.1946	0.1458	0.11029	0.06632		139.2	0.15477	0.12753	0.10614	0.06632		139.2	0.12943	0.115289	0.084019	0.046058		139	0.18884	0.19447	0.16162	0.12694	0.12218		139.2	0.26407	0.26518	0.22651	0.19495
	139.4	-0.01688	0.02783	0.02027	0.00151		139.4	-0.01622	-0.00639	-0.00468	-0.0064		139.2	-0.0159	0.02068	0.00575	0.00342			139.4	0.19492	0.14546	0.10996	0.06632		139.4	0.15407	0.12731	0.10609	0.06632		139.4	0.129453	0.115436	0.083967	0.046289		139.2	0.18803	0.1934	0.16086	0.1261	0.12143		139.4	0.26399	0.26573	0.2268	0.19589
	139.6	-0.01724	0.0281	0.01964	0.00156		139.6	-0.01543	-0.00666	-0.00416	-0.0063		139.4	-0.01432	0.02119	0.00604	0.00319			139.6	0.19557	0.14585	0.1098	0.06712		139.6	0.1524	0.12704	0.1053	0.06712		139.6	0.129293	0.11565	0.083652	0.045839		139.4	0.18641	0.19171	0.1596	0.12498	0.12026		139.6	0.26401	0.26619	0.22745	0.19706
	139.8	-0.01737	0.02817	0.01889	0.00143		139.8	-0.01491	-0.00711	-0.0038	-0.00629		139.6	-0.01326	0.02192	0.00661	0.00245			139.8	0.19523	0.14613	0.10947	0.06719		139.8	0.15222	0.12677	0.10589	0.06719		139.8	0.130006	0.115329	0.083331	0.046018		139.6	0.1845	0.18958	0.15793	0.12363	0.11882		139.8	0.26428	0.26648	0.22829	0.19817
	140	-0.01749	0.0278	0.01794	0.00115		140	-0.01487	-0.0078	-0.00383	-0.00642		139.8	-0.01288	0.02289	0.00755	0.0014			140	0.19463	0.14619	0.10893	0.0671		140	0.15175	0.12652	0.10551	0.0671		140	0.129713	0.115286	0.08277	0.045579		139.8	0.18225	0.18698	0.15604	0.12191	0.1172		140	0.26445	0.26656	0.22906	0.19904
	140.2	-0.01773	0.02694	0.01695	0.000678		140.2	-0.01533	-0.00868	-0.00432	-0.00679		140	-0.0134	0.02381	0.00853	4.14255e-05			140.2	0.19495	0.14643	0.10916	0.06772		140.2	0.15157	0.12641	0.10536	0.06772		140.2	0.130386	0.116183	0.083398	0.046913		140	0.18006	0.18414	0.15412	0.11997	0.11568		140.2	0.26428	0.2663	0.22952	0.19952
	140.4	-0.01787	0.02587	0.01581	0.000114		140.4	-0.01599	-0.00953	-0.00499	-0.00737		140.2	-0.0148	0.02459	0.00957	-0.00142			140.4	0.19545	0.147	0.10966	0.06843		140.4	0.15154	0.12655	0.10617	0.06843		140.4	0.13009	0.115506	0.08259	0.046273		140.2	0.17831	0.18147	0.15235	0.11808	0.11433		140.4	0.26377	0.26588	0.22948	0.19975
	140.6	-0.0177	0.02492	0.015	-1.65e-05		140.6	-0.01679	-0.01032	-0.00571	-0.00826		140.4	-0.01658	0.02525	0.01048	-0.00253			140.6	0.19622	0.1474	0.10977	0.06953		140.6	0.15141	0.12686	0.10661	0.06953		140.6	0.130899	0.115873	0.082542	0.04689		140.4	0.17726	0.17912	0.15109	0.1164	0.11341		140.6	0.26301	0.26533	0.22879	0.19952
	140.8	-0.01711	0.0245	0.01468	0.00068		140.8	-0.01756	-0.01076	-0.00629	-0.00936		140.6	-0.01843	0.02587	0.01138	-0.00328			140.8	0.19584	0.14779	0.11039	0.06957		140.8	0.15265	0.12705	0.10756	0.06957		140.8	0.130952	0.115903	0.083441	0.047468		140.6	0.17661	0.17714	0.1503	0.11524	0.11281		140.8	0.26195	0.26452	0.22745	0.19871
	141	-0.01603	0.0248	0.015	0.00192		141	-0.01843	-0.01103	-0.00693	-0.01071		140.8	-0.0201	0.02637	0.01205	-0.00387			141	0.19608	0.14787	0.11092	0.06976		141	0.1535	0.12696	0.10766	0.06976		141	0.131142	0.116059	0.084155	0.047953		140.8	0.17647	0.17563	0.1501	0.11479	0.11274		141	0.26086	0.26339	0.22575	0.19745
	141.2	-0.01464	0.02563	0.01573	0.00336		141.2	-0.01923	-0.01112	-0.00753	-0.01211		141	-0.02167	0.0267	0.01257	-0.0044			141.2	0.19606	0.14763	0.11042	0.06968		141.2	0.15484	0.12673	0.10843	0.06968		141.2	0.130931	0.116029	0.084869	0.047608		141	0.17702	0.175	0.15031	0.11512	0.11326		141.2	0.25995	0.26199	0.22381	0.19594
	141.4	-0.01298	0.02681	0.01711	0.00492		141.4	-0.02019	-0.01122	-0.00824	-0.01336		141.2	-0.02306	0.02655	0.01282	-0.00499			141.4	0.19579	0.14646	0.10988	0.0686		141.4	0.15519	0.12672	0.10866	0.0686		141.4	0.130558	0.115905	0.084468	0.047731		141.2	0.17796	0.17495	0.15079	0.11593	0.11446		141.4	0.25919	0.26057	0.22179	0.19425
[truncated: 2,292 more rows]
[truncated: 42 more columns]

## Sheet: Supplementary Fig_3
	a					AVERAGE	STDEV
		A0	4.41511	5.50749	5.1674	5.03	0.559004
		A2	4.67998	5.07492	4.57449	4.77646	0.263796
		A3	8.29932	7.62238	6.69024	7.53731	0.807906
						AVERAGE	STDEV
	b	A0	4.41511	5.50749	5.1674	5.03	0.559004
		A5	4.16328	4.84829	4.61532	4.5423	0.348297
[truncated: 12 more rows]

[truncated: 4 more sheets: Supplementary Fig_4, Supplementary Fig_5, Supplementary Fig_6, Supplementary Fig_8]
